# Supplementary material for: Impaired Integrated Stress Response and Mitochondrial Integrity Modulate Genotoxic Stress Impact and Lower the Threshold for Immune Signalling
Source: Int J Mol Sci. 2023 Mar 20;24(6):5891. doi: 10.3390/ijms24065891 (PMC10059776; doi:10.3390/ijms24065891)
Supplement: Supplementary file 1 [file ijms-24-05891-s001.zip]

Archive with 3 entries (3 files):
- Supplementary Material DIS and NM-v3.pdf
- Supplementary Table S1.xlsx
- Supplementary Table S3 -GO Pathways.xlsx
