# Supplementary material for: Impaired Integrated Stress Response and Mitochondrial Integrity Modulate Genotoxic Stress Impact and Lower the Threshold for Immune Signalling
Source: Int J Mol Sci. 2023 Mar 20;24(6):5891. doi: 10.3390/ijms24065891 (PMC10059776; doi:10.3390/ijms24065891)
Supplement: Supplementary file 1 [file ijms-24-05891-s001.zip › Supplementary Table S1.xlsx]

## Sheet: FPKM-masterfile
gene_id	H1C1_P55	H1C1_P56	H1C1_P57	H1C1_P58	H1C1_C5	H1C1_C6	H1C0_X20	H1C0_X21	H1C0_X22	H1C1_D49	H1C1_D51	H1C1_D52	H1C1_D53	H1C0_C13	H1C0_C18	H1C0_C16	H1C1_X7	H1C1_X12	H1C1_X10	H0C1_X33	H0C1_X35	H0C1_C28	H0C1_C30
ENSMUSG00000076258	13650.3	6918.21	13546.4	5428.7	6950.35	12652.6	25303.6	25655.4	7425.63	40542	6256.29	4700.55	8148.97	6588.15	5326.57	8521.13	12784	3955.99	9619.3	10873.8	3958.86	4591.85	3961.69
ENSMUSG00000064351	4384.33	4228.44	4308.87	5415.08	2752.17	2667.65	2693.37	2215.16	2244.41	3776.31	4368.49	4422.21	3684.37	2755.62	3249.65	3521.06	2814.7	2244.31	2863.61	2243.21	2833.02	3029.47	1876.73
ENSMUSG00000007892	1920.99	1706.86	2019.64	2853.2	1680.5	3019.21	4226.55	3548.37	5028.03	2056.94	2244.04	2301.23	1666.79	9101.14	3460.63	1664.51	2282.22	2951.95	6350.43	5646.18	2056.61	2349	6645.7
ENSMUSG00000037742	3378.99	3238.82	3247.98	4193.36	2434.63	2562.98	2298.94	2193.62	2236.26	3441.52	3786.37	3824.39	2899.72	3286.75	2458.62	1618.38	2625.41	2750.29	4089.57	3186.29	2760.52	3106.19	3626.61
ENSMUSG00000068220	2020	1820.22	2049.08	3303.88	1532.33	2741.91	3356.87	2537.16	3895.96	2249.56	2464.96	2497.4	1634.46	5496.09	2002.48	1364.32	1905.91	2351.98	4665.05	5427.4	1928.75	2400.49	6368.49
ENSMUSG00000024661	776.183	758.221	747.444	1320.58	1076.24	1363.4	9731.39	9043.78	10418.4	954.778	1060.46	853.481	628.211	9879.76	4602.14	4126.59	1079.82	2366.54	2236.55	1265.43	638.11	672.679	1474.67
ENSMUSG00000060802	1468.96	1396.34	1390.89	2105.7	2029.16	2663.32	3489.38	3103.43	4294.45	1654.82	1674.71	1285.83	995.319	4041.15	3106.26	3002.74	3100.67	3265.98	4620.81	1960.07	1652.99	1050	1441.47
ENSMUSG00000064370	2295.47	2272.85	2417.71	3803.74	1971.77	1718.09	2071.09	1636.92	2272.94	2264.93	2745.37	2344.61	1935.89	3092.83	2632.03	2652.14	2025.46	1825.4	2525.88	2288.96	1796.73	2082.88	2664.7
ENSMUSG00000064341	2306.43	2277.47	2378.73	3472.77	1615.56	1576.96	2434.18	1626.75	2342.33	2207.25	2286.2	2179.43	2175.19	4282.15	2671.41	2629.84	2478.9	1775.5	2771.94	2118.67	1587.68	1805.63	2341.72
ENSMUSG00000050708	1718.94	1529.63	1287	2793.22	1517.82	2605.05	1260.39	1211.57	1609.1	2153.11	2379.43	2160.21	1310.22	2192.23	952.378	806.627	1530.05	2136.86	4618.29	3019.24	1048.36	1169	3748.81
ENSMUSG00000025492	700.013	658.553	1411.88	1117.5	1122.96	1535.35	5062.63	4042.37	5507.15	554.677	705.493	780.781	567.541	2186.48	1211.1	1546.08	1085.45	1992.77	1889.53	3146.83	1623.21	728.733	1958.96
ENSMUSG00000001025	1632.09	1509.92	1552.94	2332.31	749.352	1158.29	1429.15	1251.58	1627.39	1846.31	1917.91	1663.39	1262.53	2063.38	731.057	545.896	1230.03	1228.6	2844.39	3257.98	1397.17	1613.39	3677.45
ENSMUSG00000029580	1605.55	1537.71	1436.27	2051.66	1078.33	1172.38	1507.72	1239.38	1258.72	1582.69	1829.98	1465.7	1155.38	1756.95	966.519	737.611	1121.56	1256.83	1614.82	2499.82	1465.85	1762.04	3010.84
ENSMUSG00000027907	1269.72	1247.66	1458.05	2089.76	702.669	859.085	2163.19	1695.55	2297.71	1388.58	1656.5	1468.01	1165.04	2009.17	834.063	772.65	1367.7	1405.46	2517.43	3012.71	1473.45	1436.76	3618.5
ENSMUSG00000067274	951.317	853.906	920.665	1409.33	769.245	1125.69	1955.69	1820.73	2429.8	906.882	1070.63	1058.86	731.058	3211.15	1971.63	859.341	919.703	1327.27	2114.98	2111.56	905.093	1066.76	2258.94
ENSMUSG00000026238	1430.62	1379.53	1288.3	1683.99	993.163	940.202	1056.96	892.282	931.333	1401.59	1652.54	1680.51	1062.64	1053.03	966.05	780.44	777.164	1006.91	1006.25	1590.43	1203.85	1487.57	1614.8
ENSMUSG00000093674	762.966	661.069	653.073	1155.44	587.992	1052.68	2251.11	1722.84	2407.63	837.509	907.403	943.7	574.074	3795.7	1398.74	742.25	688.068	1061.9	1899.96	2042.84	662.318	909.003	2478.8
ENSMUSG00000028195	1041.61	1064.33	1181.07	1399.3	1168.78	1146.88	263.619	307.78	245.708	1162.75	1706.39	1050.94	894.077	698.95	182.393	276.561	1682.61	719.048	1749.92	1027.56	1075.25	1331.28	1048.45
ENSMUSG00000064368	751.565	732.346	773.73	1204.54	1015.33	805.46	1558.42	1127.03	1596.54	804.907	834.678	663.579	499.664	2024.8	1578.04	1745.06	733.355	907.433	1232.82	1229.29	676.548	744.591	1222.54
ENSMUSG00000044533	854.494	775.655	939.436	1263.56	618.274	785.215	995.019	934.785	1107.51	932.791	1016.86	1064.01	770.124	2184.39	979.156	521.128	836.239	857.01	1985.59	1925.35	916.499	1063.11	2190.66
ENSMUSG00000063457	596.573	538.45	602.892	880.093	579.859	1080.55	1797.62	1528.43	2357.75	671.833	733.751	686.271	521.897	2932.58	1344.12	640.915	683.431	1080.88	1812.01	1737.98	627.198	721.986	2092.81
ENSMUSG00000026728	1177.44	1138.38	1195.26	1563.28	755.115	830.356	1034.66	975.714	1086.56	1228.92	1416.03	1235.26	980.754	1126.46	674.13	642.25	681.415	1005.5	999.348	1690.82	1081.5	1240.35	1682.36
ENSMUSG00000064345	1020.84	1029.72	1009.9	1481.44	751.352	555.958	785.909	535.162	746.296	1039.88	1002.66	894.371	1014.89	1518.95	1003.74	1251.87	1117.47	693.975	1053.38	930.813	882.555	915.387	932.759
ENSMUSG00000062825	1261.55	1252.1	960.338	1487.69	788.915	882.694	528.101	485.15	457.58	1302.2	1344.82	1155.51	960.514	676.486	410.827	425.614	902.203	862.6	1185.08	1417.44	1033.35	1400.94	1711.55
ENSMUSG00000035692	729.816	683.663	1688.41	1001.23	891.289	1145.62	1649.27	1727.03	2429.22	283.573	315.659	508.371	365.374	555.12	256.976	596.301	437.254	976.147	930.762	4401.47	2322.19	463.185	1110.7
ENSMUSG00000001506	1416.23	1399.91	1187.09	1284.85	931.368	925.08	677.271	757.949	619.06	1353.93	1613.18	1316.65	1224.86	240.135	289.339	395.882	638.659	720.609	499.366	1594.71	1364.37	1552.59	1515.81
ENSMUSG00000032294	849.984	782.459	826.745	1110.81	725.985	837.975	1214.31	1209.35	1169.52	833.298	969.448	931.972	704.765	1027.64	785.913	615.493	622.763	957.939	867.679	1191.07	810.537	939.854	1260.66
ENSMUSG00000028081	628.617	607.994	729.74	923.645	619.338	841.011	845.198	778.629	1158.33	707.057	788.188	838.513	616.777	1817.24	899.435	487.086	817.946	918.296	1753.24	1270.38	681.389	725.058	1547.55
ENSMUSG00000046718	368.645	349.946	727.873	523.469	678.523	939.744	2474.28	2514.17	3222.37	280.787	327.752	443.672	325.108	1225.81	686.668	979.299	480.273	1090.1	962.153	1892.05	998.242	350.795	820.287
ENSMUSG00000003970	595.207	534.386	616.633	856.745	559.705	795.379	926.23	879.359	1128.28	637.345	716.239	687.859	536.365	1709.54	836.512	421.921	621.346	836.591	1455.33	1348.76	590.462	659.976	1446.97
ENSMUSG00000033307	258.307	237.69	306.881	389.754	417.258	625.427	2438.58	1997.78	2754.4	325.51	346.664	385.685	306.351	2118.92	1345.36	923.296	490.565	782.836	1036.82	742.735	339.4	378.023	968.727
ENSMUSG00000070436	800.508	750.962	835.776	958.846	634.496	680.103	622.23	606.774	607.768	824.531	965.649	905.444	779.957	513.886	507.462	399.615	518.387	566.65	606.528	1289.17	984.547	1114.04	1392.25
ENSMUSG00000027447	256.698	228.022	259.51	382.868	275.863	390.886	2058.84	1835.05	2725.38	296.18	314.912	284.246	210.5	2417.64	1199.44	1118.38	263.673	506.945	513.526	867.283	319.592	372.265	691.222
ENSMUSG00000057863	495.691	438.178	553.653	736.486	538.787	892.168	1071.83	920.057	1341.42	644.77	618.353	594.027	457.141	1934.59	732.975	378.92	584.56	906.045	1507.01	1564	569.012	582.427	1781.59
ENSMUSG00000030122	765.362	718.222	773.478	1180.4	547.103	562.059	982.528	796.025	953.233	830.588	908.247	739.322	474.268	890.903	448.764	418.561	388.426	505.6	585.006	1860.73	906.475	824.538	1635.4
ENSMUSG00000023944	780.896	784.707	915.457	927.35	641.872	599.058	613.905	600.871	562.399	817.794	978.749	909.873	764.374	727.64	587.239	467.578	689.652	764.453	741.552	939.394	821.109	870.059	1022.13
ENSMUSG00000064363	655.543	671.501	614.264	995.822	615.859	554.326	890.824	644.606	828.037	675.7	674.79	564.874	578.593	1247.2	880.081	938.973	640.501	646.964	868.246	744.025	566.803	577.033	777.937
ENSMUSG00000034994	725.885	684.227	719.558	899.832	603.748	656.328	818.049	873.027	858.989	685.764	814.182	750.599	651.04	951.337	797.123	567.148	603.923	706.102	720.775	897.417	684.706	735.385	905.32
ENSMUSG00000029371	4.30655	4.36051	1.60024	4.01539	29.1199	33.0132	1131.79	1085.88	1140.69	3.11305	3.26506	1.31364	1.60697	1466.6	1504.4	1019.25	6.4754	124.465	9.28083	4.82921	1.3644	4.43239	1.13966
ENSMUSG00000064367	671.086	707.906	633.014	861.194	747.61	608.121	772.806	608.05	542.501	631.672	654.867	605.299	693.115	503.071	872.173	1205.7	622.021	486.144	457.949	450.86	598.731	639.849	443.545
ENSMUSG00000038274	482.94	431.663	469.764	711.991	499.04	773.411	1072.56	911.959	1299.19	513.395	555.944	524.425	372.624	1870.9	839.777	390.865	557.247	834.843	1287.45	1186.37	475.588	505.821	1357.54
ENSMUSG00000017404	531.532	460.787	527.027	815.059	523.973	688.639	797.094	680.509	961.575	570.528	636.615	609.41	456.623	1327.6	566.829	360.065	588.374	824.218	1532.53	1129.79	515.712	544.341	1229.19
ENSMUSG00000032399	613.619	570.746	692.453	859.354	546.75	595.17	637.081	600.08	739.64	696.807	737.424	766.126	595.687	1093.13	617.076	363.219	732.726	753.316	1215.93	959.652	620.492	654.948	1004.3
ENSMUSG00000073411	421.1	399.276	371.342	557.535	750.008	851.518	955.786	1040.9	1095	431.258	497.094	323.095	241.972	675.557	615.783	494.679	659.23	936.33	1066.91	624.608	467.497	320.552	493.238
ENSMUSG00000061232	340.719	324.903	340.649	406.425	729.992	860.293	1059.75	1087.44	1159.51	350.854	390.93	301.768	238.073	578.9	580.55	439.082	663.426	1008.75	982.969	636.044	475.505	254.958	490.813
ENSMUSG00000023175	327.245	297.649	323.22	447.86	449.27	522.15	1724.49	1575.03	1821.54	344.134	380.19	336.951	281.565	1222.26	927.008	932.312	462.865	662.704	777.815	650.529	417.486	380.909	650.767
ENSMUSG00000057841	427.487	394.776	477.036	677.543	418.724	712.719	837.198	655.183	1005.79	456.737	538.304	551.55	384.316	1687.33	670.448	307.878	612.473	667.527	1442.63	1051.17	458.026	502.298	1319.87
ENSMUSG00000023004	517.125	472.123	529.805	764.107	430.687	519.489	856.722	705.622	813.681	605.211	616.855	602.14	495.094	1042.3	504.436	527.882	624.042	571.368	1131.61	948.863	501.936	566.825	999.459
ENSMUSG00000060126	535.779	500.857	565.543	736.396	506.101	646.435	692.746	623.264	802.071	575.65	641.67	672.508	467.861	996.945	654.631	407.849	491.355	766.759	971.225	814.895	492.008	532.561	905.528
ENSMUSG00000056201	548.821	515.976	638.714	838.25	495.2	525.345	697.666	659.109	796.79	605.94	686.296	652.333	516.327	1076.75	568.014	439.113	510.777	591.204	728.583	994.727	603.223	636.047	1095.97
ENSMUSG00000003429	400.176	390.838	461.772	612.496	363.639	508.333	771.555	657.013	957.627	422.433	529.005	504.072	385.04	1389.57	613.15	365.702	472.303	599.777	1037.56	912.527	441.596	426.412	1150.69
ENSMUSG00000032518	391.822	353.017	434.543	583.652	341.88	561.673	704.945	629.646	889.967	413.657	464.404	482.87	359.721	1428.58	616.23	305.144	392.914	533.952	1043.52	1111.97	436.369	486.56	1327.93
ENSMUSG00000063229	363.603	341.656	405.529	495.408	345.863	377.622	836.405	783.728	731.599	403.513	450.383	489.275	377.047	659.413	560.688	367.719	384.653	540.221	628.959	682.286	506.906	619.633	846.828
ENSMUSG00000045799	672.041	640.825	706.972	855.791	507.988	389.695	379.687	326.649	290.088	673.255	753.395	837.475	495.59	436.376	450.476	391.069	332.434	376.116	419.566	652.92	572.206	655.701	653.295
ENSMUSG00000001525	510.806	491.38	493.286	661.493	396.639	444.87	679.995	576.356	617.997	576.463	599.427	557.377	487.969	692.317	410.315	404.509	465.095	566.621	691.288	766.474	469.487	572.029	886.526
ENSMUSG00000043613	1.57607	1.41242	1.95906	2.16192	16.9247	16.9342	1015.37	1056.4	1120.83	0.954737	1.43085	1.13701	1.13338	494.242	573.098	1302.77	3.88718	283.446	4.88002	0.894708	0.599832	0.439455	0.589447
ENSMUSG00000003814	435.913	405.612	483.123	487.129	357.105	347.732	820.258	780.249	813.375	484.95	508.742	511.679	431.972	608.665	566.763	440.382	254.102	475.017	278.771	776.952	566.67	585.45	745.938
ENSMUSG00000055839	316.84	289.353	334.564	486.673	341.883	617.147	779.864	633.277	1022.05	355.29	369.779	353.5	286.003	1267.56	525.517	328.994	473.708	571.161	1075.18	905.272	374.464	342.342	1030.84
ENSMUSG00000040026	0.0555723	0.0209918	0.0629722	0.0588229	15.0082	20.3632	1985.57	1939.13	2686.37	0.0223667	0.0344949	0.0191655	0.00870308	1958.54	1131.39	1616.14	4.6106	33.6587	9.25923	0.128819	0.0731545	0.0202471	0.069834
ENSMUSG00000020473	383.124	374.338	344.407	400.139	591.64	547.002	1027.33	1147.1	1150.32	352.741	431.407	313.29	355.719	769.382	809.799	959.551	417.006	647.372	350.147	387.298	305.175	293.504	303.058
ENSMUSG00000062933	412.239	375.843	531.947	624.369	348.097	476.821	487.53	473.745	840.958	551.174	420.421	419.336	412.364	903.449	367.95	373.29	494.669	433.716	810.471	813.358	434.713	467.607	867.536
ENSMUSG00000050335	312.917	285.845	367.147	461.032	311.266	439.649	1317.71	1238.05	1553.21	329.271	383.105	380.718	303.022	1747.14	1044.31	615.386	325.28	358.886	640.174	522.09	261.951	250.572	495.193
ENSMUSG00000096617	390.209	381.786	426.068	643.859	434.993	549.69	751.704	644.162	832.454	492.826	507.424	444.448	370.987	715.139	384.759	288.735	413.311	548.666	760.27	975.277	433.571	458.84	1220.94
ENSMUSG00000037563	385.138	352.253	387.774	570.935	316.465	456.092	691.594	617.433	883.989	474.127	457.492	460.81	303.944	1082.95	547.527	265.463	374.844	546.179	850.769	855.748	363.813	397.813	998.2
ENSMUSG00000030695	328.418	302.125	312.689	476.749	347.932	430.63	966.743	842.571	1042.78	360.948	412.051	389.662	302.72	831.922	593.899	365.839	300.652	581.219	549.759	810.228	401.594	458.408	993.815
ENSMUSG00000049517	388.688	359.376	415.225	553.134	326.92	544.247	622.95	523.565	759.308	426.055	468.894	480.112	327.951	1199.63	553.895	261.714	430.171	597.061	805.344	773.517	375.292	452.946	861.403
ENSMUSG00000041697	293.068	269.977	320.029	462.148	329.691	494.67	830.623	734.166	1005.71	342.709	369.776	326.814	256.526	1413.02	607.012	452.861	404.945	484.154	802.771	704.974	315.833	315.794	759.232
ENSMUSG00000035885	320.202	284.414	329.064	452.789	358.287	466.227	788.12	723.623	986.124	342.132	364.138	327.577	281.11	1279.58	691.541	578.016	480.529	526.988	750.202	703.249	344.494	341.9	770.469
ENSMUSG00000035385	166.736	169.954	255.724	273.367	401.418	503.201	704.734	742.444	839.856	134.476	187.555	110.424	103.436	885.519	459.671	514.017	370.686	524.749	571.034	278.326	272.587	122.127	136.037
ENSMUSG00000015656	495.255	486.879	541.308	676.183	257.559	288.555	495.774	460.922	578.324	523.964	617.273	517.638	443.949	676.515	429.373	350.306	342.603	485.196	534.056	779.256	520.321	524.738	771.497
ENSMUSG00000024608	338.091	311.883	395.323	509.453	342.958	586.755	628.273	540.23	764.572	366.634	426.129	434.729	324.373	1187	524.842	274.808	382.809	515.765	947.106	813.689	386.539	380.441	976.583
ENSMUSG00000001131	311.855	279.221	341.948	460.809	370.778	517.492	822.864	710.735	1096.59	312.672	358.36	258.05	235.997	666.446	298.682	254.411	417.404	621.343	831.78	755.518	336.269	288.449	679.071
ENSMUSG00000063524	387.359	355.768	419.365	566.672	340.668	409.79	688.569	659.892	772.887	433.006	488.569	470.891	374.546	578.062	407.231	291.711	382.747	499.783	640.727	823.427	477.647	521.886	986.558
ENSMUSG00000004207	306.131	301.244	293.773	316.082	423.971	442.856	1275.44	1274.54	1189.61	306.753	343.926	299.753	270.154	937.052	958.632	926.052	334.293	583.105	353.63	379.304	292.306	285.721	359.299
ENSMUSG00000028495	400.076	374.482	441.029	571.608	351.273	448.92	445.733	407.993	546.291	451.71	489.994	499.484	381.031	868.955	426.302	263.877	460.001	524.316	1029.28	752.281	408.567	424.357	878.44
ENSMUSG00000019505	321.962	314.07	352.688	541.419	375.701	449.7	687.267	599.622	730.173	328.776	435.962	360.187	225.381	569.517	401.13	290.865	475.417	640.478	820.706	606.809	325.872	378.073	581.617
ENSMUSG00000062070	362.351	351.155	412.677	463.115	383.277	402.551	499.72	495.792	446.547	391.285	430.707	432.224	349.664	392.112	418.211	321.634	414.284	431.658	570.916	487.486	480.085	507.159	529.121
ENSMUSG00000022982	404.2	380.349	447.564	577.528	360.25	459.143	395.83	351.79	475.546	451.728	503.089	459.983	359.689	605.526	211.323	166.271	438.024	480.633	876.566	917.412	488.209	467.932	1118.55
ENSMUSG00000031320	329.902	303.961	369.028	459.501	295.314	409.445	495.714	440.724	673.866	347.17	401.977	410.708	323.072	981.231	501.24	264.96	402.93	461.034	891.226	693.139	342.164	350.584	865.082
ENSMUSG00000018593	531.871	517.672	532.007	672.099	356.33	346.002	459.081	410.84	447.176	530.827	643.898	588.96	479.949	276.649	199.988	270.155	274.006	315.84	287.08	764.634	576.024	613.603	785.834
ENSMUSG00000058546	374.45	340.854	298.987	517.792	264.365	354.62	437.443	366.076	555.204	492.966	441.296	458.264	264.933	766.906	398.232	207.244	337.538	487.73	1036.97	671.404	296.615	390.808	755.846
ENSMUSG00000071866	356.398	325.655	346.245	501.198	273.561	397.593	497.081	404.255	554.462	352.807	431.309	450.062	317.446	666.453	371.388	266.116	397.925	430.245	826.451	709.912	387.703	398.557	815.701
ENSMUSG00000107176	314.91	309.152	377.805	476.402	344.912	523.167	457.326	415.356	581.074	346.831	398.607	400.92	308.355	780.337	411.756	228.08	512.775	538.177	790.681	635.373	346.879	388.494	697.332
ENSMUSG00000023905	372.235	356.148	438.041	613.36	392.865	466.88	374.638	383.6	474.188	387.948	548.79	397.098	340.981	525.099	245.43	215.185	508.307	465.721	878.51	613.466	379.962	370.251	581.648
ENSMUSG00000028367	311.69	315.033	375.08	481.201	254.716	374.262	427.095	404.242	610.529	414.723	418.962	426.364	322.12	792.607	323.302	264.89	405.635	414.785	788.045	629.241	340.892	327.98	765.958
ENSMUSG00000025362	307.239	278.235	307.875	430.43	233.288	373.914	532.315	442.51	646.478	384.494	369.298	354.517	281.681	1194.24	502.775	278.437	352.977	383.88	849.209	657.51	286.393	316.788	794.977
ENSMUSG00000106106	313.85	175.161	395.424	204.278	250.488	392.486	905.555	771.474	213.414	1143.66	246.339	145.491	175.694	235.055	274.311	307.414	397.686	182.778	402.425	349.07	169.433	250.286	170.192
ENSMUSG00000012848	304.326	274.848	324.252	473.933	282.615	444.44	521.907	456.84	682.804	323.573	367.299	360.591	266.015	961.604	387.014	229.56	385.464	480.744	895.903	763.906	327.08	335.784	831.328
ENSMUSG00000047675	309.008	303.316	354.69	466.094	293.875	361.639	468.573	416.577	573.045	364.28	392.751	401.674	289.14	896.431	412.991	213.401	353.146	453.302	785.919	689.414	332.388	359.764	824.918
ENSMUSG00000035373	229.472	241.185	328.552	323.694	399.405	516.605	482.246	544.183	615.549	204.188	218.206	128.635	116.403	622.134	265.156	334.673	385.38	432.114	680.171	506.193	380.647	178.218	242.839
ENSMUSG00000018293	350.04	345.81	398.027	520.965	345.295	406.68	540.006	466.01	547.623	375.1	467.061	423.299	322.267	488.65	281.698	236.232	386.571	457.37	583.753	792.2	387.768	441.637	1003.74
ENSMUSG00000045128	316.742	286.704	280.697	501.713	268.569	505.307	552.687	460.881	738.338	369.903	399.016	379.974	236.362	825.472	396.657	170.714	299.007	521.811	824.924	803.696	280.918	330.798	968.524
ENSMUSG00000029304	133.89	132.347	204.534	159.915	161.297	169.307	764.74	798.754	879.423	149.468	133.168	160.155	141.765	1073.58	773.469	1196.15	100.248	571.908	130.864	138.212	122.871	102.87	94.8772
ENSMUSG00000025132	352.164	337.603	370.121	501.696	349.218	410.829	560.212	557.381	585.012	363.923	459.328	398.954	372.687	499.043	333.356	284.475	330.503	399.863	471.497	697.094	374.077	403.674	775.609
ENSMUSG00000079523	405.977	382.525	404.455	628.523	279.531	352.098	454.502	373.594	484.008	532.193	559.393	551.276	349.571	530.96	213.228	187.631	250.482	316.484	597.29	784.374	378.069	434.289	1174.67
ENSMUSG00000025130	363.091	349.748	391.278	419.092	307.607	335.088	477.773	446.525	451.068	401.789	434.659	434.686	376.955	280.323	256.91	310.75	251.971	348.301	304.572	580.209	468.639	527.04	649.445
ENSMUSG00000057322	283.925	263.884	299.75	376.33	240.555	539.764	578.15	407.644	664.271	326.496	328.836	354.178	243.164	951.909	277.766	170.435	365.911	463.744	693.619	821.231	328.521	333.376	920.514
ENSMUSG00000031799	378.679	379.319	454.139	498.566	354.612	349.944	271.334	247.654	271.383	427.896	441.158	440.03	395.231	341.238	275.51	209.732	421.687	331.498	460.971	443.605	443.891	476.3	471.587
ENSMUSG00000034892	240.45	216.529	259.814	321.272	209.441	479.369	776.151	546.491	911.295	262.084	280.361	279.6	192.798	1417.67	460.183	223.641	347.109	462.912	561.254	709.431	278.625	362.343	770.098
ENSMUSG00000039001	216.767	227.97	271.854	363.019	178.291	400.079	640.341	517.942	695.741	301.332	277.82	286.692	227.614	1293.06	485.246	233.103	280.702	371.352	570.737	580.681	275.801	305.314	736.675
ENSMUSG00000000740	273.916	253.328	300.333	416.116	263.903	398.652	399.262	377.406	547.177	321.929	340.568	347.211	252.489	884.06	384.375	185.666	333.79	415.861	781.935	693.939	288.642	319.593	759.847
ENSMUSG00000044303	237.423	212.144	260.324	327.8	335.252	431.089	603.026	616.213	903.853	275.15	281.953	319.147	238.046	878.848	522.622	374.85	243.586	425.744	431.674	533.342	272.162	267.444	495.807
ENSMUSG00000061787	254.063	233.611	271.126	376.108	270.96	465.046	417.703	356.46	581.446	281.578	313.123	318.156	218.079	842.511	376.368	186.831	348.913	420.311	779.826	638.387	269.151	324.411	815.563
ENSMUSG00000023456	197.426	184.104	235.299	293.811	282.817	344.628	631.899	585.74	661.516	242.646	257.251	293.077	235.848	527.451	412.522	283.499	248.252	373.606	404.285	462.63	304.116	352.04	558.06
ENSMUSG00000079017	100.593	101.434	203.507	153.888	245.012	421.628	565.033	469.967	726.033	122.87	134.355	228.421	156.851	140.906	210.735	95.7202	153.507	364.254	376.268	577.581	282.736	128.092	419.462
ENSMUSG00000069682	267.201	247.721	347.12	404.209	228.433	287.235	413.104	345.431	479.466	302.636	321.164	338.33	310.987	869.986	348.121	218.926	336.393	329.693	720.578	633.023	315.933	284.551	824.055
ENSMUSG00000026193	511.425	525.466	444.398	336.913	533.825	474.947	132.829	147.405	108.288	370.027	444.063	384.946	480.188	75.4921	113.798	149.3	360.969	466.437	196.465	362.914	549.747	603.012	318.344
ENSMUSG00000062328	301.976	279.346	277.003	440.453	205.877	217.729	303.698	303.355	573.008	281.736	308.384	377.296	245.415	745.959	324.916	153.954	331.388	418.777	815.776	595.817	208.844	353.654	707.442
ENSMUSG00000036438	348.342	340.403	376.965	458.978	310.997	336.252	286.554	255.18	290.738	393.649	389.049	404.447	322.563	350.743	220.017	239.244	381.131	376.071	579.98	432.797	362.222	377.026	496.61
ENSMUSG00000041959	352.375	328.86	405.705	519.853	236.728	332.171	312.081	286.664	419.044	406.137	419.702	429.438	323.175	416.727	198.837	171.927	323.39	354.439	654.778	674.727	347.62	331.124	785.209
ENSMUSG00000032231	352.424	326.71	418.005	521.999	291.938	354.508	350.938	342.694	420.449	367.16	432.499	417.942	337.723	382.959	207.786	159.089	291.84	347.186	517.368	716.203	379.331	397.518	804.595
ENSMUSG00000078812	315.829	303.004	357.633	459.194	272.067	346.038	388.256	363.618	403.4	359.031	405.839	389.739	318.764	561.023	255.978	201.623	299.435	336.19	528.39	564.465	315.088	361.922	660.244
ENSMUSG00000016559	342.423	340.158	344.984	460.145	481.001	531.7	260.76	258.919	281.364	350.557	383.72	346.688	306.267	305.755	211.999	200.63	454.815	286.493	536.721	399.729	357.12	344.526	453.572
ENSMUSG00000024659	427.523	422.839	505.31	599.992	359.353	392.001	184.454	187.872	224.386	456.857	505.537	461.563	379.624	231.593	139.904	156.705	405.032	356.513	609.82	416.126	377.565	324.241	406.762
ENSMUSG00000027248	276.051	284.032	313.137	319.467	268.396	256.936	450.29	435.89	508.103	302.765	331.023	316.068	280.674	441.119	378.049	352.76	245.677	339.757	319.342	412.638	335.094	326.223	402.79
ENSMUSG00000099764	252.795	227.862	248.695	359.248	222.442	340.923	386.216	363.932	484.239	260.649	309.553	308.633	214.868	747.462	382.663	179.07	254.452	350.468	660.715	538.95	246.116	285.999	638.301
ENSMUSG00000076281	337.409	178.03	364.199	187.716	185.56	310.157	503.815	543.752	134.249	1023.61	159.811	130.12	289.67	150.353	121.148	293.918	318.315	83.0616	335.296	236.169	116.503	78.683	125.05
ENSMUSG00000006333	242.246	226.432	262.469	356.742	235.433	334.784	410.169	392.009	526.858	268.777	297.97	293.384	209.032	806.889	371.114	195.864	267.36	376.812	605.409	564.996	258.194	302.514	687.492
ENSMUSG00000048758	221.708	197.539	235.568	431.969	208.177	335.327	431.124	398.725	630.743	290.273	309.572	269.598	192.46	804.655	381.816	171.364	272.211	370.513	683.812	594.276	206.471	215.671	715.101
ENSMUSG00000071528	225.259	202.215	244.394	315.486	194.37	377.424	378.199	312.789	483.029	252.978	268.099	272.209	202.526	979.966	363.033	287.431	338.216	326.402	751.474	440.646	241.422	247.108	504.246
ENSMUSG00000005054	162.498	149.054	202.115	231.286	203.884	292.441	603.275	539.324	730.531	188.154	214.175	234.403	183.774	1096.73	579.774	441.248	390.641	356.574	733.748	220.906	133.417	133.004	228.063
ENSMUSG00000031447	229.321	221.968	241.884	293.691	364.843	367.861	617.124	604.607	570.838	250.342	293.518	266.96	236.544	510.755	481.552	645.73	324.867	385.181	426.049	234.439	213.399	201.736	228.284
ENSMUSG00000029718	181.733	176.448	197.208	254.234	197.611	240.982	832.512	779.284	964.411	204.807	237.6	231.991	194.796	615.798	442.582	443.283	138.166	218.425	193.33	481.714	243.848	270.672	512.101
ENSMUSG00000030432	220.318	203.894	224.575	328.662	216.336	338.536	468.975	420.159	592.471	225.326	261.539	241.949	175.981	794.495	343.295	176.192	271.232	380.637	614.512	525.793	213.849	231.846	625.994
ENSMUSG00000028639	345.901	303.274	381.043	425.573	255.961	232.059	282.705	277.808	263.853	360.733	412.815	422.522	311.466	364.422	248.853	267.979	293.591	261.321	389.741	404.673	356.739	403.224	367.726
ENSMUSG00000027712	249.122	241.276	297.428	326.874	245.166	254.977	407.269	401.912	435.79	279.498	310.64	340.145	289.01	516.134	372.552	341.006	266.876	335.264	362.761	372.635	287.642	293.809	416.496
ENSMUSG00000072235	404.504	376.788	410.279	595.74	181.791	209.549	187.171	163.147	169.818	497.901	533.047	499.245	392.621	230.423	117.411	85.7119	210.239	254.231	329.009	581.045	339.745	392.115	706.064
ENSMUSG00000027832	115.533	120.301	127.984	132.693	484.357	425.848	389.088	457.506	384.071	136.156	148.337	89.4526	92.4883	345.49	435.629	128.058	258.717	247.224	256.667	160.816	177.218	158.37	130.666
ENSMUSG00000026864	256.247	255.543	331.936	290.628	300.586	285.607	257.824	262.023	260.056	303.181	358.172	344.438	319.347	288.998	286.222	207.17	216.053	274.372	257.196	332.233	336.194	367.831	367.181
ENSMUSG00000025794	235.381	221.585	262.84	346.175	199.231	263.511	385.551	311.334	471.617	257.104	291.95	281.944	217.53	744.105	295.116	171.428	259.688	321.025	599.355	555.809	251.878	258.466	706.712
ENSMUSG00000008682	233.125	213.183	256.843	347.965	193.438	277.536	340.712	315.155	440.972	263.5	302.901	309.877	233.475	591.751	292.317	185.159	248.744	303.114	553.776	510.568	240.986	259.682	643.279
ENSMUSG00000060938	236.207	205.919	257.712	347.477	236.605	418.72	303.449	244.869	405.042	250.891	274.89	277.846	228.027	600.998	258.797	150.336	363.766	378.259	778.232	494.114	243.472	251.304	597.425
ENSMUSG00000017466	332.651	323.966	303.626	351.754	293.954	284.46	346.271	359.11	381.987	333.657	372.688	329.746	306.369	327.043	276.292	307.493	257.669	290.338	278.089	416.275	375.719	400.022	403.937
ENSMUSG00000025393	257.199	250.632	293.423	333.864	238.18	272.944	335.358	321.967	344.885	268.849	304.568	306.367	255.242	592.342	369.678	306.603	276.723	255.949	412.519	374.446	292.313	303.651	398.902
ENSMUSG00000060036	252.432	235.488	271.648	349.816	274.147	330.738	342.391	305.69	362.353	277.715	317.955	334.94	255.876	532.935	311.57	203.51	250.749	337.308	449.59	425.522	262.594	298.644	539.963
ENSMUSG00000031765	97.8649	91.9354	126.46	198.197	216.882	356.939	859.489	755.504	1052.28	149.976	220.911	223.631	179.148	831.985	378.745	391.416	212.38	414.759	391.391	76.2199	30.0904	29.3886	73.5642
ENSMUSG00000029614	220.479	199.785	244.059	328.934	202.847	234.618	335.644	324.005	448.509	244.64	264.499	267.525	205.364	660.818	319.468	174.493	267.007	311.875	544.78	470.752	234.284	232.758	521.678
ENSMUSG00000035783	246.432	251.884	211.912	380.864	453.108	517.228	91.5911	61.0341	76.4966	245.881	281.004	253.498	206.351	97.9181	20.3439	51.436	381.209	326.709	567.217	867.528	428.754	560.879	838.852
ENSMUSG00000081051	219.605	198.575	216.644	371.712	187.588	337.035	393.884	337.963	486.247	253.128	269.794	249.256	187.251	608.488	253.194	133.167	221.577	331.219	622.1	585.993	192.256	212.546	695.905
ENSMUSG00000025508	172.122	174.477	186.678	274.269	177.01	283.35	521.256	438.196	557.478	201.432	241.77	213.231	147.991	867.76	372.699	177.024	216.323	312.125	528.445	497.558	190.518	205.479	640.382
ENSMUSG00000008668	203.75	188.062	229.985	295.508	198.118	291.078	370.5	353.045	482.421	249.12	247.836	254.298	181.733	710.57	327.91	160.472	230.612	304.486	501.399	470.427	222.733	240.721	525.226
ENSMUSG00000068240	186.774	167.533	190.371	307.558	193.256	330.897	316.605	273.631	434.167	206.84	213.616	213.06	166.367	633.506	324.225	157.623	242.242	296.657	584.85	485.236	205.393	215.924	539.463
ENSMUSG00000025351	155.465	146.248	181.993	212.353	238.987	275.172	668.282	612.749	713.893	182.667	197.52	201.836	153.206	704.281	455.006	361.084	219.169	314.167	410.954	260.793	155.864	141.805	285.807
ENSMUSG00000036752	234.974	220.233	247.455	330.21	139.624	156.203	400.749	383.663	434.985	217.769	243.835	218.965	201.048	479.889	229.977	275.735	291.387	349.582	489.344	401.99	233.599	219.193	368.464
ENSMUSG00000050621	457.156	250.339	144.58	241.825	121.669	278.119	469.965	187.654	382.95	197.85	210.954	192.035	219.04	469.842	313.957	115.148	183.56	410.485	409.152	517.196	328.779	173.599	367.381
ENSMUSG00000020585	242.807	233.814	280.235	272.866	271.4	247.027	366.884	358.865	353.692	254.963	253.845	260.374	219.255	385.665	387.395	429.428	250.372	289.724	277.561	267.425	298.918	243.375	219.726
ENSMUSG00000046330	193.26	169.448	198.634	272.556	121.794	222.686	470.611	376.806	542.164	227.714	232.024	219.263	161.367	829.096	321.348	181.408	205.081	296.461	425.857	500.886	207.97	219.232	576.487
ENSMUSG00000021270	303.355	320.149	381.18	337.618	274.498	253.662	141.995	152.174	177.305	333.333	347.409	363.567	310.952	251.231	215.692	222.176	355.858	247.508	405.329	246.102	289.323	285.94	273.29
ENSMUSG00000004897	278.503	262.927	315.997	322.954	278.641	258.456	285.731	275.138	284.371	306.745	329.099	313.822	288.93	323.4	240.91	190.836	338.321	281.465	401.537	371.924	305.37	310.633	398.983
ENSMUSG00000007872	277.368	254.051	237.545	370.504	380.003	443.928	184.317	183.611	215.409	269.551	288.001	186.479	158.635	377.244	241.062	147.387	230.962	285.389	419.616	446.44	227.346	257.5	367.362
ENSMUSG00000042712	238.027	226.098	295.005	322.136	288.053	321.328	279.641	256.539	326.373	294.22	315.654	352.266	269.32	381.505	237.514	260.36	287.561	299.897	428.05	287.985	233.812	228.05	344.817
ENSMUSG00000001473	210.564	197.973	237.986	302.676	205.983	222.976	371.527	348.104	391.446	195.597	236.715	215.217	198.959	456.443	243.467	251.02	298.37	315.992	389.61	353.375	222.685	244.525	327.912
ENSMUSG00000020267	194.546	189.804	222.383	288.372	232.227	316.623	243.469	198.56	274.525	249.192	250.919	253.163	183.653	423.943	201.407	140.907	299.053	282.43	636.591	348.291	203.248	229.148	383.28
ENSMUSG00000057036	174.373	174.402	237.164	267.364	155.628	232.996	365.795	306.155	452.193	245.753	213.531	205.462	186.295	676.471	322.703	168.955	229.585	249.042	502.357	411.613	208.889	185.505	481.679
ENSMUSG00000024048	246.934	253.041	258.881	402.88	220.405	252.528	241.05	241.008	270.78	306.396	344.635	296.02	214.19	407.545	179.123	128.06	262.138	266.198	467.244	407.75	284.214	301.451	446.479
ENSMUSG00000046721	223.73	207.718	269.069	323.815	187.739	213.802	267.606	245.23	330.022	230.338	275.555	264.45	222.461	594.457	258.379	152.048	242.836	277.918	539.203	422.069	244.018	231.095	475.174
ENSMUSG00000021453	287.371	282.524	291.86	364.974	352.282	465.49	127.549	141.546	183.938	266.468	328.895	163.567	112.241	167.107	69.4519	42.52	294.429	352.658	582.004	878.491	375.728	263.46	532.852
ENSMUSG00000026421	268.897	258.085	278.823	371.021	319.232	341.459	221.838	230.445	254.926	248.333	291.45	266.158	231.649	202.94	169.258	122.391	197.41	271.813	282.588	526.997	364.647	318.269	499.814
ENSMUSG00000025809	353.072	373.334	397.456	350.893	316.208	287.732	152.221	145.549	130.349	368.564	357.13	359.597	348.679	128.809	143.738	166.189	339.68	250.816	303.276	256.839	365.881	362.579	273.085
ENSMUSG00000041736	171.002	147.067	206.81	253.086	206.693	315.657	558.626	486.886	624.302	177.636	203.565	227.177	159.884	411.853	202.35	210.436	153.689	277.989	303.815	465.958	243.667	202.245	406.918
ENSMUSG00000026547	252.86	240.338	250.52	346.52	254.107	277.593	349.581	323.752	352.578	274.836	309.476	261.985	221.563	314.769	210.941	178.533	187.29	249.173	270.491	460.179	262.322	285.779	514.597
ENSMUSG00000090841	178.203	168.362	181.424	257.168	175.284	274.086	389.599	338.757	449.038	201.345	214.613	229.972	152.3	619.783	300.432	157.126	223.24	274.857	500.304	550.658	207.639	279.076	625.298
ENSMUSG00000029430	226.81	216.12	253.321	288.336	196.868	212.869	300.407	269.205	308.453	259.507	277.269	289.29	237.697	492.049	261.387	246.091	293.447	241.684	463.126	316.722	229.595	246.431	387.795
ENSMUSG00000084319	197.616	211.282	306.077	343.15	242.706	285.203	292.624	260.93	316.506	263.08	257.557	257.521	233.925	450.133	272.353	208.632	249.29	306.436	408.887	350.643	247.698	192.654	400.267
ENSMUSG00000049775	229.074	222.33	225.77	332.927	147.004	234.479	317.397	276.816	416.144	243.821	255.65	227.814	173.65	916.111	317.704	305.848	192.151	402.323	369.11	426.128	196.388	240.228	445.389
ENSMUSG00000074896	180.774	184.068	646.484	244.987	263.016	280.598	518.139	538.949	672.708	41.7365	40.0787	91.4041	70.4322	113.796	69.8367	185.506	124.481	320.204	195.861	1373.61	1026.62	88.0658	164.779
ENSMUSG00000055302	212.926	204.81	233.395	255.425	190.02	190.743	327.317	306.987	293.612	255.344	247.644	255.954	196.374	435.98	351.364	282.596	229.234	215.126	308.329	258.213	209.304	236.813	280.343
ENSMUSG00000113948	180.506	166.77	198.884	274.437	194.205	260.218	295.779	263.008	376.989	259.83	248.393	226.505	156.967	605.563	263.883	125.325	219.761	288.412	547.511	513.576	232.358	192.171	603.679
ENSMUSG00000062997	173.599	159.596	171.973	265.328	160.39	301.971	339.063	274.056	475.332	199.216	207.772	224.593	129.959	753.056	288.582	118.111	215.012	288.704	509.501	459.46	178.505	218.071	509.692
ENSMUSG00000063316	206.109	195.119	233.115	305.786	187.199	280.531	288.501	253.016	354.256	241.96	270.169	263.213	194.415	434.209	182.969	129.575	259.839	273.56	485.287	465.849	237.318	235.667	554.993
ENSMUSG00000036781	196.503	184.729	201.545	291.03	161.027	256.915	326.548	282.877	415.665	213.899	211.772	191.059	153.62	603.045	245.858	220.021	296.391	253.164	571.162	367.338	207.812	184.253	322.641
ENSMUSG00000007891	171.47	160.879	150.191	228.159	279.254	376.875	612.959	614.826	783.39	185.598	200.894	160.341	141.812	559.739	317.874	447.307	184.139	422.642	323.172	290.194	140.933	130.698	283.947
ENSMUSG00000037805	211.764	199.373	222.044	310.566	206.198	280.625	311.136	282.609	374.519	240.458	269.324	261.952	207.057	494.021	250.15	152.871	193.804	268.222	405.027	417.705	209.429	252.184	490.697
ENSMUSG00000020849	282.154	276.516	333.547	342.043	211.708	187.107	209.621	190.96	195.215	329.785	332.259	339.396	302.88	236.96	169.147	154.897	275.89	216.024	328.159	328.852	311.734	310.409	376.944
ENSMUSG00000028333	213.181	203.548	247.29	238.872	295.147	253.234	313.572	283.468	325.659	243.935	271.043	262.358	199.523	356.256	253.976	205.541	235.269	252.787	334.217	352.624	224.525	241.604	371.788
ENSMUSG00000043716	213.411	196.21	237.771	307.315	190.501	262.101	247.424	232.475	309.17	222.835	239.594	263.249	205.321	457.381	248.898	154.625	279.142	284.183	517.897	341.999	214.905	211.517	398.923
ENSMUSG00000031722	0.0180351	0.0681253	0.0340609	0.0381799	3.81764	4.78934	1562.43	1405.24	1919.87	0.0181468	0.0559737	0	0.0423666	669.129	470.745	367.45	0.346922	24.6656	0.716406	0	0	0	0
ENSMUSG00000014294	138.998	121.173	155.068	205.926	182.27	320.956	412.127	359.45	532.107	166.609	169.415	166.12	128.706	765.804	303.911	215.092	231.57	265.798	478.669	380.071	159.145	152.388	474.111
ENSMUSG00000037894	221.994	204.403	242.339	266.743	202.339	250.37	249.508	210.747	246.15	259.521	267.133	308.193	228.003	359.763	219.186	227.716	249.226	219.008	412.741	259.129	196.079	230.307	321.245
ENSMUSG00000015837	206.599	193.438	236.802	297.623	559.513	640.574	160.53	160.716	153.473	234.244	302.726	286.471	228.255	150.875	117.36	122.76	392.373	434.155	533.363	213.225	193.992	165.217	216.621
ENSMUSG00000067038	203.102	167.27	189.408	253.274	146.405	228.061	242.104	227.338	302.64	206.189	230.133	223.995	177.448	596.168	301.586	152.509	221.549	248.391	626.707	361.865	197.201	179.6	425.006
ENSMUSG00000057113	245.8	246.561	330.161	287.062	262.902	241.265	138.38	122.019	146.894	303.806	308.303	330.791	289.056	275.724	185.356	171.599	354.092	237.827	445.889	251.291	250.348	266.027	286.092
ENSMUSG00000068699	466.208	463.764	408.041	350.567	306.813	285.837	18.4743	23.3266	17.4443	340.599	420.524	320.126	407.615	18.5731	21.5254	21.5374	318.703	150.438	183.919	255.318	359.149	355.011	242.192
ENSMUSG00000031818	162.013	152.379	164.229	248.927	179.126	243.022	328.069	298.912	402.582	177.175	187.056	182.236	134.018	544.961	249.215	167.944	175.493	277.889	416.631	375.055	169.424	167.04	404.814
ENSMUSG00000033880	122.796	116.74	201.121	147.639	196.483	186.95	817.583	821.202	839.826	93.6244	111.838	105.688	106.223	238.882	208.112	457.674	113.727	278.495	110.495	301.353	255.638	89.3761	138.222
ENSMUSG00000007041	211.203	191.816	235.333	297.842	188.704	223.653	341.804	323.28	412.685	230.688	246.229	235.928	189.573	400.9	213.602	192.205	177.312	280.024	292.754	375.355	207.79	204.808	349.543
ENSMUSG00000073702	156.69	147.064	173.848	243.239	162.281	315.401	307.727	258.739	419.864	174.775	190.803	201.719	142.154	552.906	235.281	123.078	211.605	262.635	451.647	433.383	189.532	204.087	505.648
ENSMUSG00000090733	67.8148	111.743	164.892	231.335	136.54	312.562	425.658	358.672	411.344	161.618	184.959	194.418	121.73	635.051	207.279	144.176	227.843	281.062	544.602	409.537	117.224	199.167	579.9
ENSMUSG00000004044	280.551	269.733	330.087	332.944	174.11	167.149	191.859	195.898	171.909	301.39	325.592	326.844	299.395	186.192	142.163	117.784	208.219	182.952	226.925	407.222	345.318	379.857	440.247
ENSMUSG00000051695	226.982	219.566	264.811	299.28	233.286	237.671	263.801	257.951	239.758	251.974	296.027	288.263	236.544	291.298	231.464	221.482	200.969	228.298	239.872	281.861	241.096	261.556	300.031
ENSMUSG00000036181	363.688	344.692	272.492	432.894	454.899	494.776	78.2912	78.9195	72.761	379.822	335.046	245.148	211.944	86.8128	28.3335	65.7053	348.518	238.539	427.522	300.647	253.617	223.925	297.985
ENSMUSG00000024740	286.68	282.311	294.81	300.505	219.641	240.626	178.42	179.839	169.212	276.722	303.857	297.916	294.499	152.193	171.437	160.461	207.454	207.377	205.442	285.205	293.914	303.478	310.444
ENSMUSG00000003541	96.4196	97.825	97.4814	207.561	166.047	187.232	246.997	258.336	267.956	102.789	178.092	85.0085	85.1461	268.501	77.8647	137.836	170.426	206.829	217.953	172.927	121.503	127.688	179.44
ENSMUSG00000028063	252.18	230.817	239.805	302.62	209.813	244.364	234.759	231.607	266.077	259.284	278.761	230.905	223.434	260.54	163.423	136.503	208.35	263.161	300.141	416.603	234.224	266.892	417.8
ENSMUSG00000032060	336.076	336.124	335.46	519.639	170.907	196.675	98.6516	93.7843	116.8	377.765	420.233	280.136	242.797	68.8607	21.757	45.2142	292.214	215.69	485.532	574.211	313.287	257.469	515.918
ENSMUSG00000046364	169.62	150.033	168.365	233.995	131.649	186.378	294.413	267.152	390.654	190.096	202.45	204.111	150.079	593.449	285.729	130.018	177.359	239.904	432.447	373.931	166.118	190.484	439.344
ENSMUSG00000048076	222.078	216.396	261.595	290.969	176.863	186.126	221.698	209.454	199.439	245.567	264.173	275.787	237.518	230.917	168.76	170.631	200.056	212.157	266.402	279.634	260.941	270.399	310.471
ENSMUSG00000020048	200.933	201.174	260.302	211.043	174.432	146.564	260.032	243.674	280.939	230.786	237.539	241.414	239.273	294.007	272.769	291.317	164.108	178.442	173.551	255.914	267.6	250.308	253.633
ENSMUSG00000035242	182.957	168.883	197.722	253.945	145.594	177.14	343.889	319.752	371.266	200.372	219.334	215.85	172.203	417.076	225.111	203.757	153.111	191.187	286.95	343.314	194.653	198.937	402.867
ENSMUSG00000022108	157.809	156.325	187.101	208.527	215.134	227.109	382.024	382.372	443.902	159.736	165.2	167.596	133.931	299.383	270.566	358.074	174.5	315.475	230.433	262.233	221.658	145.651	207.933
ENSMUSG00000046434	238.365	242.605	287.536	263.869	204.684	178.753	128.08	123.38	120.69	281.381	290.256	310.681	279.493	187.59	180.139	137.65	288.616	213.741	301.392	225.558	267.832	284.671	275.165
ENSMUSG00000060591	83.709	83.8943	97.3776	135.225	99.0617	126.26	807.918	623.08	820.759	96.6861	92.5013	101.149	82.7569	495.271	335.4	335.223	84.2116	148.372	131.254	236.324	130.101	114.953	278.492
ENSMUSG00000046432	211.532	196.442	271.879	324.482	264.713	255.568	200.532	194.073	239.835	237.583	277.319	270.182	215.987	233.171	126.396	139.926	278.566	264.773	395.275	354.954	247.559	197.553	422.486
ENSMUSG00000060419	169.911	149.352	180.107	260.284	147.132	205.241	295.103	267.891	355.713	205.13	201.87	188.739	145.39	494.497	238.872	122.079	166.274	217.385	411.345	352.525	163.983	165.351	423.675
ENSMUSG00000036751	144.453	126.369	142.974	212.964	112.536	174.455	355.665	315.039	482.179	159.056	165.779	159.183	122.243	658.439	262.631	204.317	169.159	224.277	384.329	350.875	145.898	148.901	398.29
ENSMUSG00000081895	152.441	170.471	191.161	243.113	222.146	401.639	300.266	173.337	206.93	127.182	268.979	220.884	121.166	354.799	257.457	122.347	179.827	358.691	363.822	308.362	189.152	208.584	319.708
ENSMUSG00000095597	174.898	166.635	199.019	260.008	162.695	211.711	228.637	181.083	264.182	219.093	204.413	222.222	172.384	449.789	229.24	131.995	193.199	221.236	422.398	306.257	189.86	182.566	344.686
ENSMUSG00000078636	202.938	188.58	192.478	333.734	173.402	200.365	260.521	252.919	249.482	225.107	269.632	238.294	145.028	211.951	173.96	131.178	142.888	233.078	312.541	358.972	192.472	202.576	435.175
ENSMUSG00000017009	158.411	160.978	175.435	200.959	231.308	240.573	258.318	250.111	267.29	157.779	209.27	162.66	136.072	221.229	204.305	116.295	147.485	232.401	182.912	290.52	203.066	227.66	304.051
ENSMUSG00000031328	324.268	320.557	282.282	259.315	258.77	270.436	114.747	118.099	96.222	254.316	284.957	275.974	318.626	108.809	104.125	114.602	201.602	175.489	146.794	241.305	295.456	356.835	272.568
ENSMUSG00000026879	246.403	226.105	232.409	284.54	184.755	204.128	271.718	282.738	299.752	231.645	244.795	220.284	195.789	224.642	182.461	187.643	152.481	252.861	205.04	313.584	213.9	206.994	295.972
ENSMUSG00000037411	207.152	208.205	189.085	238.473	302.015	256.231	70.8844	67.788	58.6597	212.721	314.589	144.237	180.693	131.216	82.436	58.5207	467.804	335.13	360.767	156.159	181.574	222.994	174.139
ENSMUSG00000049932	227.152	220.518	183.887	317.949	180.623	186.911	251.43	226.478	250.096	228.412	208.778	154.617	154.484	243.491	115.384	156.27	286.035	188.574	391.09	368.617	218.879	188.905	391.742
ENSMUSG00000001794	172.137	164.666	194.316	267.918	194.405	250.79	296.83	253.961	332.021	182.522	210.49	200.688	172.652	326.101	183.657	143.984	198.097	247.44	331.119	379.518	200.415	199.862	403.331
ENSMUSG00000011752	189.352	181.218	191.083	214.442	158.237	152.157	262.931	275.19	214.412	196.525	218.835	216.134	193.469	182.143	251.843	241.692	189.468	233.177	205.565	195.957	212.991	239.772	207.399
ENSMUSG00000071415	171.266	157.345	189.633	245.718	163.641	245.256	232.837	208.723	293.73	181.35	209.329	208.867	160.158	412.611	203.345	120.341	246.759	269.006	438.064	331.833	173.192	180.53	392.524
ENSMUSG00000061477	177.854	166.245	187.859	249.361	157.92	206.973	235.24	192.333	273.902	217.775	205.083	215	158.446	464.848	217.219	127.051	193.614	222.854	381.978	313.76	187.14	198.054	365.902
ENSMUSG00000046711	193.522	181.79	268.987	253.264	146.792	142.382	366.224	413.902	402.428	194.487	218.29	203.696	211.872	347.733	237.804	239.655	157.068	238.239	182.957	255.184	183.36	168.646	235.608
ENSMUSG00000064372	136.608	159.215	192.681	239.777	193.428	238.057	260.678	173.235	232.23	165.293	199.018	184.126	199.383	531.977	373.457	637.641	125.821	185.651	163.137	106.723	109.547	118.916	134.453
ENSMUSG00000028108	171.166	162.41	143.85	212.554	202.227	225.836	340.304	372.888	439.357	146.505	173.048	107.894	107.212	265.068	180.374	153.624	149.372	372.639	181.946	281.252	160.556	139.036	233.542
ENSMUSG00000022312	182.536	171.919	199.634	259.893	179.591	190.972	227.968	216.224	249.079	186.307	215.366	216.078	166.725	308.478	185.658	151.756	175.971	223.076	291.761	272.872	193.026	199.927	277.61
ENSMUSG00000023067	211.415	203.34	136.705	291	167.849	164.674	275.026	332.278	339.121	117.938	147.14	46.7436	42.1263	164.324	135.56	237.254	399.749	393.128	431.118	231.624	178.606	65.0351	75.0981
ENSMUSG00000021660	179.599	172.733	207.467	253.995	153.291	179.271	193.864	171.865	209.107	205.95	227.31	224.28	184.428	346.12	190.089	134.7	216.36	205.045	436.684	271.419	181.176	180.562	333.713
ENSMUSG00000030744	153.492	145.694	180.914	234.763	156.747	189.59	219.882	205.218	272.227	179.095	183.337	199.731	147.014	454.405	231.39	118.563	182.257	210.133	386.261	305.868	168.57	180.978	325.261
ENSMUSG00000071644	181.628	180.925	195.38	266.682	173.999	201.981	205.388	204.087	227.726	203.121	234.265	211.384	167.179	337.912	207.205	126.54	193.104	250.313	333.303	331.699	184.628	202.735	374.416
ENSMUSG00000004665	196.533	186.974	189.288	281.547	146.433	167.254	206.534	191.981	249.421	216.197	243.529	195.335	159.757	213.429	121.613	91.1297	192.238	179.773	271.229	480.572	249.886	283.091	496.273
ENSMUSG00000020358	229.434	205.398	236.641	253.346	196.707	187.396	142.15	143.845	125.737	252.876	280.538	270.399	233.813	155.664	122.059	147.362	220.204	169.821	266.212	205.789	225.863	236.442	223.45
ENSMUSG00000064349	49.1515	46.416	71.6925	65.9622	136.923	243.47	801.376	386.022	848.792	39.7415	73.5494	118.431	94.501	1355.88	232.552	372.643	109.376	196.528	207.738	182.601	61.1398	50.3655	144.303
ENSMUSG00000075706	139.042	123.355	149.684	204.989	161.198	242.808	347.422	307.066	419.246	153.275	172.366	197.941	130.543	558.552	261.49	162.106	127.486	211.233	301.188	292.415	131.425	139.087	342.687
ENSMUSG00000029767	233.919	236.868	268.171	240.1	185.481	176.236	146.202	147.453	131.03	247.163	256.167	275.229	266.623	135.591	130.9	153.321	173.513	148.509	166.344	204.294	273.212	290.264	218.96
ENSMUSG00000014769	169.788	154.979	185.622	231.122	143.633	193.639	227.605	204.401	273.969	182.374	203.736	205.277	164.432	357.762	177.161	141.463	166.39	198.267	330.024	292.994	175.459	169.7	327.115
ENSMUSG00000020649	254.156	260.898	210.506	291.77	172.825	164.459	116.197	114.164	102.418	220.35	242.788	165.301	164.524	190.53	115.662	144.067	302.965	208.125	304.822	131.095	137.631	146.467	124.631
ENSMUSG00000015932	140.426	141.256	144.784	174.838	150.245	157.769	174.474	179.273	199.897	143.828	150.591	150.907	119.857	325.066	266.097	348.63	161.901	192.806	215.423	170.363	165.302	181.83	182.162
ENSMUSG00000029581	239.302	226.51	243.298	332.938	142.143	152.488	140.439	143.532	140.842	237.843	287.757	226.064	205.741	184.362	123.561	77.421	161.527	161.439	182.654	384.976	234.018	262.479	424.98
ENSMUSG00000052146	142.982	134.869	142.205	217.158	126.656	197.007	279.966	251.966	322.149	149.917	182.355	178.38	119.068	466.52	228.362	109.371	146.771	217.914	369.706	349.601	140.873	168.125	428.114
ENSMUSG00000046841	220.481	204.128	235.745	219.324	156.736	142.018	239.462	223.238	193.843	231.197	247.487	222.781	211.92	164.905	158.511	172.984	144.02	139.675	135.319	239.023	247.224	262.863	271.155
ENSMUSG00000033161	217.708	211.633	230.782	227.865	195.947	193.463	211.682	226.648	193.887	209.302	236.686	205.696	198.626	178.959	161.941	188.296	176.294	180.293	159.295	190.883	200.455	202.675	188.694
ENSMUSG00000056612	156.231	142.833	191.456	220.347	131.217	171.707	287.83	263.49	321.998	190.37	194.656	211.275	170.854	541.095	246.96	171.92	140.522	161.505	275.361	304.214	159.697	198.137	366.846
ENSMUSG00000063856	142.51	133.193	182.554	215.673	170.796	243.819	203.193	187.005	279.256	145.658	160.282	187.338	143.526	225.169	135.343	80.6118	164.173	272.936	351.313	313.43	139.397	138.739	340.569
ENSMUSG00000041203	143.698	130.879	153.978	201.455	177.019	218.043	259.533	242.261	312.513	159.483	165.802	152.798	129.519	360.053	186.711	141.127	197.795	221.852	330.935	316.274	174.895	171.483	337.746
ENSMUSG00000040212	165.105	153.387	181.522	250.506	119.757	163.316	293.883	253.426	340.484	179.135	200.491	181.71	165.242	285.559	140.516	144.048	144.011	194.901	251.559	358.301	161.3	164.007	404.36
ENSMUSG00000035530	137.891	136.579	159.79	240.782	216.339	251.163	188.744	172.778	197.535	161.652	224.006	182.081	142.503	274.86	142.557	116.332	255.532	200.497	485.595	236.767	143.329	152.105	313.346
ENSMUSG00000022193	149.493	140.93	172.198	218.19	169.271	194.761	225.188	202.315	250.568	176.548	183.154	191.475	154.952	365.171	187.739	131.842	168.303	201.994	339.327	264.678	157.595	162.077	312.557
ENSMUSG00000019362	139.273	124.995	145.457	211.474	152.552	232.21	260.546	241.738	315.942	146.334	165.875	154.944	129.822	403.032	197.47	131.917	179.165	201.88	352.231	323.876	150.769	145.914	365.6
ENSMUSG00000012405	179.888	161.979	186.159	249.346	141.128	186.17	167.199	160.091	206.789	187.59	207.389	216.958	162.733	274.794	173.633	99.4681	192.511	205.529	377.222	290.267	173.655	187.181	319.809
ENSMUSG00000059291	143.833	126.701	154.187	209.846	122.016	180.015	230.747	203.143	301.746	147.491	174.699	183.994	124.056	446.177	179.695	95.2006	162.716	212.028	361.404	346.357	156.947	176.584	400.177
ENSMUSG00000028692	171.384	160.732	180.556	240.998	164.666	195.398	237.417	223.833	251.954	177.395	199.237	189.992	150.588	253.77	168.312	151.957	149.565	208.084	224.973	287.153	186.816	183.762	280.183
ENSMUSG00000016319	169.035	164.28	205.265	231.224	114.659	123.036	193.455	182.293	210.559	190.869	206.967	218.093	179.444	430.415	200.71	198.677	166.567	132.466	254.707	210.538	160.045	174.143	216.649
ENSMUSG00000038900	151.922	140.296	174.162	210.536	129.249	175.951	205.586	175.448	255.923	164.762	179.254	199.191	149.943	432.41	205.49	106.673	177.104	193.254	393.536	329.152	165.04	178.47	393.143
ENSMUSG00000067288	125.116	113.706	118.614	174.737	113.015	231.578	430.998	314.315	419.458	138.97	144.071	150.962	92.3786	605.449	222.282	119.888	133.779	241.532	255.372	294.977	117.197	150.813	326.019
ENSMUSG00000026822	0.0110424	0.0104279	0.0104273	0.0467533	24.859	31.0516	662.003	689.569	994.58	0.0222217	0	0	0	224.051	182.611	274.837	3.82342	107.83	7.04258	0.0895887	0	0.0100579	0.138763
ENSMUSG00000002233	138.932	136.643	156.803	210.043	165.761	212.522	282.451	284.99	317.481	149.663	170.88	157.167	126.592	299.656	181.082	131.421	150.885	213.453	238.473	257.275	160.32	147.824	269.401
ENSMUSG00000047459	129.952	127.68	147.408	211.723	143.963	205.232	261.82	232.782	360.805	148.289	164.82	162.953	120.684	334.348	174.226	117.329	174.467	193.3	314.149	309.019	155.655	156.854	371.069
ENSMUSG00000031375	84.091	83.9046	72.8281	106.664	75.6191	69.3968	535.564	473.6	524.631	80.2254	99.931	72.3915	61.6892	353.765	383.35	427.581	80.3582	147.006	75.2067	206.177	108.964	142.499	145.241
ENSMUSG00000021939	95.844	92.0151	108.703	122.102	193.568	197.135	493.865	505.291	548.478	99.607	117.887	112.3	96.2907	399.489	354.622	408.479	107.806	250.939	125.805	130.458	102.32	86.8629	129.616
ENSMUSG00000016256	116.601	112.105	127.777	165.781	189.892	237.343	381.93	397.621	483.018	125.069	142.94	130.409	107.877	290.198	148.807	193.423	131.409	277.893	215.356	218.987	127.557	110.306	221.012
ENSMUSG00000019997	167.873	179.095	197.039	252.64	263.061	249.849	20.8098	14.0765	13.0278	219.653	351.123	157.072	174.141	94.3699	43.2402	26.9266	340.028	194.978	398.831	146.237	165.053	204.14	183.652
ENSMUSG00000029661	275.005	261	260.71	251.801	224.222	203.843	89.7116	90.3199	81.7141	266.532	292.836	290.139	287.454	16.7023	5.36148	22.3949	122.804	179.587	97.6023	317.479	331.22	358.751	316.335
ENSMUSG00000032334	156.11	144.377	154.242	206.064	167.753	187.765	286.761	286.245	303.155	161.886	189.994	159.508	151.938	234.81	195.386	144.05	120.379	148.325	143.436	300.584	181.803	214.888	289.881
ENSMUSG00000004980	210.787	216.023	233.638	184.617	192.581	162.919	140.138	133.387	133.575	233.106	210.303	229.252	216.692	158.586	164.193	171.455	197.804	172.357	187.783	189.133	226.656	223.569	193.274
ENSMUSG00000034708	120.876	117.881	126.764	136.233	215.096	240.072	517.277	532.72	513.926	130.073	149.564	120.349	113.277	230.687	193.688	249.315	138.059	257.335	170.93	205.779	136.661	93.7873	162.125
ENSMUSG00000032959	152.947	140.83	152.286	199.61	126.897	169.484	274.801	261.063	305.081	155.955	169.076	171.221	128.487	378.77	224.795	179.812	123.108	183.285	232.467	251.643	151.517	152.308	256.409
ENSMUSG00000059796	175.45	171.592	210.338	225.708	151.664	160.31	168.241	158.072	176.892	201.989	218.367	232.164	195.995	214.856	134.019	114.19	175.193	180.83	253.03	253.821	177.789	209.29	307.33
ENSMUSG00000028691	143.632	135.8	158.353	197.965	102.499	146.751	211.113	188.627	263.675	163.887	163.284	174.496	142.357	340.373	161.817	170.804	151.69	203.441	283.026	248.858	151.433	152.743	283.248
ENSMUSG00000032562	186.271	180.834	196.363	249.835	142.958	141.727	197.31	192.695	195.877	201.107	224.445	210.46	176.43	199.543	158.983	129.607	144.333	169.928	166.057	282.135	203.547	217.709	305.817
ENSMUSG00000054452	126.673	116.432	131.168	185.551	138.716	161.207	379.032	333.462	427.996	135.352	156.95	144.84	109.061	412.25	232.403	166.055	101.075	158.905	167.218	293.694	140.083	151.502	338.356
ENSMUSG00000028832	130.565	122.559	125.214	184.094	156.324	168.67	267.096	227.57	248.304	148.812	156.355	149.823	115.159	304.886	162.477	173.154	173.389	211.219	309.237	234.852	136.93	148.972	269.572
ENSMUSG00000031633	179.214	173.902	202.755	242.063	162.687	179.459	149.792	151.031	166.615	217.47	221.137	225.953	179.013	227.017	130.886	111.704	166.275	178.995	253.328	256.52	186.86	210.473	300.051
ENSMUSG00000003955	53.3217	49.148	60.4304	72.8561	84.61	123.335	539.09	500.596	692.963	60.5823	68.0927	73.5021	52.0752	324.433	296.037	206.864	101.933	227.428	181.39	162.723	79.7088	98.3403	192.735
ENSMUSG00000021242	97.3217	91.1811	127.319	131.108	142.381	169.491	511.564	490.45	580.89	96.4777	106.325	105.98	82.4755	313.191	219.266	247.552	96.8257	237.673	161.732	218.07	140.31	79.9172	160.675
ENSMUSG00000020460	177.017	164.96	96.2552	119.696	156.133	258.125	132.694	162.489	195.831	182.784	97.7647	138.274	172.966	498.785	220.722	123.693	203.584	199.755	493.528	316.227	90.1483	141.475	456.984
ENSMUSG00000042745	165.346	154.989	127.087	241.964	206.033	249.013	73.0701	79.7442	92.5462	161.773	190.508	75.6283	87.3775	258.782	131.543	102.596	195.882	255.78	327.311	268.243	128.025	153.607	231.197
ENSMUSG00000022816	190.661	197.489	211.588	186.684	175.551	162.89	156.945	152.536	141.071	187.815	209.752	208.197	199.936	111.577	135.951	100.626	115.575	152.799	95.7945	173.111	217.17	216.639	163.1
ENSMUSG00000002602	226.357	228.693	251.81	217.649	187.838	178.396	124.03	126.273	114.803	204.342	220.748	200.783	217.078	99.9034	117.533	111.762	214.192	158.471	181.611	182.338	232.105	192.945	158.587
ENSMUSG00000030605	195.993	191.857	208.89	266.769	165.35	199.099	161.417	166.756	194.809	195.196	226.324	202.164	187.443	130.478	65.2829	89.9333	165.348	182.658	235.279	373.205	222.197	192.761	385.66
ENSMUSG00000038467	131.19	119.003	177.653	172.229	172.051	199.776	294.025	294.641	358.338	136.114	146.645	141.877	111.119	278.195	176.804	142.141	143.182	198.758	210.347	269.969	188.274	133.185	218.648
ENSMUSG00000020372	153.382	145.471	173.092	220.658	140.843	177.653	177.599	163.121	191.061	163.066	181.912	182.687	143.671	250.387	136.64	87.0501	169.944	203.777	321.37	282.359	161.071	170.795	328.489
ENSMUSG00000024844	127.337	118.349	157.268	196.139	141.354	178.076	224.302	202.403	261.488	148.917	162.028	160.891	125.322	338.778	181.926	124.236	162.007	165.356	262.069	295.499	151.815	166.431	347.7
ENSMUSG00000059070	130.544	117.183	136.951	197.661	118.422	183.957	217.655	203.008	297.256	147.016	157.679	153.548	103.472	382.655	166.553	80.3813	119.641	182.537	287.677	340.069	135.833	155.192	368.221
ENSMUSG00000081094	109.584	115.009	158.506	215.387	129.407	189.47	199.02	173.192	245.308	139.9	150.076	146.751	109.794	352.016	144.138	90.821	173.751	196.768	413.367	289.408	120.32	125.66	319.735
ENSMUSG00000019370	138.02	127.527	158.54	156.203	133.847	141.792	267.302	240.091	250.927	144.131	148.116	156.185	134.883	261.093	222.826	188.12	132.708	146.503	157.952	228.008	170.774	175.974	219.404
ENSMUSG00000024966	156.911	146.441	175.358	208.966	143.429	151.684	211.705	205.099	204.084	159.479	175.347	169.89	148.084	241.129	173.326	142.654	154.085	159.426	198.965	210.799	169.249	174.949	209.15
ENSMUSG00000058558	126.785	127.83	155.454	191.662	123.569	154.722	183.463	159.881	220.764	148.581	165.692	175.076	132.934	376.248	197.804	108.933	162.463	170.326	323.469	229.57	143.029	151.683	291.977
ENSMUSG00000018567	110.422	105.76	118.674	160.575	163.504	216.724	306.692	264.431	344.05	129.614	135.491	145.069	111.728	340.516	198.156	171.766	160.991	223.678	289.422	240.744	115.273	121.294	252.568
ENSMUSG00000106037	110.751	110.516	133.118	170.66	117.742	262.455	258.466	216.018	384.82	114.722	138.391	134.246	83.7726	443.829	182.368	83.3477	144.925	206.387	304.725	339.098	125.533	145.939	384.488
ENSMUSG00000059534	104.599	97.5597	109.966	159.382	129.913	219.154	241.952	195.088	309.887	113.381	125.605	121.057	85.2839	463.339	173.296	145.823	168.906	197.831	373.939	241.602	105.658	107.244	274.695
ENSMUSG00000041571	93.3862	88.6348	128.69	129.674	197.994	276.294	422.061	374.885	521.408	89.0944	102.84	104.2	88.9953	364.671	204.436	148.822	115.164	227.392	249.902	277.41	123.079	76.7442	228.679
ENSMUSG00000079641	120.967	113.262	127.828	161.417	107.578	195.217	208.237	145.113	205.223	123.302	133.336	147.311	103.421	358.189	144.328	87.0652	180.415	165.823	281.865	259.104	149.229	163.958	268.412
ENSMUSG00000006728	127.036	118.316	137.403	179.204	148.561	171.187	249.695	236.937	292.059	150.213	158.621	166.676	134.853	361.457	225.042	188.63	163.18	187.481	259.14	193.971	118.859	126.039	212.739
ENSMUSG00000028478	127.99	120.381	148.576	182.605	160.381	185.021	224.285	216.227	252.539	154.51	161.975	165	127.992	289.749	164.062	136.939	187.913	215.356	296.959	239.374	142.221	132.496	241.757
ENSMUSG00000067870	98.923	93.1281	135.669	176.165	124.686	194.256	214.668	188.03	257.603	118.194	135.395	133.782	121.861	386.396	155.169	102.596	155.15	163.346	333.886	298.934	140.291	120.743	369.752
ENSMUSG00000027342	140.525	132.864	155.57	187.553	156.39	156.641	156.609	164.495	170.606	156.866	173.632	176.796	149.775	236.661	172.658	168.535	140.39	154.14	206.113	151.178	152.46	146.684	167.011
ENSMUSG00000084838	220.27	121.938	225.693	274.747	177.596	177.625	52.2049	81.7236	112.598	265.249	59.9291	238.375	90.0865	154.822	193.745	101.964	224.032	182.684	258.583	186.514	229.302	204.783	66.0712
ENSMUSG00000028757	128.768	121.473	128.007	156.864	121.932	132.99	258.38	259.651	264.036	126.06	147.745	135.488	117.648	194.072	181.194	187.506	112.46	151.386	142.658	185.903	144.539	138.53	183.032
ENSMUSG00000038650	125.862	117.908	163.315	179.696	165.104	199.805	245.546	237.577	275.39	147	165.209	187.506	154.678	307.32	178.1	156.741	156.981	175.595	298.368	198.276	118.667	117.631	187.191
ENSMUSG00000064215	125.63	112.542	86.9002	180.732	104.088	130.144	82.4748	83.4444	111.953	130.164	135.811	93.2005	75.0133	435.406	268.423	115.372	195.082	147.923	367.896	212.565	106.171	142.448	303.106
ENSMUSG00000030738	153.154	149.148	168.639	189.993	211.497	208.723	137.005	137.709	144.881	160.934	181.349	175.32	160.473	155.577	136.25	113.357	208.083	178.957	248.951	186.677	166.786	162.477	197.874
ENSMUSG00000028851	107.686	105.321	131.803	164.265	137.294	154.001	210.355	214.144	259.883	128.151	137.984	120.57	110.791	287.163	143.807	124.729	173.055	190.285	262.877	247.218	138.688	130.762	270.938
ENSMUSG00000006699	170.046	169.158	201.369	211.333	137.979	132.66	137.01	132.46	135.341	186.772	195.224	195.015	177.527	151.864	136.157	125.165	163.158	137.779	189.916	182.972	184.492	184.967	210.631
ENSMUSG00000007836	160.558	139.141	181.927	176.887	154.749	139.757	150.025	136.87	144.383	191.861	193.125	187.071	156.39	187.398	155.612	141.976	134.852	118.043	147.22	188.033	178.076	200.83	195.613
ENSMUSG00000028234	119.251	104.676	117.334	169.433	111.9	209.164	230.364	191.375	311.518	130.64	134.863	136.878	94.9957	360.492	158.787	93.551	127.545	189.711	312.641	298.487	123.426	138.188	355.842
ENSMUSG00000032366	181.776	177.687	165.949	215.55	152.636	142.844	97.0506	91.0479	93.4544	181.307	188.631	168.982	149.983	135.826	91.6183	74.264	146.784	135.335	163.647	228.267	189.93	231.173	229.1
ENSMUSG00000014599	181.217	181.864	182.294	164.038	209.637	186.441	84.5301	93.2569	80.812	152.794	163.077	105.39	138.671	120.963	85.3325	91.0038	209.023	149.623	172.767	176.712	203.829	166.42	117.27
ENSMUSG00000040952	104.952	92.8519	107.063	158.613	107.528	162.274	219.196	214.842	315.458	106.995	121.547	115.716	80.1868	454.091	188.145	96.1019	131.049	188.199	320.354	282.978	112.14	116.013	300.587
ENSMUSG00000009927	122.38	114.695	140.017	178.573	91.5997	141.696	170.126	143.366	200.676	138.506	151.471	156.684	124.08	400.968	169.561	96.6745	142.105	149.433	263.219	234.006	130.73	135.331	277.445
ENSMUSG00000024359	148.446	150.319	181.85	167.553	298.911	275.472	94.2383	101.239	92.1572	161.795	188.01	184.862	174.439	152.478	130.493	136.005	250.96	182.424	268.43	115.131	147.15	136.512	137.833
ENSMUSG00000035199	132.87	129.8	140.529	161.776	116.029	116.542	173.126	182.895	172.245	138.726	148.659	130.942	107.865	263.345	221.524	162.99	114.637	140.288	155.676	158.702	136.745	141.515	161.647
ENSMUSG00000043091	118.162	109.349	137.341	181.042	92.8138	89.9726	239.296	193.439	208.787	109.133	124.955	117.547	101.719	257.156	126.217	151.298	171.36	166.068	252.198	188.416	110.881	114.11	183.897
ENSMUSG00000000278	139.531	136.735	156.932	164.404	213.31	199.107	210.135	216.531	201.552	150.166	171.957	171.498	150.023	191.068	187.981	233.324	169.835	231.734	172.89	116.815	123.169	106.585	107.454
ENSMUSG00000018042	127.199	119.642	124.931	159.377	122.24	129.843	221.65	223.259	262.372	127.702	152.563	132.306	104.837	201.183	147.851	119.609	112.627	158.045	155.381	243.38	131.559	139.656	233.68
ENSMUSG00000021486	108.058	95.9237	120.581	161.379	100.923	118.627	237.444	227.231	278.874	133.52	138.534	131.651	111.895	333.345	180.409	133.857	113.523	142.664	213.061	222.664	122.816	127.419	257.103
ENSMUSG00000041841	108.152	97.0974	112.051	153.129	107.534	192.88	217.395	174.676	266.016	115.017	127.705	128.259	97.5088	364.782	138.142	82.2163	143.878	170.219	281.09	245.198	117.433	126.552	303.204
ENSMUSG00000024529	119.097	130.813	126.553	114.718	141.464	134.591	173.044	138.273	131.712	133.219	145.873	139.286	140.302	134.548	228.336	184.486	133.505	98.2908	107.268	74.0638	121.492	154.09	81.97
ENSMUSG00000025150	36.691	36.4629	34.2968	53.9469	105.194	132.057	652.372	550.243	754.189	45.9009	50.9872	62.6103	46.1296	380.337	276.327	240.331	37.7694	150.588	64.0157	144.223	68.7906	73.8575	175.519
ENSMUSG00000025967	135.784	123.291	146.131	173.562	117.55	153.385	157.809	137.546	174.342	161.465	154.77	144.904	113.742	288.24	136.628	89.3604	136.534	164.88	267.542	225.445	139.956	139.433	279.498
ENSMUSG00000029713	112.494	108.412	119.124	168.829	107.629	133.027	243.527	235.851	270.049	122.76	143.666	128.937	108.488	290.932	179.231	136.093	112.413	150.318	188.16	230.906	119.127	125.52	260.339
ENSMUSG00000027404	125.282	115.735	134.609	166.713	135.479	166.022	188.837	183.494	209.667	137.282	146.426	137.779	115.467	233.531	143.309	102.395	140.993	156.648	226.37	226.106	140.633	130.601	242.036
ENSMUSG00000070493	113.419	101.489	122.314	147.78	95.9321	122.654	195.323	181.595	214.799	129.882	129.155	132.556	106.854	340.403	169.973	141.009	128.05	138.617	259.466	184.954	113.539	111.679	211.864
ENSMUSG00000020719	168.128	175.921	183.85	153.101	162.375	148.109	78.9319	78.9354	68.9358	179.329	181.489	187.318	200.379	92.0946	110.274	117.111	182.884	146.25	162.444	104.646	174.306	181.247	115.679
ENSMUSG00000052837	101.155	99.7093	103.032	201.872	150.175	171.375	144.875	154.874	151.383	95.0434	157.48	73.3225	65.9018	217.509	74.1271	93.5184	138.534	167.225	177.091	163.051	117.745	120.089	155.242
ENSMUSG00000024909	84.7381	79.5985	77.8592	114.865	86.8104	105.966	434.09	424.088	516.743	88.6639	101.572	82.3776	70.259	316.746	218.663	201.045	70.5229	129.791	113.585	197.554	88.9848	101.054	193.018
ENSMUSG00000037706	162.568	158.261	151.404	202.8	136.315	135.674	181.533	169.302	189.089	179.782	185.637	173.273	123.296	119.902	117.791	125.347	103.09	151.527	144.324	251.887	170.952	166.53	260.655
ENSMUSG00000040152	208.678	218.544	176.193	163.662	90.0147	74.117	36.4045	35.0895	25.4369	185.483	230.949	107.477	134.016	62.3711	72.4224	68.1777	120.152	65.9615	74.0551	168.896	246.586	305.836	108.659
ENSMUSG00000053398	143.272	130.71	160.871	201.364	204.922	257.557	128.847	126.61	144.799	170.783	186.911	195.612	159.774	150.748	63.7526	87.559	157.613	147.523	297.768	281.795	167.852	175.515	351.64
ENSMUSG00000092341	237.43	277.89	137.389	42.6532	215.383	188.931	47.796	39.9919	21.7248	222.599	74.2742	122.281	349.509	21.4347	47.811	78.5702	249.829	123.573	71.5626	102.129	302.978	278.916	77.1116
ENSMUSG00000061983	106.641	89.0198	100.471	159.947	82.5279	159.183	186.068	132.581	205.823	129.946	116.118	119.775	80.2927	416.276	220.223	77.0675	120.99	151.034	340.031	269.936	103.346	116.291	290.578
ENSMUSG00000037852	177.893	178.906	170.238	185.478	178.744	178.968	88.2699	96.98	90.7638	176.538	185.45	166.558	149.956	123.958	112.568	154.964	175.345	196.233	199.414	148.743	164.506	177.626	146.018
ENSMUSG00000034993	155.461	144.524	169.524	183.441	202.226	225.072	190.782	194.502	185.633	166.381	191.769	204.241	184.115	180.979	166.934	133.974	144.373	192.883	172.705	151.09	108.599	123.631	169.563
ENSMUSG00000030057	138.363	132.653	169.322	167.783	158.974	163.97	103.641	99.4096	106.322	153.725	168.664	171.971	149.065	200.815	135.006	122.399	168.149	148.25	262.457	138.682	134.263	138.844	152.475
ENSMUSG00000034459	167.21	173.64	493.47	189.642	94.8308	102.29	235.764	206.435	320.881	39.5569	37.1511	80.7097	63.6686	85.7078	64.4193	121.703	73.3568	90.5947	101.884	604.339	557.363	66.1635	82.6915
ENSMUSG00000024308	93.2552	86.1149	125.759	104.123	122.463	119.305	413.423	402.521	403.291	78.5891	82.6753	78.9411	67.4076	143.029	137.903	245.231	71.5409	165.191	85.3583	189.82	164.082	72.0781	101.485
ENSMUSG00000064339	147.586	146.098	232.05	228.427	66.6927	99.3506	161.596	92.5359	145.03	200.267	193.69	210.515	236.838	243	147.279	227.946	153.415	110.944	154.809	80.1058	94.537	102.643	52.4757
ENSMUSG00000006304	138.125	137.515	159.289	183.559	134.168	129.061	158.895	151.372	176.923	145.647	157.281	148.263	135.747	193.717	133.666	122.059	143.487	163.569	187.231	205.632	154.507	157.279	218.167
ENSMUSG00000008348	112.984	109.627	118.272	225.832	111.047	149.362	180.943	160.976	199.162	111.498	234.838	94.4868	62.5999	225.817	126.111	77.8464	117.554	178.702	180.269	217.4	109.356	111.2	178.507
ENSMUSG00000071655	110.759	105.004	125.256	159.034	140.173	164.277	193.057	195.052	245.788	125.744	128.752	124.115	100.851	287.17	181.119	123.695	129.899	197.599	233.383	212.517	111.594	107.504	227.541
ENSMUSG00000039168	80.8292	76.5722	89.782	113.572	68.2285	74.6324	270.085	267.252	281.805	93.6839	100.027	97.0105	81.26	345.445	209.468	207.424	56.7539	129.407	80.0901	125.701	69.9346	83.4218	135.285
ENSMUSG00000015092	94.2384	81.9115	93.2464	133.948	98.9544	150.014	249.035	219.163	322.496	102.169	110.234	102.28	76.8751	339.439	149.911	109.331	106.737	160.559	228.183	240.497	101.81	106.209	261.996
ENSMUSG00000024953	75.5861	72.7605	83.3314	113.833	88.1642	104.811	353.735	328.363	379.776	86.6274	91.1965	86.5811	63.9267	360.361	200.484	120.527	73.59	141.292	133.098	155.719	89.1558	79.4172	163.057
ENSMUSG00000002477	108.002	108.102	126.984	148.274	100.885	139.874	143.26	121.87	193.247	127.473	133.033	133.605	118.279	272.289	131.168	100.297	162.045	141.145	316.733	204.91	120.185	114.511	261.349
ENSMUSG00000035929	75.267	75.2083	97.73	85.6571	189.378	207.736	210.956	236.202	258.499	68.4586	77.9356	62.7105	51.4062	120.33	124.773	124.641	162.422	244.893	229.098	184.765	139.37	53.5261	88.2714
ENSMUSG00000022587	38.6242	38.2311	67.7051	55.8156	57.3087	66.3301	666.631	575.376	721.233	30.5147	33.4726	32.6611	28.7459	148.698	95.759	178.843	35.0816	90.7817	55.1271	208.208	131.645	30.607	85.3988
ENSMUSG00000021024	101.023	96.0877	115.61	147.951	110.508	135.027	161.55	156.979	201.019	117.945	129.741	131.683	97.1721	292.578	159.224	117.013	131.408	131.379	246.017	169.238	109.044	111.001	190.787
ENSMUSG00000002015	109.703	98.6837	117.234	142.654	105.718	108.319	180.858	180.438	201.4	111.961	121.137	106.18	93.0838	231.297	172.651	136.639	128.573	142.051	184.181	143.699	109.448	98.4508	151.333
ENSMUSG00000042406	101.093	98.3778	162.18	173.237	267.038	273.865	133.206	134.119	141.91	121.506	202.915	149.952	117.624	138.308	108.39	103.856	131.733	137.627	191.473	160.149	126.541	120.005	151.708
ENSMUSG00000040681	139.795	140.031	145.339	177.117	137.042	145.963	90.5198	85.1367	101.403	171.397	167.015	160.992	130.385	148.03	91.1362	78.8975	169.788	142.727	246.608	173.104	142.137	157.358	204.315
ENSMUSG00000005779	104.441	97.1981	121.053	149.348	105.819	138.199	171.958	155.772	187.66	124.238	132.667	132.825	104.88	262.744	117.302	85.9221	115.944	135.968	231.564	208.441	120.075	120.416	236.323
ENSMUSG00000047215	93.7932	91.2898	108.125	140.376	82.4664	117.528	167.424	152.292	212.364	103.871	119.411	115.202	88.9763	342.515	158.206	83.25	111.277	143.893	266.704	207.762	98.7854	104.577	245.948
ENSMUSG00000045763	178.428	163.365	197.624	221.568	218.517	173.519	45.4528	40.9972	48.0403	190.979	221.893	184.939	160.839	30.2083	10.5622	26.818	202.066	134.747	210.705	208.573	206.298	190.058	190.759
ENSMUSG00000058603	82.2054	91.769	122.947	160.476	93.6298	141.862	179.724	170.832	237.205	88.98	109.074	96.9348	83.7087	339.557	146.471	82.3982	125.51	157.736	300.143	237.1	90.9457	90.0427	268.439
ENSMUSG00000028416	105.53	91.8908	120.94	141.724	113.279	125.527	183.342	165.319	215.743	118.174	123.679	115.626	91.7465	256.999	124.242	115.472	126.167	137.416	217.961	201.048	123.726	109.674	201.661
ENSMUSG00000018585	72.384	66.9904	77.3004	107.106	66.0105	102.829	229.47	185.544	280.474	75.095	86.4597	82.0265	59.9077	355.999	154.255	121.59	95.7775	135.258	197.666	182.557	73.7073	74.952	193.761
ENSMUSG00000020708	109.354	103.974	128.808	152.831	120.482	147.759	158.287	151.336	182.704	126.819	142.794	128.625	108.097	187.343	100.557	82.6338	134.415	165.336	224.176	223.986	119.481	123.62	236.144
ENSMUSG00000039105	96.8454	88.2744	110.994	121.067	160.623	187.229	161.533	144.796	167.286	108.333	123.053	132.124	106.787	225.118	143.677	141.214	197.593	204.965	313.655	127.508	92.269	91.1397	139.016
ENSMUSG00000022285	157.25	157.93	177.887	173.297	133.37	113.872	113.92	103.612	102.52	174.686	173.857	175.597	154.873	101.613	87.2387	87.6183	127.368	110.413	138.704	164.704	160.102	145.568	189.891
ENSMUSG00000101188	138.853	134.516	181.913	173.656	113.94	115.751	92.2545	95.8433	96.1233	159.286	175.728	179.811	177.587	116.452	91.7443	94.1927	133.929	119.19	179.321	146.077	140.085	151.534	162.688
ENSMUSG00000079435	95.906	84.9491	104.214	134.545	80.7465	136.49	155.869	130.687	208.893	103.016	114.879	118.933	90.625	380.547	165.141	77.295	122.746	139.82	253.244	199.393	102.443	109.242	243.933
ENSMUSG00000023010	116.11	109.63	127.464	138.566	109.686	113.247	199.437	204.846	195.42	115.346	127.719	112.715	104.087	153.97	130.332	115.012	103.278	136.776	127.141	179.393	137.026	109.7	161.985
ENSMUSG00000034024	141.831	138.773	166.352	177.38	112.969	118.796	115.211	111.423	115.827	157.926	172.03	164.573	146.849	178.715	114.431	102.278	121.936	121.515	164.535	169.912	146.081	147.902	191.679
ENSMUSG00000028452	133.107	139.897	157.87	169.623	96.4391	98.2572	125.765	120.592	109.672	151.901	172.733	163.962	151.505	152.927	106.348	92.7966	122.644	128.905	139.263	184.501	149.376	153.941	196.368
ENSMUSG00000017778	90.9904	85.3943	94.7488	126.266	86.7615	159.317	158.278	130.535	218.65	108.046	103.935	103.202	75.1395	308.738	140.132	110.587	119.772	140.793	223.294	163.755	94.7866	103.312	190.221
ENSMUSG00000047676	80.02	77.2046	111.351	139.262	88.453	145.459	234.095	168.369	232.916	93.9845	101.27	99.1004	78.1123	357.211	142.471	72.0447	104.588	130.198	233.721	274.441	105.301	101.861	319.798
ENSMUSG00000006398	155.427	145.225	157.077	195.653	91.3103	96.1731	136.193	130.073	135.593	138.292	138.017	131.32	115.805	142.864	76.7923	92.0117	159.429	142.354	204.196	214.63	150.601	145.185	185.836
ENSMUSG00000037362	21.5339	23.024	21.4403	23.0713	44.3915	43.9034	206.128	196.733	186.07	27.1324	27.1551	26.522	24.2455	420.25	543.415	353.598	18.7529	126.599	18.8929	19.6109	14.7183	21.5083	10.4135
ENSMUSG00000025980	124.233	121.947	146.755	121.856	142.78	134.665	105.069	102.938	109.096	152.657	147.906	154.789	149.705	191.485	141.151	135.336	164.912	133.055	193.645	126.034	130.317	141.106	153.275
ENSMUSG00000090862	102.78	95.047	109.312	145.716	90.6495	118.11	175.204	150.57	200.108	117.236	125.816	115.75	94.4715	316.338	130.144	77.8247	117.475	153.504	283.112	219.722	102.653	105.949	277.354
ENSMUSG00000062006	97.8737	90.9156	104.995	147.249	90.5038	157.264	149.824	118.148	183.415	109.672	118.895	124.967	92.8748	279.603	121.518	73.3734	126.043	141.929	289.898	206.502	104.649	107.464	249.26
ENSMUSG00000007655	165.426	168.768	176.637	190.12	130.894	119.58	92.3418	92.3547	88.3292	167.399	180.301	154.237	146.717	118.075	89.5375	92.3255	175.218	115.077	179.332	140.675	152.843	159.257	132.158
ENSMUSG00000042043	105.321	94.3671	127.615	134.655	112.074	151.784	138.552	114.533	145.188	139.897	125.253	133.208	97.3208	246.49	138.993	120.432	163.476	112.958	237.353	150.797	122.588	112.131	155.546
ENSMUSG00000075602	72.2305	67.121	79.2382	103.755	88.4024	117.717	400.166	450.356	590.371	64.8902	71.6663	63.7475	48.4472	98.4397	75.4958	66.1448	21.0278	130.775	39.8369	197.967	128.966	44.5318	123.037
ENSMUSG00000085939	68.2895	65.1141	87.0228	98.037	115.3	135.707	293.931	272.44	344.056	80.0038	88.7294	96.5798	61.4051	338.667	206.116	153.774	112.234	144.012	181.641	113.064	71.4267	66.2111	109.158
ENSMUSG00000054808	159.297	154.703	161.271	175.014	117.401	121.543	104.669	106.178	95.98	137.057	165.091	142.491	139.287	121.301	115.013	109.097	137.055	125.571	110.876	153.255	156.305	164.858	113.083
ENSMUSG00000035478	92.1114	85.5121	104.214	134.823	98.9155	113.624	219.746	209.342	246.905	104.841	125.845	113.049	91.714	305.344	151.07	129.981	103.736	118.362	167.551	200.289	103.156	111.29	220.043
ENSMUSG00000001924	132.464	129.621	141.851	148.947	119.118	124.367	132.193	132.41	132.002	120.603	141.354	134.248	130.198	117.706	103.648	93.2745	109.494	138.894	112.751	169.161	145.615	139.246	165.251
ENSMUSG00000028618	142.286	138.597	140.759	180.655	121.247	113.509	120.822	113.713	118.774	148.993	156.687	145.172	121.619	111.544	110.958	104.485	120.249	123.982	163.747	125.268	128.639	111.931	134.853
ENSMUSG00000032330	80.1734	69.8875	82.5453	112.079	62.7938	135.168	182.69	155.245	231.092	87.9561	90.7825	93.4357	74.84	328.129	123.23	128.94	128.845	132.774	266.985	188.69	93.0652	84.0366	222.793
ENSMUSG00000031422	136.118	130.637	161.645	139.054	120.79	116.056	88.6644	87.1264	77.9862	152.942	159.486	177.461	155.427	85.2425	88.8475	94.3024	121.16	115.982	129.113	129.205	157.661	163.248	143.694
ENSMUSG00000096210	106.625	101.25	111.16	122.186	181.472	178.978	128.252	117.694	112.005	103.216	97.301	116.259	106.283	200.566	167.702	133.399	113.872	75.0471	112.427	126.472	117.353	110.342	133.871
ENSMUSG00000005413	99.9607	94.1007	134.021	149.108	175.922	167.128	113.039	127.984	129.994	95.953	136.013	108.519	101.614	179.633	123.149	114.572	267.145	230.359	321.97	106.405	84.832	59.2878	70.1551
ENSMUSG00000003072	80.2227	76.5524	92.3802	127.42	90.2923	121.447	235.882	214.888	284.691	95.6846	104.006	94.6447	72.7932	353.247	165.394	129.692	92.3863	124.367	185.409	216.552	97.5781	102.928	241.612
ENSMUSG00000022283	127.505	128.69	140.443	146.111	129.666	111.52	110.807	107.425	100.791	129.061	137.411	118.082	113.575	164.412	132.313	131.464	142.16	136.652	132.765	106.105	124.655	119.945	102.347
ENSMUSG00000024208	71.8052	61.6979	74.7984	98.6419	83.8745	142.51	258.673	205.035	303.908	79.005	83.9867	89.5971	69.7749	372.14	140.754	98.9446	93.1056	134.418	215.47	199.817	82.1099	79.335	226.307
ENSMUSG00000078193	81.9462	80.5203	105.839	139.927	81.361	133.253	185.265	145.031	226.413	102.494	100.465	107.803	70.9968	374.724	125.085	68.075	108.492	142.907	248.998	217.867	87.3948	105.231	269.505
ENSMUSG00000028464	105.552	95.0608	96.344	132.298	104.064	117.006	162.106	155.75	195.338	101.187	106.643	90.911	83.1193	161.303	64.0255	61.3427	88.1199	122.788	142.572	344.057	155.459	172.031	320.579
ENSMUSG00000006373	138.692	136.614	131.511	165.477	107.201	114.611	82.5325	78.1284	85.9685	148.418	159.811	134.962	118.396	148.558	114.237	102.003	132.496	96.566	175.46	120.379	127.744	123.812	123.742
ENSMUSG00000025511	78.927	70.8297	82.9066	114.287	109.239	132.433	260.384	252.458	286.751	89.1842	107.724	91.6809	78.7872	280.687	189.551	163.751	83.7171	128.614	135.924	154.318	90.8709	94.8563	163.702
ENSMUSG00000006998	118.339	112.613	131.234	132.504	107.645	117.029	149.677	147.367	151.39	118.805	133.698	131.858	121.04	157.434	139.336	121.8	112.549	138.749	136.149	144.506	122.223	122.639	157.342
ENSMUSG00000020571	98.3781	95.1378	122.842	117.681	81.4386	85.4419	168.362	170.068	181.096	114.731	123.235	123.663	110.331	144.161	118.017	108.859	71.5796	100.21	83.8974	175.847	141.636	145.766	198.817
ENSMUSG00000001175	128.284	123.271	158.067	158.485	109.728	108.849	115.99	103.947	121.174	145.539	151.886	172.898	142.819	142.322	96.234	101.732	112.149	109.006	148.946	153.719	143.17	148.571	183.496
ENSMUSG00000079477	116.179	111.61	137.97	140.066	135.791	123.363	141.853	134.523	146.813	118.295	139.456	139.531	121.978	173.342	149.469	158.002	143.48	127.741	159.456	122.409	121.25	107.711	118.896
ENSMUSG00000080921	80.0938	73.4531	99.9014	110.111	89.4917	210.788	146.144	104.043	224.236	82.3687	87.6429	98.6008	65.9111	310.03	102.247	42.5054	127.717	144.152	224.168	242.084	105.016	130.547	258.456
ENSMUSG00000068246	84.7774	80.4197	120.548	117.566	114.475	142.024	255.836	244.64	297.83	51.2296	56.9672	59.2431	50.4669	127.854	73.2627	94.6418	90.4185	129.551	150.532	277.761	166.771	59.0081	148.675
ENSMUSG00000025498	67.8621	62.9335	118.537	95.28	122.663	164.262	295.795	282.732	346.883	40.227	48.1052	38.4443	29.1131	47.9877	36.7752	64.7749	74.1033	191.727	134.915	324.927	199.77	38.7904	93.3634
ENSMUSG00000062647	73.7687	140.877	129.061	102.597	76.5023	76.4317	97.0932	62.6812	144.579	96.2677	124.653	122.732	88.416	284.335	128.531	70.5898	100.515	144.258	259.966	242.474	89.1298	113.319	228.106
ENSMUSG00000024194	84.0366	72.1106	92.2935	112.808	112.872	145.159	241.773	221.585	283.616	93.763	98.112	95.8117	87.9252	312.572	168.087	137.851	101.451	146.161	205.891	164.437	82.4934	77.3572	207.832
ENSMUSG00000021996	116.262	111.376	126.248	161.362	113.519	142.917	76.7663	69.1446	96.9404	115.614	130.959	118.223	95.5454	184.147	78.4394	54.5512	192.297	176.096	339.688	132.645	83.9835	77.6959	135.671
ENSMUSG00000064337	75.4588	69.9131	101.47	99.0381	109.719	169.293	317.182	171.387	306.521	137.418	71.7581	84.4101	90.056	263.932	213.587	307.537	82.7936	205.55	134.699	94.6996	55.4289	49.5318	70.0318
ENSMUSG00000014867	115.636	111.027	124.425	141.696	90.6973	90.1923	151.518	148.432	145.378	122.313	141.065	131.295	119.125	108.552	93.696	87.9503	74.1494	102.881	91.408	164.208	133.669	139.693	183.337
ENSMUSG00000031078	149.81	145.276	159.675	151.281	133.427	128.781	94.4106	100.049	86.449	146.963	161.581	156.371	153.811	90.0646	93.4749	83.6901	131.228	135.189	112.888	137.908	150.128	161.256	143.495
ENSMUSG00000037815	162.39	166.103	187.366	174.665	130.9	131.626	63.5381	62.3937	59.414	164.759	178.426	181.636	171.549	74.2589	74.7842	74.333	137.314	120.15	121.417	136.596	166.677	173.059	146.185
ENSMUSG00000018770	92.2714	89.6192	105.428	130.084	72.837	92.418	178.713	155.457	176.89	111.07	119.79	112.657	91.0433	273.249	142.888	125.822	104.25	111.7	186.981	152.813	100.376	99.141	196.131
ENSMUSG00000064348	35.0835	36.2129	46.6121	48.3627	103.952	184.335	362.674	172.008	516.432	27.9123	40.9375	72.4558	52.0687	816.871	192.156	191.844	71.6492	109.297	144.044	80.3793	36.6961	45.3324	74.3329
ENSMUSG00000029810	55.5953	52.1436	56.7205	81.3982	64.7697	73.4693	330.178	299.918	375.764	60.7827	62.8738	63.8587	49.7128	351.789	225.237	189.587	44.5661	96.6755	71.4409	99.7619	57.5567	55.4344	120.557
ENSMUSG00000035042	72.5918	69.378	118.378	103.185	45.8564	51.9859	345.573	338.364	453.982	17.1827	21.6307	15.1917	12.923	124.566	78.4547	217.984	42.342	106.894	73.6404	220.724	133.482	13.6307	40.7576
ENSMUSG00000033940	86.8929	83.4807	90.3204	118.854	94.5762	122.436	176.157	159.899	203.738	103.427	104.808	99.7536	76.2636	233.039	133.684	98.0369	112.162	133.704	208.161	193.695	100.021	96.9025	217.803
ENSMUSG00000086922	101.354	98.4683	129.807	146.489	97.1412	117.423	115.977	97.8013	135.728	120.617	122.745	135.399	109.991	229.759	100.401	90.8965	120.697	118.358	240.374	157.069	117.956	111.729	173.397
ENSMUSG00000056076	99.2975	95.6186	111.668	118.795	102.361	116.302	160.927	156.565	164.032	106.689	119.07	108.511	104.908	172.124	119.273	100.653	108.777	120.281	135.108	164.109	111.473	115.596	182.812
ENSMUSG00000020163	64.9776	60.9346	68.4413	94.6539	60.6083	106.042	243.199	217.188	291.433	69.654	80.2639	80.4111	56.1521	428.667	180.871	119.615	71.3878	110.486	165.981	188.171	75.7407	87.8712	211.23
ENSMUSG00000073676	90.9408	95.3063	117.234	124.194	120.646	140.124	138.56	117.877	152.455	115.448	122.887	123.559	99.1529	271.712	115.868	102.457	142.404	121.562	222.655	171.677	114.139	112.973	192.42
ENSMUSG00000058600	86.1256	62.3216	102.448	123.72	97.8526	166.418	135.645	116.017	185.001	84.4783	111.653	123.06	83.6465	315.897	108.089	76.5401	140.043	106.345	280.007	143.974	72.9842	107.572	206.162
ENSMUSG00000024012	106.206	95.3719	100.66	139.934	100.217	114.807	177.095	168.319	172.36	103.502	120.316	119.197	93.2585	151.799	112.353	92.001	79.5747	107.183	117.978	194.003	126.266	134.687	212.108
ENSMUSG00000029064	125.338	122.611	142.586	143.99	117.891	110.785	116.24	105.612	105.521	132.902	147.295	146.577	130.358	109.926	98.4656	90.6329	123.374	115.42	137.948	136.688	130.786	136.218	164.008
ENSMUSG00000027656	13.2025	12.1124	5.43038	16.8271	13.8189	15.5881	385.824	360.283	402.462	13.254	14.8888	7.74878	6.63668	543.204	448.04	167.26	2.27889	45.2111	3.7541	58.2244	11.1967	40.2174	20.0842
ENSMUSG00000028837	90.3571	82.2387	98.9539	132.488	94.4128	121.851	143.47	129.692	179.387	102.947	117.245	109.017	87.3679	190.284	102.564	82.3804	121.041	130.814	220.002	181.904	98.2496	91.3289	201.688
ENSMUSG00000068396	76.0926	74.7939	106.854	140.388	81.5088	155.548	122.514	101.335	157.439	92.2886	98.189	99.6083	98.9217	251.196	108.748	66.393	111.541	118.153	250.712	193.076	108.245	89.2813	219.43
ENSMUSG00000028745	90.2292	88.524	96.2712	121.937	95.8748	95.5923	187.244	183.965	209.638	90.3642	102.319	95.6968	83.1448	220.41	166.15	125.316	87.4246	130.037	122.094	145.149	99.0958	99.4661	145.358
ENSMUSG00000079111	97.3447	95.905	105.396	133.295	74.9554	82.9344	153.446	133.195	164.859	114.073	127.984	118.337	104.014	142.332	101.251	100.04	75.8249	92.7599	107.744	156.728	109.426	121.12	198.19
ENSMUSG00000064366	125.648	131.753	134.443	175.315	51.5669	39.0505	169.364	72.7555	145.948	173.221	180.209	171.643	168.025	196.966	92.9279	89.9445	35.1422	64.3158	56.267	295.985	144.994	123.363	389.607
ENSMUSG00000062382	106.597	107.911	110.813	195.583	118.178	195.062	85.6848	85.205	117.708	140.953	158.913	136.053	92.7608	164.431	67.824	59.0573	122.013	145.32	303.369	217.424	79.8882	83.0071	254.133
ENSMUSG00000010376	82.4828	76.4173	95.5004	123.777	87.7256	111.969	138.578	126.915	172.492	92.0074	99.6839	95.9891	76.1164	255.783	130.452	89.9391	114.167	124.034	215.025	182.227	91.692	95.5692	207.628
ENSMUSG00000056737	87.4884	80.5211	91.559	126.331	95.02	136.745	212.963	208.858	271.765	84.6886	95.8179	93.1067	76.5873	232.694	128.565	100.39	76.552	167.369	150.106	180.196	86.777	81.3991	181.232
ENSMUSG00000041801	86.6514	80.4077	67.8246	126.311	79.2512	101.945	221.938	250.655	298.675	74.0838	79.7838	49.0642	40.7342	221.081	124.579	153.506	129.652	178.422	231.938	170.973	77.528	56.876	99.3791
ENSMUSG00000056629	62.7778	63.6158	81.5577	82.2646	85.7262	103.018	226.177	227.92	307.443	79.5629	80.8546	71.0006	66.1592	292.996	148.683	130.582	81.1859	103.101	137.142	170.079	89.1861	76.1615	201.522
ENSMUSG00000026069	44.6354	49.5349	43.3354	41.7985	19.8395	16.554	134.939	150.877	129.738	39.0359	38.6792	29.4897	32.9051	116.825	125.454	85.1922	18.4018	68.3426	14.8997	48.9529	31.1005	56.5524	21.8751
ENSMUSG00000022564	62.9872	58.3436	79.6577	80.3024	121.811	137.669	262.044	267.882	285.692	64.1388	74.5708	72.417	72.2761	187.429	175.642	161.428	103.53	157.233	131.488	117.959	72.7238	48.82	91.3312
ENSMUSG00000031059	77.5146	64.796	76.2693	106.258	77.796	116.985	171.549	151.111	216.165	74.5284	85.9336	83.9938	59.7729	251.29	120.634	94.9024	114.958	115.083	210.519	169.626	76.8791	82.6615	184.493
ENSMUSG00000072940	69.1005	64.0825	73.587	96.3552	76.3797	179.87	235.522	175.529	268.433	77.9942	78.6213	95.6095	44.1724	374.251	149.77	68.6145	93.0903	153.014	156.907	176.963	60.3695	99.372	170.144
ENSMUSG00000001729	112.889	105.611	120.149	146.095	98.2481	101.435	130.988	129.655	131.411	113.211	131.367	122.541	111.519	144.624	105.695	99.2551	99.2851	116.223	123.37	152.377	119.844	132.103	158.725
ENSMUSG00000026895	79.8957	77.7047	80.6868	119.5	80.4228	101.315	168.994	164.84	216.93	87.262	101.03	91.5373	68.6202	265.818	119.427	87.596	96.5875	133.729	194.579	177.208	93.1061	85.4885	199.707
ENSMUSG00000021520	83.9502	81.5261	100.318	115.144	76.3589	145.762	112.639	90.564	153.233	91.6897	101.934	106.989	86.4749	245.074	106.914	86.719	154.277	96.9966	234.991	150.223	83.0607	93.9932	176.274
ENSMUSG00000002102	101.936	92.234	110.904	141.967	86.5707	105.139	138.518	129.626	149.783	115.871	119.238	116.702	99.4555	181.582	100.676	76.4641	102.5	111.533	177.697	173.156	106.899	111.65	185.315
ENSMUSG00000025203	193.598	197.42	218.737	148.53	67.2218	60.3635	127.804	130.12	94.2021	283.303	270.5	314.404	335.62	36.3182	44.3992	52.4664	37.5647	60.5713	27.9684	98.0203	182.297	234.061	178.589
ENSMUSG00000020368	132.138	136.948	159.81	123.627	127.134	108.89	84.7468	76.9955	74.9509	142.508	143.349	146.574	145.984	81.8017	88.2797	101.187	140.679	107.164	125.373	104.266	150.682	141.551	110.26
ENSMUSG00000029390	102.126	100.111	118.701	116.022	88.9894	88.3528	124.126	113.894	98.8191	118.536	121.779	122.877	104.677	125.509	128.235	141.375	99.2743	85.1753	107.881	86.0178	109.051	112.262	100.188
ENSMUSG00000096544	112.97	124.201	155.842	165.148	108.944	84.9347	104.41	94.8894	89.1983	219.943	116.599	144.555	89.6246	77.4742	125.934	94.2682	68.0621	86.1605	73.6714	158.926	120.566	154.306	95.6671
ENSMUSG00000076441	137.166	134.711	109.721	189.031	141.676	150.36	88.7158	113.347	125.146	121.815	147.589	98.6801	76.4401	145.268	70.773	124.611	118.241	201.57	161.572	137.841	90.2397	80.8726	108.685
ENSMUSG00000028044	95.6645	88.3727	104.035	120.701	73.8567	88.9616	125.653	111.717	124.053	114.634	107.218	102.84	89.17	176.59	91.4938	92.1432	134.201	121.663	229.593	131.299	88.9713	96.6948	158.795
ENSMUSG00000030189	94.7957	89.6355	118.414	125.695	115.313	111.805	114.42	101.218	114.938	111.675	125.442	121.428	105.266	155.35	97.6363	87.796	119.782	100.835	156.587	146.169	115.273	127.32	151.962
ENSMUSG00000019173	97.507	91.4195	116.41	129.593	108.535	116.017	148.629	153.925	155.613	86.2358	104.425	97.5002	86.6583	120.092	99.4555	103.422	112.796	141.581	137.861	150.515	128.947	94.886	122.486
ENSMUSG00000020869	123.991	116.744	152.784	154.32	111.502	112.266	77.0844	74.8761	73.8427	125.423	158.94	150.006	138.31	70.7373	55.4775	65.3029	120.254	99.0138	119.976	135.111	138.953	146.006	136.12
ENSMUSG00000045983	142.473	140.156	153.342	123.113	108.056	101.995	90.8547	97.3455	79.5006	136	141.273	143.084	155.652	95.5389	101.5	104.563	115.859	100.039	87.3662	100.371	133.776	142.518	96.3574
ENSMUSG00000019804	90.0907	88.6772	94.4797	119.705	99.6346	109.693	169.263	152.302	162.241	102.57	111.588	105.687	85.9698	183.86	116.419	114.175	118.327	128.04	169.072	140.482	98.9406	103.362	153.266
ENSMUSG00000025290	77.4388	72.5649	84.4529	109.53	79.9035	117.464	130.809	109.238	182.747	87.6409	91.2684	90.7054	74.8419	279.477	120.753	64.6425	101.125	127.182	260.096	190.786	89.3222	91.2446	245.239
ENSMUSG00000021178	104.589	101.839	132.425	136.226	94.6586	96.8875	120.403	111.925	132.715	114.404	126.896	126.53	108.227	166.431	99.6506	82.5508	122.299	116.712	165.85	149.737	113.188	105.337	160.255
ENSMUSG00000003873	74.7999	70.5676	79.4842	109.445	94.1419	136.522	202.361	210.703	269.962	79.4796	78.6	62.5108	50.8003	255.434	137.32	118.343	106.089	156.179	226.09	165.827	73.0426	53.6511	124.231
ENSMUSG00000027593	91.3713	83.5857	98.6859	130.15	112.232	132.935	113.714	111.235	144.011	102.375	112.759	106.854	88.9641	151.134	86.7418	70.9158	96.3966	116.059	162.585	197.25	114.971	112.364	200.636
ENSMUSG00000030591	99.4659	93.0891	111.685	145.61	113.512	130.71	121.637	117.846	146.988	110.912	121.672	114.211	96.8639	164.414	99.5006	71.4754	119.417	124.816	196.797	146.393	100.507	91.3314	160.07
ENSMUSG00000025647	69.2789	66.8667	107.313	89.1114	91.5968	91.7892	261.765	259.678	270.12	52.4358	60.3109	57.762	53.3402	110.342	100.83	116.921	81.6585	123.182	94.4735	182.493	133.676	59.7655	96.2099
ENSMUSG00000083061	67.9163	126.779	80.5594	99.3757	58.95	128.503	93.8915	60.2915	66.8832	140.192	59.4986	48.8688	76.7087	154.347	172.322	68.7572	100.586	163.098	135.553	227.563	161.606	51.3235	199.855
ENSMUSG00000027642	89.9855	90.6207	91.5977	104.246	85.1457	87.9845	164.554	167.517	173.966	95.6021	103.314	88.8755	88.0024	143.57	118.669	118.449	87.6775	107.892	106.982	133.576	104.544	100.228	134.505
ENSMUSG00000024346	86.6509	79.7204	103.233	122.349	103.361	136.026	138.344	118.339	177.094	109.918	106.726	104.69	86.8251	191.163	88.4141	83.7446	124.045	133.961	223.807	168.505	92.7832	84.4614	182.748
ENSMUSG00000030342	94.389	91.7587	119.359	117.024	64.7823	64.1761	127.097	115.847	117.335	108.248	113.408	120.77	105.379	130.855	100.736	120.78	84.2752	107.29	101.367	99.9715	91.372	101.681	103.904
ENSMUSG00000022234	101.49	96.3462	124.839	132.687	88.8954	94.1159	97.8664	94.023	107.94	116.238	120.302	124.692	106.882	167.205	96.354	75.0058	107.678	101.384	169.273	147.34	105.98	111.928	160.451
ENSMUSG00000027067	97.4571	92.5675	110.765	106.144	110.81	101.604	116.767	115.191	117.494	100.681	108.528	106.453	98.5015	134.488	109.023	98.9416	110.659	109.061	128.386	139.877	111.016	109.107	148.475
ENSMUSG00000025823	106.875	106.935	132.171	119.183	89.486	80.9628	117.09	117.392	104.783	112.335	123.118	128.611	114.243	83.5354	102.844	101.441	82.8107	107.19	82.1706	120.735	131.676	139.509	129.556
ENSMUSG00000028656	106.556	104.524	116.386	128.118	106.117	99.0799	121.977	114.788	118.712	102.303	122.989	116.086	106.572	106.716	99.7463	99.6513	108.891	113.006	108.868	131.158	116.454	118.273	128.6
ENSMUSG00000110841	63.9689	62.1612	84.1831	110.81	84.9458	124.944	180.503	161.116	222.467	82.1224	87.4092	93.7101	78.3266	324.288	131.953	97.3639	70.3599	98.5447	187.342	157.982	69.3348	64.0988	197.001
ENSMUSG00000043483	87.2572	80.2076	106.995	115.162	79.5427	100.079	121.899	106.84	142.726	103.011	116.278	117.913	92.7892	213.198	123.609	86.8099	118.798	118.27	185.577	157.189	95.0705	99.596	174.786
ENSMUSG00000025151	110.325	107.486	115.005	135.092	85.4696	89.6643	113.603	106.03	105.772	122.711	133.432	138.196	120.923	80.0931	70.545	79.7818	59.6503	91.8032	69.6488	147.227	118.579	133.977	162.726
ENSMUSG00000053560	46.4723	46.2401	41.8171	158.167	59.2032	76.7844	63.7539	65.9313	77.301	52.5813	117.594	51.3071	65.5521	174.556	21.8036	47.3492	145.234	66.1533	230.689	194.253	98.2012	126.779	227.046
ENSMUSG00000021477	52.4607	53.0101	59.8019	67.7331	102.93	116.012	138.636	142.844	161.474	60.1469	63.3601	65.1928	54.5143	128.575	106.49	109.404	67.8906	117.581	99.5779	46.4882	41.8602	36.0216	51.0522
ENSMUSG00000008036	67.4325	60.5021	67.8384	98.9736	69.1103	113.499	210.695	192.143	259.816	76.9775	82.5247	73.1365	57.6405	289.977	129.435	94.4965	76.9679	107.13	169.981	180.668	75.0302	72.9267	208.733
ENSMUSG00000034932	66.7408	60.1419	76.682	105.539	73.1545	112.493	184.162	170.024	245.952	83.934	82.7022	86.2993	66.3087	283.537	123.587	78.2151	87.7358	106.762	209.501	185.714	79.4914	83.3989	196.657
ENSMUSG00000025232	66.9981	64.4067	63.5813	83.9882	134.005	151.155	237.68	235.124	256.366	78.4808	85.375	73.8544	65.4727	233.089	177.701	231.614	102.662	171.233	152.129	87.4406	60.8248	52.4995	91.7991
ENSMUSG00000004849	90.8593	85.7404	99.0257	127.823	73.556	100.804	162.746	157.649	193.93	95.4001	110.793	98.2658	83.3844	220.342	115.873	93.1289	75.6264	91.9213	128.958	172.448	93.947	96.9699	182.332
ENSMUSG00000013593	100.091	95.9282	107.098	131.713	99.4589	116.235	115.39	111.073	120.051	106.848	116.594	117.64	94.5549	146.485	105.072	75.2357	107.475	108.486	169.775	141.465	105.87	99.6423	144.496
ENSMUSG00000021760	103.793	97.8019	105.078	134.229	69.4754	86.0703	98.2632	78.777	113.473	108.387	106.819	110.512	90.8323	161.487	86.8373	81.9677	135.898	122.792	219.668	142.789	100.033	100.163	139.321
ENSMUSG00000028843	73.3456	66.9315	78.5547	115.091	63.4239	100.913	231.22	194.738	255.694	81.4676	86.9009	80.1192	70.0021	278.89	143.055	127.507	84.5635	116.495	159.214	162.004	65.211	65.5532	186.31
ENSMUSG00000026385	79.4583	75.2477	105.364	110.237	37.313	58.5562	199.125	176.924	267.651	107.967	113.305	140.177	98.9668	300.827	135.637	99.7804	59.6577	84.8917	115.14	168.606	85.69	91.5762	221.683
ENSMUSG00000025283	131.31	126.497	157.026	154.387	175.581	203.616	60.6544	61.4054	67.2737	126.314	149.121	132.47	117.08	60.4598	35.3848	51.324	129.688	134.792	184.557	108.831	111.665	67.1056	96.264
ENSMUSG00000027800	116.261	110.342	135.854	156.334	86.1255	101.971	56.8717	53.8083	64.6948	120.488	128.229	110.976	98.2174	54.1471	20.4692	33.6025	129.564	150.209	210.344	124.556	111.356	86.8202	134.6
ENSMUSG00000005566	102.81	96.187	102.944	123.165	88.0041	99.8489	119.56	121.235	119.699	109.187	120.219	110.443	99.8519	119.361	88.2552	72.564	85.4024	109.169	110.345	158.954	107.516	117.938	187.116
ENSMUSG00000060143	82.8198	74.9339	123.934	110.179	52.137	81.4415	182.173	160.015	184.164	96.0074	100.896	64.1874	94.2647	314.01	121.002	92.9406	82.5138	95.4256	180.106	155.612	77.9442	75.9168	218.006
ENSMUSG00000021190	75.3346	77.2882	86.103	88.676	135.556	128.709	219.832	215.259	220.704	80.92	92.6412	88.6781	77.9895	137.003	155.455	155.191	75.8533	129.534	88.2434	94.1497	81.6836	71.514	105.317
ENSMUSG00000024914	72.4357	64.9323	78.4866	104.302	77.8928	105.398	188.51	172.364	211.358	71.7462	85.5909	81.5447	60.2114	300.942	143.11	103.007	75.1216	95.2441	134.319	166.79	82.6547	90.7078	172.336
ENSMUSG00000061613	93.227	87.1118	92.9481	109.351	83.3539	101.957	119.396	111.571	143.478	100.268	110.26	103.018	88.1595	166.94	95.5249	76.1055	105.502	119.308	162.128	144.138	97.7343	100.977	171.867
ENSMUSG00000021361	79.1923	72.0317	80.9754	112.839	80.6871	87.9703	143.705	143.909	166.641	92.3098	97.6635	98.0052	73.475	176.373	109.473	87.4915	80.8093	105.776	138.049	134.905	78.9817	86.0155	149.532
ENSMUSG00000024425	119.968	124.174	134.137	124.81	118.917	110.307	62.1236	63.0876	50.1917	130.332	129.879	136.195	120.839	64.7206	85.1941	84.313	120.991	101.064	119.351	69.6672	115.375	110.804	83.1011
ENSMUSG00000062248	96.9383	93.401	96.1629	119.754	64.8335	96.719	104.306	87.0893	107.033	94.0855	93.0547	99.4574	79.7413	152.455	73.8924	84.1362	136.629	116.958	230.415	137.191	94.402	100.19	149.684
ENSMUSG00000054766	107.794	101.472	126.93	121.278	114.409	97.8765	93.4658	82.9289	89.3615	121.258	130.644	137.356	113.49	136.624	99.6565	84.7489	116.009	89.1588	133.854	121.405	111.043	121.221	140.649
ENSMUSG00000056501	33.8174	25.6792	33.7704	47.8835	96.7747	89.0417	300.757	241.503	306.078	35.8096	58.5943	35.0845	20.5841	240.695	188.766	170.783	29.9582	40.1037	54.952	59.8415	32.5551	40.9587	43.5205
ENSMUSG00000030654	117.328	115.57	126.66	109.615	88.5072	87.7926	123.91	114.378	113.11	101.24	90.0507	94.4975	86.5632	103.641	94.4369	115.465	146.302	123.911	155.201	130.656	130.985	92.6025	107.357
ENSMUSG00000045573	11.3446	12.2031	9.37363	16.4925	14.671	13.0453	418.185	411.619	409.673	17.7823	17.1462	9.88818	8.52244	382.51	351.141	205.009	1.80866	181.291	2.69917	81.7066	12.6588	43.9484	18.1542
ENSMUSG00000028070	83.0969	75.4297	85.9385	119.696	96.677	127.197	153.438	150.759	193.165	97.8627	97.2529	94.1974	70.7383	172.27	97.9731	68.7731	82.117	117.798	153.357	172.14	88.8817	90.5354	197.153
ENSMUSG00000039910	98.0212	94.4918	107.879	135.773	116.928	98.8054	48.7399	53.9361	49.6623	103.361	166.153	104.078	91.9856	92.1898	83.6096	46.7185	84.0109	66.8503	79.9577	88.8237	98.0101	111.487	87.4014
ENSMUSG00000042079	105.059	104.903	125.193	120.159	114.428	107.882	93.4367	93.0333	86.4751	112.319	124.962	132.969	124.812	109.05	102.378	109.336	106.135	101.403	126.79	98.3308	106.603	106.558	111.211
ENSMUSG00000028776	166.701	163.298	176.99	221.982	138.2	137.29	14.5836	18.0652	19.6513	160.779	191.126	145.968	138.038	8.70455	1.94378	7.8601	141.782	92.3114	172.992	185.707	151.343	120.287	191.335
ENSMUSG00000053931	114.198	111.967	127.893	147.649	104.921	104.084	72.3389	67.4061	67.3166	128.503	137.431	141.12	123.162	73.468	61.4007	54.8446	119.031	101.377	132.269	121.735	119.488	129.99	147.931
ENSMUSG00000026042	126.131	125.357	124.803	115.566	107.141	102.223	85.6524	85.7493	72.468	122.233	128.725	120.169	129.039	63.8237	74.6543	87.2375	97.8921	83.5188	75.239	106.321	146.384	161.868	86.5378
ENSMUSG00000000171	87.7635	79.0795	102.76	110.231	72.7264	72.8244	117.647	110.399	120.103	87.2892	94.7134	96.8069	86.9992	195.096	128.476	121.566	96.6608	102.387	141.235	103.901	81.7695	80.3031	106.196
ENSMUSG00000024853	102.15	98.5394	112.239	111.551	106.931	101.193	111.996	111.332	107.178	107.248	110.074	109.034	106.697	117.675	110.427	105.105	94.4453	108.556	96.0868	120.368	108.399	105.03	119.814
ENSMUSG00000024587	105.7	105.647	120.949	117.497	175.946	173.326	69.6582	66.269	69.1104	119.908	128.67	131.362	115.392	95.3995	88.938	88.7985	123.376	94.0499	134.59	110.085	125.404	125.555	123.445
ENSMUSG00000027828	116.128	119.073	129.877	113.11	91.0102	87.2801	65.3958	63.0243	59.3431	130.979	127.098	133.902	124.056	75.2013	78.7919	79.2764	103.127	85.5353	105.968	88.0051	121.717	130.468	102.001
ENSMUSG00000018286	84.2007	78.521	92.9522	124.075	80.7308	105.762	116.515	101.69	134.945	94.4214	103.595	99.1034	80.1077	144.635	60.3049	51.613	91.7855	109.396	190.939	180.117	96.4575	90.9698	201.771
ENSMUSG00000041355	68.8057	65.0204	82.757	98.9163	67.8113	77.5067	156.717	146.586	181.486	74.2665	87.7396	87.2032	70.8636	167.175	103.489	97.359	69.9696	83.4434	108.481	154.452	95.951	86.1942	156.782
ENSMUSG00000031311	111.766	112.516	133.347	127.028	96.7964	88.8589	75.1079	71.7104	67.5286	115.596	126.344	130.086	118.414	74.5895	79.4813	71.5377	99.5049	87.7905	95.2946	104.071	120.572	122.485	116.056
ENSMUSG00000024870	92.6226	84.2332	98.0906	118.223	70.1814	81.526	148.581	152.257	162.895	88.6066	97.7972	95.4131	80.4005	164.621	115.089	95.0541	69.8081	96.2581	107.043	159.161	98.1946	97.5485	165.607
ENSMUSG00000025781	79.834	75.6489	84.676	103.995	71.6843	88.9538	131.296	109.865	151.767	84.7124	92.2023	101.422	74.1387	202.23	118.847	90.8772	81.5092	92.3257	142.914	134.228	86.1447	93.8993	154.645
ENSMUSG00000004285	55.885	51.4625	61.3401	84.4478	101.606	132.937	192.511	182.231	252.643	57.3279	68.7804	65.8967	51.4626	256.209	145.624	125.266	97.0565	137.992	187.85	102.732	52.2184	46.46	119.556
ENSMUSG00000028480	112.786	111.744	127.37	130.933	97.255	103.92	113.123	107.288	123.743	114.741	124.521	124.723	94.5335	77.4885	70.6279	53.7021	80.4412	89.7804	106.431	170.137	131.613	127.1	174.614
ENSMUSG00000000957	100.291	96.9859	102.497	97.5258	69.8209	74.3367	172.891	167.196	201.03	91.8371	103.217	98.4114	93.3619	157.683	182.476	181.108	60.2395	73.6142	57.2325	126.328	95.6775	100.747	116.623
ENSMUSG00000021546	108.381	109.257	124.873	111.487	97.9759	90.9136	72.0696	73.4488	60.4495	120.803	125.155	132.908	119.129	77.4134	90.0586	85.1118	113.355	92.4152	117.914	77.5915	107.458	114.353	86.9502
ENSMUSG00000067719	57.2724	57.8913	68.51	79.5731	64.2274	108.927	155.562	126.102	222.776	63.8522	64.3899	71.2811	52.9205	296.485	122.324	88.946	80.5907	101.724	168.59	140.256	65.3978	72.1448	152.147
ENSMUSG00000031353	101.559	103.316	112.281	123.509	97.501	100.342	82.259	75.8967	76.6576	114.271	117.355	117.386	103.538	92.9954	69.9168	71.9995	106.548	92.2111	122.642	103.365	104.867	111.568	115.027
ENSMUSG00000031996	106.426	110.289	109.725	90.9944	117.279	98.486	87.475	86.9163	76.3535	103.271	107.648	96.728	102.893	64.2696	90.9046	95.3007	98.1133	91.7743	74.462	101.053	130.409	120.975	112.43
ENSMUSG00000046229	60.7907	55.2091	62.6656	94.6818	79.5923	166.268	174.558	161.366	233.438	69.9988	68.1408	64.2576	58.9268	244.865	88.7335	91.3002	83.4922	99.2147	220.602	162.588	60.8677	60.2023	190.14
ENSMUSG00000031954	82.3933	81.5461	107.569	112.093	92.7472	87.7678	87.0948	83.0461	109.266	105.59	103.604	104.109	89.1229	148.351	91.4658	73.6481	112.978	112.773	161.263	128.296	88.2805	83.2666	150.008
ENSMUSG00000044147	91.2168	83.5012	110.705	112.401	114.298	110.039	117.362	111.832	105.192	98.5454	118.901	113.468	85.0878	135.144	111.172	119.634	84.5638	77.3787	103.504	89.2433	83.8661	93.0591	76.0258
ENSMUSG00000062683	74.8576	66.1844	78.2971	108.851	72.6698	109.96	129.831	114.05	157.859	79.9148	88.1227	85.4884	66.795	177.372	99.8445	67.0578	89.9406	100.302	154.055	155.525	73.5816	79.4923	167.773
ENSMUSG00000024248	82.4738	73.7582	75.8767	106.276	95.7859	117.873	140.277	135.331	168.482	85.9576	91.8269	79.0328	65.7667	169.997	109.342	90.5795	80.4448	134.383	164.591	125.793	77.0374	71.5096	143.511
ENSMUSG00000016427	53.6427	53.2032	60.4462	87.951	59.9875	97.1937	171.161	154.563	209.796	64.1997	64.5061	64.9646	43.7907	262.886	116.766	128.923	79.6104	97.0825	127.457	122.583	59.3761	63.5937	109.164
ENSMUSG00000022841	94.2589	88.4033	99.2028	118.445	93.6847	95.1977	101.939	103.425	108.858	96.8478	107.419	104.35	88.6823	128.157	99.6793	74.3985	101.978	96.2792	149.319	146.898	102.076	102.935	149.621
ENSMUSG00000020402	97.0193	97.4556	107.911	122.728	82.093	78.0251	101.751	95.5992	90.0542	105.852	112.733	106.848	91.5173	99.0567	83.6686	72.8066	90.3324	86.8995	113.493	119.418	99.2738	109.757	131.131
ENSMUSG00000083596	58.8281	60.3676	72.0863	101.56	62.1458	85.8581	115.521	103.978	174.801	79.6475	84.0001	83.7591	75.6477	286.029	116.401	77.9073	84.0075	82.8845	227.754	149.572	73.0855	60.9024	202.459
ENSMUSG00000025613	99.8462	101.03	125.311	115.654	93.6371	92.7206	70.5335	67.594	72.7819	111.8	121.488	126.084	110.713	100.094	73.5866	67.5969	112.225	95.7386	142.142	115.821	107.143	111.371	133.721
ENSMUSG00000073409	19.2123	18.1168	29.7253	21.0713	139.476	153.754	125.947	138.313	144.939	17.2067	16.9727	17.2113	15.2616	54.9324	74.4585	51.4289	136.097	122.661	197.154	29.5933	25.5254	6.84539	10.8669
ENSMUSG00000001123	78.7607	78.7547	154.57	121.113	73.8335	84.5275	179.846	165.79	194.288	60.6059	72.1982	81.6372	71.4687	65.7045	52.2512	55.0949	74.7698	90.5862	95.7594	265.938	213.374	68.4054	122.446
ENSMUSG00000002768	65.9283	59.9146	74.1405	103.545	92.5689	120.138	136.382	128.116	170.883	74.3513	80.4406	81.1016	62.8026	178.188	88.9968	72.6804	98.8868	119.93	187.877	154.423	73.3437	78.6119	154.978
ENSMUSG00000032216	129.208	137.33	125.393	107.063	90.6998	81.3227	66.129	63.5525	49.5244	120.022	124.724	135.389	141.86	62.2999	106.539	109.377	92.9564	73.9803	62.2708	58.9811	106.535	132.694	71.8988
ENSMUSG00000029622	72.6571	66.4263	78.9781	98.0052	65.3808	77.7112	159.021	160.724	201.24	80.651	88.2066	86.0493	71.5569	216.846	138.206	115.19	54.4536	103.203	78.4028	117.197	69.622	77.9699	109.109
ENSMUSG00000022443	141.362	136.489	131.946	106.849	114.558	96.1234	63.3356	70.2849	48.7485	118.608	128.538	115.205	133.559	49.1326	71.7915	70.6379	114.406	95.3649	65.9589	106.709	144.131	147.656	84.9289
ENSMUSG00000031207	125.494	127.787	136.266	106.852	111.908	95.0595	69.0163	64.5797	51.0437	112.434	119.683	115.189	124.675	50.6952	76.7572	96.7108	120.93	104.018	81.9071	71.5336	119.496	118.508	71.6598
ENSMUSG00000049401	73.6681	65.847	119.157	95.98	81.0344	94.1643	198.21	187.18	220.914	61.2471	69.8709	68.8876	62.0278	109.09	71.1064	71.2486	70.4287	108.259	104.649	227.536	130.48	68.6033	135.926
ENSMUSG00000056116	42.9544	40.1231	64.2995	53.8185	70.1159	75.0208	280.347	289.847	325.817	39.1742	41.1728	40.8603	33.0305	149.693	92.9202	113.245	66.6912	99.767	107.234	105.116	78.112	34.9982	53.9104
ENSMUSG00000018362	117.763	115.588	130.433	131.352	70.4339	70.7287	70.3568	70.6435	68.9619	103.936	100.073	111.92	101.828	90.5881	54.5616	68.9907	142.816	104.356	180.634	104.789	99.2906	94.986	93.5592
ENSMUSG00000071072	79.5636	84.5861	84.6558	101.739	81.5629	94.1985	117.207	96.0628	118.994	101.234	106.315	100.701	72.2248	152.633	112.333	95.8494	78.9118	88.581	140.164	115.838	83.1097	92.7712	138.344
ENSMUSG00000037499	43.9929	38.2637	47.9562	72.349	74.2102	114.751	212.511	198.54	263.967	53.5742	59.1619	60.6814	43.2208	278.499	140.012	120.655	63.0418	87.8579	138.521	122.88	57.295	63.1816	149.326
ENSMUSG00000029247	105.661	107.483	117.211	123.298	94.2356	87.8805	68.1861	67.217	69.9438	112.508	121.739	133.153	113.618	88.7212	87.3092	69.5116	88.0839	75.5482	106.539	99.2026	110.362	114.227	118.851
ENSMUSG00000019539	38.0568	36.114	44.6822	57.4422	42.9855	59.6949	177.3	154.549	204.507	45.3706	49.3011	58.7591	46.2059	163.824	120.768	91.2408	28.1887	58.4445	50.2942	164.097	62.5291	75.658	163.227
ENSMUSG00000095098	34.2435	33.236	34.1325	62.3741	40.7473	48.0234	208.619	195.404	270.622	43.7874	53.0407	43.6303	35.1935	462.646	232.241	135.125	40.9704	63.9419	58.0417	101.593	42.9907	50.078	120.827
ENSMUSG00000028936	65.401	64.0914	69.1524	92.7127	75.5835	116.578	118.849	103.985	162.684	81.5244	77.9944	85.504	61.7376	215.064	104.808	62.925	91.9373	104.245	191.791	143.76	79.0134	82.0731	172.975
ENSMUSG00000001555	103.788	97.7414	101.874	124.389	76.5396	87.1425	113.654	115.444	118.433	107.648	118.082	102.528	103.719	82.9363	60.715	57.625	59.9127	78.3748	76.3766	183.349	111.97	119.667	195.205
ENSMUSG00000029484	86.6623	84.8349	98.6374	91.1591	97.8448	97.4089	75.2992	79.7473	94.7157	96.0232	89.392	90.9173	90.9326	200.91	118.236	83.1217	108.414	91.1732	136.191	113.999	96.3233	97.6704	112.383
ENSMUSG00000061904	95.1386	93.2886	99.4193	125.197	75.9317	77.6259	101.804	103.6	100.041	101.977	108.855	97.7667	88.6204	161.413	101.885	102.997	91.1792	95.9723	132.273	105.894	89.4923	86.8798	123.161
ENSMUSG00000086841	60.4363	57.724	60.9179	92.1081	158.433	243.148	112.609	96.7643	124.638	68.0021	71.9279	62.3775	47.0787	108.64	82.2375	59.4023	161.285	162.753	320.219	100.493	62.1714	51.3934	108.195
ENSMUSG00000005610	116.213	121.016	132.232	110.803	91.8287	87.3707	53.8091	50.2389	42.9741	123.925	124.875	135.957	130.658	64.9157	76.3582	82.6313	105.628	67.218	99.0165	69.2538	107.413	113.266	76.8962
ENSMUSG00000038776	84.5758	80.2615	71.2807	106.99	81.7038	90.4013	174.488	201.687	223.532	73.1135	75.6029	54.1714	48.966	131.065	101.219	126.26	90.0769	143.019	119.251	135.572	79.3521	57.0391	80.4011
ENSMUSG00000091537	76.4069	67.5455	83.2804	107.068	70.666	84.1732	107.431	94.4165	125.472	85.3511	91.812	88.9753	71.1281	211.429	96.379	72.36	101.799	100.618	170.193	126.006	75.9383	77.3016	135.587
ENSMUSG00000064080	112.597	109.542	113.143	106.698	136.557	125.953	95.3329	94.1783	93.9053	98.3293	116.01	99.4318	111.009	39.908	37.2659	58.1526	133.393	161.738	106.465	115.656	113.063	120.992	95.6267
ENSMUSG00000019087	79.0249	75.7567	83.0922	86.4537	99.3391	95.3692	144.877	142.942	128.168	80.4776	86.2199	82.1802	81.382	128.852	137.522	147.073	97.4733	107.301	110.972	74.3625	70.3195	69.9043	71.1371
ENSMUSG00000038991	99.0925	95.0389	109.818	120.395	83.2913	88.0046	94.7943	93.7079	88.0289	106.551	121.966	119.66	109.478	77.7566	65.032	70.6417	66.1151	77.0596	77.0889	127.839	121.35	130.154	132.649
ENSMUSG00000032412	85.1349	81.6447	102.557	94.1699	83.6209	81.8882	106.828	95.0327	101.685	97.3492	96.6542	96.3678	87.1039	132.147	96.9313	103.025	97.2924	104.109	123.478	104.912	95.7459	83.5299	107.321
ENSMUSG00000029632	71.9179	69.8563	83.954	102.898	58.2202	107.874	103.929	90.8343	145.729	78.6312	85.3372	98.7693	72.1629	203.178	82.9604	84.3775	89.214	82.6854	174.401	155.624	88.0499	86.4243	166.811
ENSMUSG00000034566	66.865	61.9861	65.8662	90.8035	72.6339	94.0983	129.62	107.653	155.067	79.3347	80.1987	75.7872	56.7548	195.836	94.6916	69.4695	80.9569	109.612	179.236	143.561	74.5212	67.0083	162.691
ENSMUSG00000033916	62.191	60.3775	73.6733	89.2842	80.5958	104.883	159.19	142.228	208.426	77.9759	80.7909	79.9898	64.059	220.116	115.317	77.6535	74.3822	108.708	145.881	154.099	74.7305	72.6525	170.894
ENSMUSG00000025066	102.537	106.645	146.741	119.09	83.6482	69.8894	73.3262	66.6538	73.4965	125.136	140.983	143.778	118.516	80.3264	64.0382	76.802	74.7998	93.1056	83.6241	118.545	122.678	125.177	131.538
ENSMUSG00000001440	117.875	120.985	132.961	98.4607	106.649	96.4231	64.4278	65.1669	53.9126	121.718	119.335	126.58	129.267	63.5418	63.699	74.8072	105.017	83.1731	88.134	87.8428	115.296	125.468	90.6669
ENSMUSG00000054364	91.1222	92.4901	93.2888	168.628	153.761	162.517	41.8611	42.8414	37.9378	98.8332	145.371	105.323	92.5747	45.2092	47.7021	22.1792	138.147	60.4663	147.485	84.8615	75.68	78.5506	84.1502
ENSMUSG00000006932	106.145	109.309	121.156	94.3079	94.6888	89.8803	77.1496	76.953	51.2405	104.248	105.309	124.166	116.254	69.167	124.38	158.516	90.561	85.5068	73.2574	54.4416	102.028	104.064	49.7848
ENSMUSG00000105388	59.4625	57.8574	86.0574	91.0203	60.7402	113.121	98.1295	81.8524	138.661	72.5416	77.8519	70.0945	66.7689	259.118	114.093	51.1207	97.4252	88.8446	164.378	143.798	77.8994	68.1328	161.105
ENSMUSG00000047187	91.4012	89.1482	109.391	112.328	77.2687	80.6047	88.9542	82.6542	89.6132	105.836	109.111	107.735	98.2066	102.035	74.9193	78.496	78.2262	78.2393	100.359	108.454	103.975	104.786	135.431
ENSMUSG00000028648	61.4986	52.6691	62.8117	85.2377	71.3936	96.8913	127.639	118.129	168.615	74.1133	72.6815	70.5622	54.4589	224.682	104.969	72.0241	84.5313	105.088	183.174	134.827	63.3622	65.0346	150.492
ENSMUSG00000040731	86.3815	83.8949	90.2713	103.204	88.9366	86.5165	102.677	101.973	96.8009	95.3433	101.559	93.6057	83.6239	117.15	92.8815	76.3946	89.3517	93.4367	112.115	116.44	94.559	95.1908	130.084
ENSMUSG00000062456	70.0425	66.6193	77.58	96.0129	63.4135	77.0126	112.555	100.505	140.733	73.3866	82.9121	79.4715	69.0582	205.026	104.748	56.5327	86.415	89.5583	175.061	126.556	71.4558	67.8066	154.202
ENSMUSG00000006498	115.998	114.447	121.158	134.445	82.0292	73.3305	68.6069	75.6468	55.4204	113.888	130.934	123.404	130.655	57.2968	79.8665	82.0811	87.3044	65.102	71.026	80.8022	107.755	118.056	77.9206
ENSMUSG00000019929	0.0744201	0.0796487	0.10307	0.0630184	1.05519	0.837493	183.89	195.575	212.386	0.0349446	0.0821228	0.0727192	0.112663	250.304	407.164	181.566	0.257263	2.98	0.262772	0.161008	0.0435402	0.0903801	0.0623458
ENSMUSG00000003038	81.2799	74.6289	67.9482	98.3175	61.4291	75.204	91.4335	91.867	92.6721	91.4504	94.6038	96.7811	71.7244	134.954	86.9777	83.9996	102.581	84.2368	156.174	114.161	73.3697	86.4224	125.984
ENSMUSG00000040078	92.022	89.0659	104.674	98.2987	111.75	91.3635	72.6437	75.0666	55.9964	108.925	111.181	104.365	92.6582	68.9264	103.034	104.624	114.863	76.9825	104.402	68.5391	88.6347	94.2055	62.0527
ENSMUSG00000024664	107.608	99.8706	109.897	131.891	122.986	131.307	71.4319	74.6298	77.2864	117.868	141.106	124.26	117.932	53.7639	32.3187	37.9144	92.2062	85.3815	117.544	154.655	116.888	127.689	181.097
ENSMUSG00000030541	90.284	86.0942	102.037	123.214	78.718	79.5313	133.455	134.52	132.119	105.055	110.202	123.85	103.928	115.363	104.45	87.0051	43.3472	57.1122	54.818	118.391	99.9979	112.918	146.171
ENSMUSG00000078126	62.199	64.4065	85.0333	109.794	56.9974	77.2073	102.248	90.6181	116.976	89.2372	82.9788	85.6966	80.6893	190.717	78.7339	57.5181	81.2133	96.7949	225.152	145.184	79.2978	66.0676	210.245
ENSMUSG00000018340	115.64	112.518	121.903	158.116	85.4073	92.3685	31.0916	27.3594	30.7088	115.829	129.359	132.406	119.052	16.5861	11.4691	9.88381	64.8432	75.9652	74.5871	201.983	128.655	141.085	220.725
ENSMUSG00000022956	63.6727	60.795	72.5241	99.6163	62.3341	87.8545	130.08	110.467	159.787	70.7501	76.0853	76.0897	60.4204	217.171	93.1285	72.8384	82.0986	96.5204	181.246	147.239	66.0786	65.4585	169.876
ENSMUSG00000011179	75.3242	71.2204	73.3213	102.933	121.555	127.735	42.6235	43.0868	41.9128	84.3586	103.622	72.6516	71.7042	54.6602	30.1493	40.5546	150.873	88.0761	205.499	64.8728	61.9046	68.6783	77.6765
ENSMUSG00000029860	79.2891	75.9978	83.9455	115.603	104.332	108.863	93.6772	90.9865	95.3564	81.0672	114.16	78.2537	77.361	79.4201	75.4479	43.845	80.1557	95.37	88.8705	147.703	91.3472	102.028	161.504
ENSMUSG00000109324	79.7047	70.9403	95.245	111.946	86.1036	110.921	82.0596	78.4459	92.5708	83.2022	95.7117	98.8187	78.9007	133.501	71.7171	52.3547	89.1098	92.6003	154.554	138.789	88.3812	88.9206	155.987
ENSMUSG00000071650	104.382	102.32	111.911	99.5964	95.7574	91.6614	77.0725	82.8624	72.7504	96.4566	100.446	95.3124	105.937	60.1047	82.0182	83.9497	93.6102	90.8633	75.3394	94.0435	112.811	106.744	88.5669
ENSMUSG00000030678	76.8391	71.9009	87.8979	87.3911	95.1302	86.9337	133.174	124.836	136.696	82.6719	91.4242	88.4531	91.8946	135.761	109.48	109.737	74.1867	77.6339	80.2858	131.641	86.6723	93.6931	134.177
ENSMUSG00000050856	52.0981	44.5363	54.0358	62.8101	40.8503	64.078	254.926	177.188	223.602	57.8144	59.9291	53.0668	44.7345	357.089	110.603	89.9565	65.5156	88.5015	89.1343	132.373	53.5919	62.4858	155.842
ENSMUSG00000041120	26.2716	24.0695	22.4942	36.4644	33.3883	42.7027	274.439	268.974	303.565	24.7285	29.375	20.3294	18.731	286.507	244.326	201.077	34.7814	84.5269	56.7823	47.672	23.9903	26.8491	40.6406
ENSMUSG00000027940	92.8619	94.4587	103.673	113.293	79.4271	76.8369	83.6078	84.8914	86.4092	104.324	105.021	97.1983	95.4023	85.787	60.4535	59.0264	90.603	93.8187	111.363	120.152	105.257	102.007	126.913
ENSMUSG00000024164	0.467439	0.622248	0.297813	0.482858	22.4528	20.4567	195.259	214.459	203.641	0.425001	0.518539	0.22336	0.295465	137.998	202.729	314.566	22.0529	43.6918	17.0642	0.56788	0.605444	0.502709	0.347957
ENSMUSG00000027613	68.5731	62.8739	72.6186	101.915	85.6992	113.072	119.382	115.321	134.014	72.7515	84.8479	73.5777	61.1829	153.511	84.5956	56.4612	69.9024	103.091	133.15	134.256	67.0394	68.2787	146.897
ENSMUSG00000024640	101.967	100.112	132.331	123.657	109.816	112.348	49.5802	47.1104	49.4825	113.383	126.656	142.897	121.132	56.3621	37.7033	44.6604	101.515	59.9876	129.507	143.316	137.521	141.417	180.668
ENSMUSG00000001819	100.599	98.129	103.125	100.421	122.631	112.539	68.4601	62.3094	60.8532	106.727	103.82	97.0643	88.7205	73.7127	77.7575	67.6266	94.2433	80.2084	94.3216	92.4093	115.5	111.255	89.9554
ENSMUSG00000018326	88.9055	88.1792	94.7011	96.2089	92.3276	85.8328	91.0183	84.2423	79.201	90.2664	97.6196	94.2713	89.7016	105.536	95.8577	90.9945	96.6821	83.6635	97.6651	87.8264	90.8296	95.0593	90.5991
ENSMUSG00000037060	90.4829	83.571	99.4967	143.885	76.9272	103.358	76.611	73.0401	98.8175	104.423	108.356	108.32	89.1789	53.7237	24.2564	24.8904	54.5264	63.8509	110.994	250.625	106.963	118.02	278.566
ENSMUSG00000020458	123.228	117.653	130.737	124.831	92.5883	85.0287	58.9327	61.1279	50.8247	126.884	133.69	118.569	101.813	66.4969	58.4056	69.6635	88.1269	80.1815	88.1714	78.9051	111.691	109.045	82.2514
ENSMUSG00000020612	92.061	94.0777	105.922	94.6716	85.0879	82.7801	78.2929	73.9939	70.1803	100.853	97.0572	100.931	95.891	71.5626	71.3647	76.6129	93.281	81.2048	91.0936	83.5409	99.6735	96.5832	90.727
ENSMUSG00000044894	50.8418	47.0412	54.0296	83.8043	85.9664	130.062	125.523	106.353	154.997	66.9144	66.7861	61.32	45.2242	206.816	83.001	63.4858	99.0667	109.29	212.39	125.865	56.8139	56.9279	141.518
ENSMUSG00000032966	81.6212	81.3123	94.0936	105.123	70.5833	77.8748	114.192	105.076	110.416	89.5772	95.0367	93.2928	79.4426	133.714	90.2427	74.4963	67.8304	81.5968	89.7556	117.926	85.1795	91.3347	144.98
ENSMUSG00000029070	75.5176	72.2989	72.4077	88.4872	64.2492	69.0351	159.72	164.384	173.439	67.0766	69.2327	63.4756	61.7527	104.309	109.136	112.632	49.0462	99.5305	52.0139	113.515	86.8162	72.6362	97.7086
ENSMUSG00000043445	68.5329	60.484	68.7901	88.4827	53.871	76.4622	157.15	150.026	192.08	85.0476	85.4588	77.2279	63.8447	165.926	80.7408	78.0616	68.7572	77.525	112.217	128.822	68.1567	75.2412	135.501
ENSMUSG00000030603	79.9297	74.5455	86.8957	110.614	77.124	83.8009	106.199	95.1588	114.034	82.4325	96.2385	86.7865	75.9573	131.396	68.6584	60.5524	86.8511	97.1907	139.393	140.054	84.7292	78.8409	153.605
ENSMUSG00000021025	47.944	46.1591	51.576	40.7701	85.3497	77.3464	148.936	174.842	158.034	39.516	41.4107	34.698	28.7377	127.052	130.287	137.434	49.1406	89.7867	57.3885	47.6655	40.891	37.6721	36.1903
ENSMUSG00000050299	51.2047	52.2624	73.8583	100.431	68.8963	118.364	154.254	126.345	170.365	63.087	65.5178	57.1794	49.7705	254.866	93.2459	55.615	84.8329	94.5501	151.555	157.66	71.6163	58.7312	186.441
ENSMUSG00000071014	69.7956	65.5791	74.9971	97.6512	67.2864	90.5691	91.4233	89.6601	113.021	78.6307	80.4815	75.3347	58.0256	186.653	78.823	71.667	86.2368	84.7247	196.414	129.034	70.1523	69.0975	130.76
ENSMUSG00000007564	83.4773	80.0956	93.1146	109.062	72.76	76.6209	104.928	106.393	103.068	87.1636	103.513	93.9562	86.8972	95.765	81.0964	68.094	75.0485	91.9966	91.8356	126.93	90.8391	89.2609	137.232
ENSMUSG00000031029	63.8798	59.492	69.3754	99.8336	70.7894	91.7481	125.745	122.583	141.41	68.0861	88.1421	75.5571	57.3792	163.365	99.3343	60.0399	66.6816	89.2289	127.916	137.277	69.7455	69.053	160.427
ENSMUSG00000076432	95.3428	91.8058	103.864	126.64	81.5433	81.1498	63.6624	59.0857	64.4868	104.759	111.322	114.706	97.4709	98.3613	62.5268	69.1769	83.1823	83.0104	123.996	106.951	91.0437	94.8923	118.055
ENSMUSG00000027602	64.4523	55.77	62.8538	97.3231	70.6878	102.742	150.295	142.586	172.649	68.2077	80.1508	69.3989	51.3522	131.661	80.5572	50.5312	53.1662	79.3952	102.076	155.998	71.6718	72.757	160.748
ENSMUSG00000017774	113.196	108.034	113.777	117.517	82.1994	80.2204	56.4776	60.4467	50.109	105.17	118.834	105.844	115.13	51.4431	51.5922	50.9139	96.3746	66.9293	78.4068	105.436	121.728	135.576	96.1295
ENSMUSG00000019970	52.2692	51.4857	83.1684	117.613	53.7117	46.68	74.9194	77.7949	69.055	51.0893	142.807	48.3052	42.4185	154.557	121.499	77.3038	64.481	57.8353	60.0018	39.0066	37.7678	49.8206	30.2694
ENSMUSG00000016541	88.8069	88.0301	97.1896	117.506	88.7027	85.8212	83.6242	82.3424	83.1257	91.5538	104.172	104.97	89.8076	94.7309	71.3578	69.2449	83.4029	92.8236	107.973	103.83	80.4916	85.2612	105.008
ENSMUSG00000018965	89.9229	87.0347	98.8954	102.895	75.7971	69.9301	97.1372	93.8289	81.554	97.0175	97.9322	95.1437	84.7528	99.2407	86.4945	92.3546	82.7896	67.79	92.3203	92.7276	96.6481	95.9466	97.8712
ENSMUSG00000002658	72.6553	65.2186	91.021	90.7612	85.8694	80.1488	107.86	114.454	137.434	69.1167	79.6147	74.307	67.618	128.982	80.1427	65.3351	91.8461	105.517	119.388	147.752	83.4215	67.4069	125.194
ENSMUSG00000020440	77.1723	70.3242	70.7366	98.6795	66.9222	96.3793	143.538	123.249	162.196	89.907	94.4662	94.6393	61.0356	115.695	83.7687	60.9027	42.3892	86.9239	98.46	169.506	69.7116	84.5827	203.046
ENSMUSG00000036446	0.0118318	0	0.0111728	0	0.189918	0.37753	246.565	246.353	269.725	0	0.0244809	0.0408049	0.046324	271.439	455.365	257.203	0.019791	2.2888	0.0130554	0.0822799	0.0129793	0.0431078	0.0619511
ENSMUSG00000029777	80.411	82.1621	89.5591	111.025	139.269	146.97	73.9852	72.0441	79.0712	93.0376	107.561	105.215	91.4481	73.9008	54.3904	61.625	80.8355	84.9697	106.136	127.629	104.02	95.6906	152.376
ENSMUSG00000015143	102.833	104.075	105.281	116.339	94.8347	80.3591	62.1373	61.3356	48.5723	97.3127	118.217	100.807	100.633	61.8364	69.0465	64.5937	99.6158	80.1307	71.4746	93.6058	110.326	122.002	89.8371
ENSMUSG00000052911	95.8936	93.3675	83.955	83.9504	115.743	112.717	49.9668	63.679	59.1076	86.5687	100.092	81.8939	92.4773	33.6053	39.2972	34.5667	96.1681	93.6162	75.9003	124.428	115.12	117.986	108.399
ENSMUSG00000019916	63.568	65.349	78.1568	70.9899	88.7052	88.1337	68.4066	65.8738	64.4966	73.9999	77.3514	79.5919	73.9726	41.1626	50.4913	50.67	87.57	93.5985	83.1076	120.719	138.509	134.302	138.82
ENSMUSG00000019494	65.9583	62.7207	73.1813	90.312	66.6654	82.9207	111.847	107.619	135.719	71.4224	75.487	73.4838	58.5015	161.496	97.933	68.4787	77.9685	84.9211	123.75	111.24	68.6306	66.3362	115.091
ENSMUSG00000032431	69.9262	68.6123	72.9615	88.394	66.7404	68.6937	157.893	154.683	163.613	78.0072	85.4802	75.7212	65.6088	116.111	87.153	99.3117	59.6037	74.3848	73.4423	122.857	78.035	83.9696	121.65
ENSMUSG00000084349	56.5163	57.3042	82.5274	93.0903	81.289	104.714	113.609	95.3175	123.926	79.6275	78.0069	74.2161	69.9338	180.665	84.6338	57.0363	72.6127	91.6155	130.691	140.912	78.4883	74.0221	186.124
ENSMUSG00000031146	76.2104	73.5273	90.4179	113.556	70.0735	76.7443	112.457	109.094	119.314	82.3846	98.9011	95.9218	81.455	99.6028	69.9766	76.6096	66.8618	78.8154	88.6917	111.028	69.8587	71.8878	123.189
ENSMUSG00000020737	81.0569	75.5657	86.0363	108.781	59.2373	68.1988	79.2153	69.3079	87.0469	80.3386	81.7228	73.6977	70.7741	95.7883	42.0723	44.7345	93.0418	104.603	169.302	166.695	92.245	81.8957	175.975
ENSMUSG00000001403	77.5798	74.4929	88.638	106.998	47.8555	51.6333	91.1435	83.0893	101.342	68.8017	70.7164	64.7847	55.5927	122.394	59.8605	60.5805	132.274	104.226	213.257	117.818	70.6715	62.302	109.776
ENSMUSG00000024991	103.462	110.297	132.638	72.4526	102.605	80.666	44.5229	48.1011	37.0584	108.917	107.336	116.507	122.528	55.5701	86.4478	96.6489	109.126	80.5481	72.1624	60.259	107.456	109.407	58.0665
ENSMUSG00000028633	78.8308	78.5183	82.4981	83.5989	97.2323	102.151	78.9492	85.2555	77.9313	81.947	88.963	76.7931	78.2523	64.0409	70.0698	44.3002	84.1274	71.1692	90.8576	85.1302	91.89	86.8949	91.4694
ENSMUSG00000008475	84.9331	85.2416	89.275	98.98	61.9706	65.6508	83.08	77.9094	92.7103	89.9282	94.0935	92.8025	74.9663	131.25	89.8534	81.5732	76.515	78.5548	100.864	99.0881	90.2528	93.751	109.038
ENSMUSG00000063882	51.7002	49.5747	52.8003	74.0314	25.8158	48.7078	137.493	113.137	165.426	56.3085	59.6142	64.5614	51.0809	271.299	116.371	88.9067	62.5874	73.0832	121.638	116.451	55.1733	59.2687	138.759
ENSMUSG00000036199	50.6354	45.5653	55.9262	76.4134	68.5209	123.779	127.603	115.669	171.883	57.146	60.8872	58.4291	43.9645	195.163	84.1395	56.4432	68.9936	101.937	150.116	144.129	60.0419	60.7354	158.178
ENSMUSG00000079197	50.9338	44.6878	76.3158	70.9281	72.9403	75.2078	176.869	154.119	196.365	46.6069	51.198	57.3209	45.6948	163.376	83.7446	72.3928	60.3546	99.6719	107.855	169.088	95.7526	55.1119	123.904
ENSMUSG00000035674	56.1715	49.3519	61.6332	78.6561	54.561	92.5886	140.98	119.372	180.447	60.3692	61.3072	59.2794	45.7599	220.529	88.0567	62.6045	78.2666	91.994	149.26	146.861	66.1273	57.4879	162.667
ENSMUSG00000024912	43.0477	43.6643	44.3992	80.2473	63.4601	59.8001	166.205	173.798	186.411	36.7584	70.9706	24.0217	30.4795	184.749	114.351	109.913	87.3321	96.3534	81.6498	48.5755	36.6688	35.315	48.5087
ENSMUSG00000026837	115.789	114.483	105.486	87.4507	93.3605	82.5767	69.3796	79.8895	58.8184	109.528	111.483	94.9048	118.186	31.6995	48.2252	60.4772	64.4011	69.9546	41.0808	94.819	116.832	123.647	86.8031
ENSMUSG00000005881	51.1416	48.5661	54.4826	69.8597	63.047	83.6049	172.808	168.048	209.208	55.457	59.8161	58.917	46.6971	140.607	106.055	104.504	52.286	91.7978	85.271	115.952	63.0525	58.6722	122.312
ENSMUSG00000039067	71.5589	72.875	85.6213	88.8296	76.9426	76.2921	86.7074	79.1878	95.1868	88.0758	86.4347	86.4377	71.1804	103.605	62.0349	51.4388	80.1296	79.4477	121.04	130.896	88.1112	87.582	142.843
ENSMUSG00000029781	87.7582	88.3131	94.6305	89.2648	84.8227	80.5591	90.2462	96.8435	80.0469	87.8798	93.0674	91.3151	86.2588	65.3225	79.7039	117.906	68.0238	87.8909	64.7391	78.1312	92.1564	90.0839	72.6522
ENSMUSG00000019179	59.0833	55.1193	67.1641	79.6673	57.5685	63.4085	120.013	117.726	137.015	66.4285	72.9009	67.9841	59.9352	190.875	98.415	85.2445	61.1931	73.655	109.104	112.001	64.7243	65.2142	131.714
ENSMUSG00000007850	109.536	116.975	110.916	82.3297	92.1514	83.1612	33.3833	33.9335	26.4864	121.768	103.773	110.004	120.758	40.4046	57.5987	51.3009	102.279	65.2225	87.0001	58.2737	104.403	114.42	64.3799
ENSMUSG00000025510	109.094	100.528	111.469	147.655	74.218	79.6492	80.9176	82.9333	88.475	112.779	123.892	112.682	95.9586	79.7779	57.6788	48.7789	65.2932	74.9788	85.6883	107.042	90.6951	85.71	114.73
ENSMUSG00000032218	79.6849	74.071	91.8247	98.2433	52.1745	57.3666	94.2914	81.8307	88.2799	78.4845	77.72	82.731	68.8406	116.402	75.5445	72.2034	95.7894	93.5414	124.039	107.047	84.072	73.6489	105.991
ENSMUSG00000035585	65.372	58.9888	67.8445	86.2443	67.0461	82.5628	118.807	111.17	126.081	73.2436	70.1768	70.9474	54.8396	117.261	88.4043	66.3137	62.6913	83.4712	94.6087	120.541	72.9376	74.6294	128.236
ENSMUSG00000028465	109.486	106.337	110.054	98.094	81.8745	75.0656	57.7274	64.424	53.1368	92.5517	102.826	94.7156	110.951	45.8965	55.0471	49.1813	77.3119	62.9755	54.6194	108.791	126.951	121.969	97.7588
ENSMUSG00000024335	109.603	107.87	118.895	126.762	123.067	103.119	49.2262	49.977	45.7844	99.1728	128.48	95.5918	94.3074	37.8046	43.7106	51.2647	84.7	84.0292	67.0429	91.2455	111.009	89.3184	75.4513
ENSMUSG00000052310	71.8226	67.351	76.1753	82.7934	74.2294	72.5644	139.17	141.008	111.796	72.6498	80.1717	74.9918	70.9956	96.6035	106.944	101.353	56.554	75.4173	61.4588	71.2159	74.2052	75.2064	73.0439
ENSMUSG00000081406	56.3066	58.4245	86.1371	104.198	62.1831	74.651	70.3562	66.5369	95.6521	73.2091	79.6259	79.0467	73.0303	152.136	70.3774	47.7742	86.4644	83.9325	181.574	128.686	68.1223	63.5981	161.726
ENSMUSG00000058655	85.739	85.5647	92.9674	80.9966	78.8156	79.2359	73.0464	72.4444	66.3942	89.4599	93.3945	99.3595	96.7615	68.041	83.352	72.3419	80.9408	78.9407	73.6332	76.675	85.0231	90.8252	83.0172
ENSMUSG00000029048	62.5591	62.9374	67.6535	83.0686	70.1609	83.3737	103.609	97.5936	112.385	72.0561	76.3981	72.729	60.4014	127.487	82.0528	79.6441	75.437	80.6006	118.061	95.7324	71.0436	73.2993	100.508
ENSMUSG00000114277	74.2539	75.9648	99.0849	104.378	68.021	81.5784	61.6839	55.6567	49.4203	84.7818	93.5712	113.398	90.2055	93.3111	65.318	56.2179	90.8409	65.5802	130.744	72.9389	89.2545	91.7372	83.9624
ENSMUSG00000036275	88.4395	85.9075	88.6166	94.2543	76.3289	70.561	77.8152	79.6587	66.1381	88.5365	94.1848	89.609	79.9038	65.9816	63.2852	72.2584	77.6557	80.1857	78.5611	78.4764	94.4913	90.6639	82.6747
ENSMUSG00000048578	94.6463	91.3367	89.6929	80.6654	61.0899	56.3498	82.0432	87.3102	79.2351	79.2078	85.6238	86.7328	81.4819	74.8127	79.7851	98.4346	58.5947	70.0441	53.917	86.7952	93.8393	101.536	88.1964
ENSMUSG00000028822	51.0866	52.1201	62.6917	68.7522	56.2389	57.231	127.227	127.019	155.705	59.7103	63.5155	65.4401	47.3785	167.474	127.37	103.225	55.277	83.0519	81.4091	95.3182	61.9707	56.4407	91.5192
ENSMUSG00000039016	53.2876	47.8929	55.969	76.1727	50.1495	82.244	96.1382	78.6087	125.505	75.3912	64.6147	68.3131	49.914	203.345	87.2715	73.3066	88.2922	84.6395	164.734	83.731	53.978	57.9079	98.84
ENSMUSG00000024393	92.1232	89.3475	88.7695	83.908	75.2807	66.9038	74.1553	82.4892	69.9728	73.0141	86.9762	70.7552	85.2255	56.1447	74.9944	68.0979	90.6719	77.899	60.0663	87.9837	97.2981	98.8969	73.6122
ENSMUSG00000074364	111.851	106.406	111.728	120.49	59.5512	56.1427	72.1567	77.2967	72.158	105.798	111.991	106.993	108.204	60.2056	55.4719	53.4144	54.5483	52.2043	52.8374	108.508	109.528	110.233	106.299
ENSMUSG00000037266	63.5762	63.2558	61.7172	37.5976	106.833	100.788	119.366	132.821	128.098	77.6587	47.8861	67.6103	70.1401	105.832	157.583	174.127	56.4557	106.279	58.5085	65.9776	78.1291	70.0945	59.8655
ENSMUSG00000028849	86.2108	79.1884	89.9914	100.152	81.2528	71.0787	76.1209	82.048	78.2172	86.2422	101.668	89.524	87.4294	74.1392	56.1669	57.2793	75.8036	87.3508	71.8655	105.73	88.3514	94.02	110.37
ENSMUSG00000063628	70.2165	68.3347	89.6041	113.653	43.9287	53.4019	103.041	88.252	126.355	80.268	92.0124	80.3832	67.1243	125.153	48.572	41.779	81.6447	79.7056	136.985	171.355	82.3756	85.3638	174.532
ENSMUSG00000068267	61.4973	54.3799	62.9474	73.0319	76.0634	83.2938	123.624	124.832	132.091	61.9857	74.292	67.1337	60.6276	134.495	93.4212	80.2737	58.0122	84.0159	78.4994	111.601	69.5686	77.013	110.083
ENSMUSG00000038965	74.3702	71.0803	82.9648	94.4431	63.5055	67.6357	94.8338	87.4714	109.388	78.9417	84.5072	79.2921	75.369	120.215	80.3459	68.8843	79.5157	84.4204	115.956	106.243	74.1177	71.5417	113.199
ENSMUSG00000025364	70.851	70.0391	87.798	89.0014	71.6904	68.5565	88.5474	83.1851	91.4563	77.443	85.3734	83.2807	77.8844	116.013	76.9419	80.1515	92.897	76.1416	116.965	104.602	84.3061	79.6069	106.808
ENSMUSG00000031708	67.7112	61.9827	74.9248	95.8095	53.2743	64.1429	133.892	126.732	145.101	75.1007	83.8078	84.8226	72.6264	109.159	68.9422	50.5641	45.9387	76.0531	64.78	143.198	79.6439	76.3764	154.868
ENSMUSG00000061518	55.3187	51.6195	57.7695	79.0127	57.2911	80.9095	122.149	108.62	149.274	59.573	63.9697	61.6212	46.9611	208.954	91.3054	71.3875	68.2461	86.3924	137.022	121.61	58.6017	57.2523	139.443
ENSMUSG00000079139	80.4224	90.8114	109.293	88.0902	83.9859	80.0899	73.3255	68.8245	79.5677	98.4638	102.868	97.5373	92.3791	94.8764	74.1738	75.3037	85.2276	67.4086	85.8576	78.6486	90.8292	96.6338	94.049
ENSMUSG00000032487	35.4528	39.7206	51.6204	45.6798	60.3229	52.9924	8.8957	11.223	9.57218	32.739	63.0303	25.1744	27.6669	16.558	8.78391	22.2697	82.574	32.1559	58.7556	10.7014	23.4485	21.0768	8.47023
ENSMUSG00000036309	76.2032	72.8281	83.2032	99.3107	57.9705	64.6279	71.1219	63.1388	79.501	88.0244	90.9644	90.0076	71.1181	103.589	65.7896	59.6217	80.6927	80.4968	137.986	109.79	73.0602	75.7332	123.561
ENSMUSG00000032301	71.6775	68.7039	88.2961	92.2212	62.7005	70.4561	81.1935	68.6573	92.1274	82.6478	85.1904	88.637	72.0504	123.409	60.9512	60.8744	84.6417	74.7417	131.035	113.289	84.5951	78.2664	114.222
ENSMUSG00000059208	83.1653	81.2598	95.3529	78.4494	80.7812	74.4525	72.6217	76.0369	68.2106	94.5607	90.1678	93.2715	90.031	87.2517	84.2639	70.2265	84.9369	80.9993	85.7697	84.2361	90.1295	96.3915	101.685
ENSMUSG00000031490	64.9191	60.1601	70.3451	101.427	133.538	187.918	81.3628	74.7072	104.378	74.651	92.3089	86.0282	67.2248	71.6083	45.2712	35.8352	77.5043	112.289	148.665	153.496	75.2087	79.6624	211.186
ENSMUSG00000024538	75.9693	75.9101	90.7727	99.4374	66.3397	69.0607	56.1756	59.7813	65.2309	83.2387	90.1966	98.5117	80.3861	97.4312	71.8711	66.4258	82.3172	70.3639	118.196	93.2447	82.0773	87.5364	109.886
ENSMUSG00000026796	69.9619	65.5764	70.3384	78.5886	67.7242	71.8772	119.891	124.052	120.882	69.1291	74.982	67.4988	65.4241	106.222	99.4237	80.6588	63.4072	97.3924	66.1973	90.1839	64.0841	73.8265	80.0026
ENSMUSG00000063065	56.9019	54.4622	57.0043	73.9498	65.2732	69.7699	139.427	138.044	143.471	57.5902	62.2525	64.1521	56.4041	151.355	123.943	95.0998	46.1624	78.248	57.9579	88.5289	52.4818	60.6539	89.4617
ENSMUSG00000026043	54.0691	52.2497	59.9513	50.6008	81.4386	75.6343	66.8442	61.7268	50.9898	52.6583	53.7079	78.7492	75.1202	16.7441	46.5382	30.3897	22.134	57.6251	17.4743	105.991	116.985	156.152	93.1382
ENSMUSG00000001847	80.6246	79.5748	89.5231	92.7664	72.1655	63.7963	76.9781	72.7167	70.0087	85.6228	94.5723	92.2698	81.4188	78.7439	74.9171	76.157	80.7816	68.3049	88.8417	75.9062	87.4688	91.9613	84.5915
ENSMUSG00000023904	55.2075	50.1078	51.9325	82.4707	66.9718	93.7015	154.238	133.272	189.407	70.3648	65.9971	62.0927	53.7886	207.939	115.535	68.9597	41.2672	72.3181	68.69	111.959	48.7215	52.2682	140.86
ENSMUSG00000000787	104.133	113.696	135.733	84.6376	83.263	75.9018	29.395	28.7627	22.8149	113.079	116.457	126.969	132.093	30.473	49.0216	64.1504	95.4831	48.7141	70.4724	41.3441	94.8928	100.583	49.2588
ENSMUSG00000016528	65.4149	63.3393	75.8738	85.1299	70.5273	74.0073	97.25	106.334	105.225	70.8708	80.7693	72.8731	70.0991	104.142	78.1898	69.1401	66.3159	73.5517	81.9538	89.009	75.2908	79.328	102.364
ENSMUSG00000081344	45.225	42.8679	65.2583	66.8749	50.4683	109.488	146.065	103.119	182.541	46.8686	49.4153	54.0343	38.5962	268.071	92.0459	46.4454	76.4976	89.2871	120.363	154.109	68.1921	68.8091	147.044
ENSMUSG00000026234	73.6389	75.6591	107.076	77.8679	91.5677	77.0718	58.0894	52.2556	63.5647	87.5886	96.8554	97.0937	89.7793	96.79	67.0279	61.7003	108.144	81.116	118.76	95.0068	87.4362	84.5709	100.199
ENSMUSG00000021134	78.0976	81.3848	91.2703	83.3806	79.0411	67.7514	56.7784	63.8453	56.9723	85.9478	91.141	84.7929	79.8073	75.7307	97.7097	81.9916	84.4082	81.2346	77.2306	70.9873	90.2213	89.4128	76.4442
ENSMUSG00000054717	67.3326	68.6221	79.6573	77.8254	76.6158	63.3979	67.2699	61.0551	62.9399	79.9682	68.7199	85.4957	70.2007	100.128	71.6104	71.98	95.4772	64.631	127.445	80.7674	78.7512	77.9511	76.4089
ENSMUSG00000029380	2.88871	2.66958	5.45559	3.43375	69.4281	66.9395	6.59461	6.07122	5.88367	2.37813	3.38799	3.30305	2.97565	3.87981	4.26439	9.33388	36.8467	66.5782	40.2777	3.02579	2.81301	3.78493	2.97651
ENSMUSG00000105987	83.4009	85.1775	93.4169	90.449	58.2902	54.873	64.4885	70.7288	63.5474	84.8351	94.2355	82.4782	88.9233	104.31	98.0403	93.8757	74.2195	55.1353	61.9571	77.3561	88.4676	93.8182	68.4231
ENSMUSG00000020483	79.5354	75.0789	85.8215	79.907	97.3257	90.9745	97.369	103.492	97.0506	84.6405	89.5652	85.4053	71.5472	76.5728	68.3294	80.6885	80.6855	96.4137	79.1983	84.5389	77.7729	76.2917	85.2069
ENSMUSG00000042747	47.6522	42.6279	49.6881	66.4133	70.1428	90.8093	133.215	111.897	148.799	65.6979	59.8701	54.0636	44.4813	151.029	89.1248	68.7134	80.5193	85.4435	141.635	99.0122	46.0318	51.2559	130.233
ENSMUSG00000030341	62.2213	59.814	64.0018	75.3387	71.4494	72.1672	126.119	131.116	131.474	62.1119	70.592	63.2845	59.4798	111.755	91.7481	84.2291	58.5739	82.5957	65.2515	93.9991	67.0909	70.3688	84.8479
ENSMUSG00000031167	87.2628	80.514	102.051	92.7389	64.8073	67.8179	55.6065	51.5834	42.0981	101.191	96.948	118.086	93.4099	73.8309	62.847	58.3215	86.0945	58.242	113.151	66.8188	87.333	94.9424	71.4379
ENSMUSG00000025503	59.3695	55.7251	66.1915	82.4856	60.2699	77.395	106.762	101.344	122.146	68.2885	69.8667	71.8466	56.2252	150.175	73.7625	61.0646	61.9721	91.5031	109.967	116.22	63.825	63.1295	130.378
ENSMUSG00000025868	53.1459	52.2142	55.3349	79.4376	61.5678	76.5561	119.451	109.487	155.386	53.4752	62.4262	55.3791	43.3654	146.096	97.1596	63.9953	60.598	82.3152	102.143	92.5252	55.7016	52.3161	105.364
ENSMUSG00000038462	69.3401	68.8523	79.0628	98.1836	53.6594	59.2536	78.8795	79.588	80.7511	75.9919	82.3311	82.2099	63.8973	135.185	80.7126	76.8033	71.6419	70.7051	120.242	80.268	68.6288	66.5839	86.8991
ENSMUSG00000005161	65.3738	59.915	71.4262	92.7394	46.1014	59.2833	94.5914	87.3068	120.835	72.2765	73.7718	76.8665	58.2473	147.431	81.4515	48.939	50.5691	75.1717	98.9074	122.328	64.0261	62.5814	139.245
ENSMUSG00000051223	93.5002	97.0997	117.806	93.0549	74.7584	71.1646	44.1647	44.5765	38.5249	98.661	99.9017	113.841	107.395	55.8183	62.6522	71.5209	88.614	62.2606	88.9847	58.7998	86.5359	87.9442	60.67
ENSMUSG00000025630	66.6471	68.9219	73.6501	81.8431	71.7759	81.5513	55.5173	57.96	60.4535	74.883	80.0837	78.2114	68.1287	91.9732	67.4528	69.8458	94.3975	81.8712	135.847	67.1664	65.79	68.6463	68.9218
ENSMUSG00000041028	77.5312	78.3284	88.8904	83.5354	116.926	113.663	58.0386	56.4214	54.5068	79.5867	82.259	83.9402	71.6154	58.2634	54.7382	64.6087	112.356	93.1665	131.94	68.633	83.0881	66.573	69.2467
ENSMUSG00000006589	55.9379	49.1833	60.9172	76.8835	55.758	78.4176	107.456	106.223	145.916	57.2589	62.6009	63.3361	50.9217	197.701	100.473	62.5041	69.4928	90.3587	136.447	123.867	51.4474	57.0765	136.744
ENSMUSG00000020766	50.1416	47.2148	57.5809	74.1822	57.495	72.9839	143.414	132.513	149.964	60.008	68.4326	76.4986	61.0237	123.278	75.1223	56.8182	46.3121	76.0545	91.0374	106.536	53.9877	69.6513	131.443
ENSMUSG00000025278	113.779	114.539	107.063	85.6324	89.2955	83.1793	34.5956	39.6486	29.5581	83.5245	101.41	90.1843	105.119	28.6022	40.7594	41.6792	83.2889	64.9873	47.533	67.1951	113.359	111.313	54.7895
ENSMUSG00000020307	57.5969	54.0956	55.9719	85.793	56.322	84.0711	145.476	145.904	199.64	57.6757	64.218	47.1811	45.0142	210.906	93.635	87.1226	55.2288	84.8109	109.684	110.854	51.3388	45.0608	99.2326
ENSMUSG00000020496	65.1214	58.8025	69.0859	87.2091	66.8964	71.4343	92.0388	88.5759	86.9491	71.3716	76.8102	71.4583	64.0958	108.26	74.2893	72.033	85.9842	74.5865	112.753	95.0954	67.0193	76.8582	99.3975
ENSMUSG00000016252	44.5516	39.6889	46.3532	66.6944	50.2053	90.1003	142.256	117.741	167.609	49.6904	55.7655	50.6847	37.6368	256.093	96.9583	56.1388	54.808	81.6515	135.865	120.268	48.2935	46.0783	148.219
ENSMUSG00000019054	52.5717	47.5234	59.2497	79.0788	51.5033	67.4874	144.173	122.393	157.467	57.0123	64.1424	63.9031	51.2621	210.313	94.1473	76.3204	50.2999	72.3254	102.424	110.288	55.4645	56.0732	123.572
ENSMUSG00000058799	77.619	83.344	87.4692	84.3446	75.681	68.5382	64.8513	62.0239	67.0242	93.8564	97.5619	96.2351	84.7125	99.6393	75.3398	74.4384	77.1305	67.6754	91.0473	78.1579	83.5564	88.7023	104.185
ENSMUSG00000023020	50.317	44.5279	47.8925	64.8789	64.7866	73.1917	116.124	103.731	134.857	59.8999	54.9972	54.1937	44.1684	171.05	86.3848	80.7803	63.2243	79.7435	115.462	102.8	55.4607	54.0045	113.396
ENSMUSG00000028609	57.7029	59.3581	71.8583	83.5742	57.549	82.5077	74.9923	62.9865	92.4223	72.708	78.336	77.3827	60.2352	121.007	63.2847	56.1392	89.1263	66.508	159.259	95.6968	64.4134	72.1563	112.265
ENSMUSG00000022314	87.0914	91.4609	101.241	75.8638	67.2676	61.5909	49.7503	45.6902	34.4004	85.5581	85.164	95.2996	91.9214	41.624	62.4411	75.6359	84.6246	51.2635	66.774	48.2452	86.3259	86.9445	49.0876
ENSMUSG00000037254	70.7725	72.3041	85.155	82.6068	76.6803	71.8293	87.4494	98.6034	97.5084	71.6681	84.0725	81.8484	80	55.9037	74.1222	38.2113	54.0825	81.6445	45.5341	99.87	105.662	101.469	92.0368
ENSMUSG00000040945	79.9219	72.9987	86.3643	84.582	103.901	101.033	70.7745	72.2228	62.97	83.9803	90.2759	90.5445	85.2897	58.7283	57.2801	53.4287	68.7315	85.0222	75.0187	93.94	88.415	89.6478	112.2
ENSMUSG00000017760	39.2047	39.0648	39.492	49.8794	79.0377	85.8973	215.055	219.487	258.345	43.6013	51.0383	46.9475	42.9024	183.884	149.255	164.06	47.8422	103.468	65.5936	54.5026	32.6225	31.7814	51.4055
ENSMUSG00000081485	44.3516	48.8638	58.1207	73.2929	49.7913	91.9225	82.5936	71.4129	123.385	54.7963	55.7154	58.7897	44.6517	196.364	68.4367	63.7848	78.0979	80.3968	113.523	95.4652	62.8849	53.0387	108.529
ENSMUSG00000036606	100.681	98.4577	89.7939	89.823	77.902	73.0064	71.943	84.7847	74.2337	84.8944	97.4081	82.0085	89.2608	45.5063	59.0938	61.8732	68.9449	72.5265	51.8931	86.378	93.2048	88.4957	82.5505
ENSMUSG00000029447	76.9474	75.9215	95.5468	86.7584	67.9079	68.5857	55.7701	54.9208	56.0349	87.7453	91.0691	95.71	86.8741	88.5771	67.7381	59.4995	85.7284	63.5674	109.069	70.8498	78.4857	84.2546	82.1625
ENSMUSG00000025403	64.5059	60.4672	61.6693	83.5835	130.894	149.284	87.3079	90.8088	94.9958	68.9926	80.8051	74.9098	68.4054	95.7208	77.5228	68.6094	89.2923	89.0456	120.941	94.2211	69.6072	67.1301	115.471
ENSMUSG00000031555	110.585	114.022	114.462	88.1161	100.102	87.924	33.4138	36.8537	30.6443	112.574	111.36	111.724	120.687	32.5879	51.4031	49.8817	101.701	69.4278	71.9967	47.6835	97.4128	94.1864	47.9035
ENSMUSG00000038418	27.0781	29.4385	14.6087	110.429	32.9522	24.9525	35.2347	39.645	30.2344	24.4446	106.847	12.1354	38.5018	118.55	12.9747	98.4087	136.594	21.1611	84.3895	41.3937	48.9852	62.3659	36.9129
ENSMUSG00000032199	73.0799	71.1228	80.8115	87.0301	83.8041	81.1732	69.2082	68.4301	67.1748	79.7486	89.3869	78.6782	67.1892	89.4297	74.6676	73.1327	81.1472	78.2081	103.909	78.3443	74.2167	75.1298	94.7101
ENSMUSG00000030934	65.636	65.97	75.5511	76.5423	64.0373	62.3667	81.9829	82.0812	67.7671	68.7225	75.3939	81.9758	67.935	86.4923	91.3937	83.2424	64.2456	60.1844	74.7938	65.7321	68.838	80.7891	62.796
ENSMUSG00000026223	62.2192	58.7344	63.6724	74.9046	64.3091	68.9247	113.957	123.386	122.135	61.072	62.2989	59.9503	50.3864	82.1171	72.794	74.0782	48.711	92.4681	69.2567	85.8189	65.3964	58.3347	81.411
ENSMUSG00000025580	64.7397	61.2011	65.7994	91.3686	65.085	75.5152	82.7288	80.453	88.485	78.0921	83.0592	72.5406	65.187	97.3046	53.5164	45.8084	73.6659	83.1336	116.422	111.357	67.8592	71.6614	125.885
ENSMUSG00000026355	67.0102	64.3946	79.7432	77.4018	74.4747	78.9468	83.9188	86.8649	88.689	66.1387	72.7472	81.3885	68.2983	86.0766	78.6406	64.5425	50.9457	66.6088	64.0016	107.74	97.5266	83.0867	113.147
ENSMUSG00000068749	65.4712	63.3596	77.7254	91.5345	52.9678	61.1149	84.5231	79.077	100.045	74.6133	81.7051	85.0506	65.5855	125.578	63.9776	54.2783	64.384	78.6791	120.871	113.214	72.4704	70.7779	120.475
ENSMUSG00000061032	63.6399	60.098	73.2581	81.2077	72.2911	71.7042	89.0498	86.9359	100.086	64.139	72.6621	71.6999	64.7172	116.376	86.2172	66.2108	73.4204	85.8747	91.0999	113.477	76.4962	71.3902	113.672
ENSMUSG00000079037	94.8788	92.8904	100.368	108.999	84.6426	83.356	51.1905	52.4368	47.3974	89.9812	103.898	89.2108	80.1213	46.1756	47.514	55.3312	86.5993	90.2262	87.0809	87.5003	95.4288	81.7694	75.0449
ENSMUSG00000052776	46.0202	42.6319	87.0151	53.5263	57.0206	70.4276	218.517	202.231	243.723	25.3868	28.4226	35.942	28.612	70.5763	43.5597	62.5033	45.904	77.7133	87.0287	173.888	124.178	34.4295	68.2735
ENSMUSG00000022817	49.4426	46.4713	44.3212	60.1679	67.6222	73.2726	141.192	135.637	138.642	49.0641	54.8311	52.8124	44.2946	95.0484	89.9334	78.6362	44.3703	90.4775	54.7269	88.249	61.5433	60.1402	88.224
ENSMUSG00000030867	95.2832	92.2067	91.8662	115.621	45.826	44.0344	90.8811	82.7836	76.281	84.5421	87.1412	78.2226	75.1263	71.571	41.7386	60.719	84.1624	67.7886	89.9929	112.664	93.7454	86.5361	100.842
ENSMUSG00000030208	96.8291	97.3438	118.114	101.956	66.7662	62.0265	53.444	51.1852	45.8034	94.7135	102.395	102.2	99.8121	49.4149	52.7346	55.7443	82.2073	69.4353	75.6047	74.6746	101.696	104.639	66.1615
ENSMUSG00000008393	78.2583	73.5201	83.3638	87.4056	99.5865	103.166	78.4812	88.5753	89.706	71.6969	76.0018	69.7101	63.5253	58.0668	48.6462	52.6581	58.5094	94.2487	78.3225	96.8226	86.8822	68.0411	89.561
ENSMUSG00000029840	84.9546	91.6924	95.6038	79.5959	74.713	68.5843	51.7936	48.3373	47.8502	87.6079	88.4939	91.8627	86.6202	65.6214	66.8147	74.9368	81.7385	61.0313	74.5484	53.3562	79.907	80.7248	58.2651
ENSMUSG00000086583	64.4377	52.0204	75.2351	81.8061	60.1111	75.9507	83.0899	65.0876	91.7409	62.8636	64.0166	66.0708	65.7482	162.958	81.3473	53.0909	76.8805	71.1231	134.268	99.3598	70.1573	69.7478	113.824
ENSMUSG00000054312	38.4492	41.047	41.9331	56.2556	35.5453	55.3895	119.424	110.848	171.76	51.3466	51.1303	49.9114	37.8106	243.221	91.8159	69.5968	55.4633	67.3645	125.936	106.298	43.4681	49.5152	129.534
ENSMUSG00000028763	121.589	118.991	98.4151	68.0907	74.0421	62.5386	57.1834	73.64	55.4645	78.9328	88.0716	76.2776	116.767	32.7764	54.4956	63.7404	67.6491	50.1299	29.3103	78.6988	109.789	118.812	63.4397
ENSMUSG00000021917	56.6171	52.0331	64.149	83.468	59.9006	78.0221	78.5003	72.6216	102.499	66.9025	68.1083	70.7665	53.5025	148.684	72.9127	68.6271	75.2738	75.1472	130.071	90.2009	61.8205	65.2893	104.08
ENSMUSG00000010095	60.5468	61.1377	69.0089	89.9686	150.211	164.388	73.4133	73.4595	81.8288	69.2051	94.309	69.7309	66.434	67.5364	59.2178	54.849	83.7106	84.1716	112.796	112.868	76.9261	74.4511	124.032
ENSMUSG00000033379	45.134	42.2087	53.1149	59.3438	80.953	97.2729	142.428	144.477	161.41	54.8062	57.0218	60.0634	48.9322	151.058	98.8654	105.351	77.4916	100.49	136.113	74.6368	41.0375	37.7914	79.8432
ENSMUSG00000020219	47.5555	41.9362	49.7543	67.2205	52.4137	84.4367	137.177	125.616	181.49	52.6118	54.9678	52.7321	41.4564	254.716	94.577	67.3487	51.0988	74.9923	128.818	122.968	46.3044	52.3213	143.448
ENSMUSG00000064354	50.8146	55.7043	82.0927	86.5071	67.7159	68.2554	106.882	72.3511	103.856	54.6658	54.8912	56.6995	81.2045	191.584	75.942	160.875	72.5665	50.1318	94.1502	68.2201	56.1145	65.5692	91.1711
ENSMUSG00000050578	1.5712	1.91354	1.43252	1.6631	4.20698	3.35714	76.6156	81.0587	82.6266	0.68689	0.751076	0.355017	0.526066	36.3492	48.4778	82.7263	4.96629	30.2892	5.59563	0.062795	0.106981	0.0592187	0.136167
ENSMUSG00000041859	66.4666	63.7807	74.2455	77.5287	83.0834	82.9226	69.8162	76.6912	72.2235	72.5021	79.9907	84.8084	79.4292	70.9414	71.1744	69.7029	71.7559	82.1406	74.6351	73.5466	77.3842	78.3161	83.4109
ENSMUSG00000033355	64.5071	62.8551	118.683	77.4015	61.3876	63.011	125.752	117.91	141.286	30.2105	28.2772	53.1093	43.0722	91.6873	59.2859	90.2342	51.0289	72.7256	73.3078	138.014	124.872	46.5739	63.0822
ENSMUSG00000052833	68.9812	68.5967	75.7547	85.5533	64.6046	65.526	87.0351	88.8456	82.6996	72.3039	80.5247	74.3217	69.5079	97.3631	75.4315	76.6574	72.4582	77.3024	88.0768	83.6734	71.5239	73.3046	86.4388
ENSMUSG00000025289	49.2778	48.2497	52.0524	73.2251	50.3608	69.0675	108.956	99.6118	148.035	56.018	61.8642	58.6252	47.1159	112.192	66.4413	79.2337	48.0919	61.8295	99.248	94.717	50.8737	52.3756	102.141
ENSMUSG00000067847	48.3514	46.466	50.9671	71.6596	50.6464	76.9064	114.255	102.106	140.597	52.6694	57.4421	54.1909	39.2881	185.609	76.723	50.9419	59.5391	73.3562	104.265	120.259	52.3602	59.2976	138.704
ENSMUSG00000006442	46.9153	46.6991	57.661	73.3963	65.5475	76.6293	80.4801	83.2763	100.318	58.4698	72.4472	65.516	58.1403	129.048	62.3134	52.0076	72.597	67.7858	105.033	120.088	63.686	82.4291	155.564
ENSMUSG00000005575	60.8902	52.198	61.9428	85.901	62.1957	81.1027	106.717	94.7942	103.065	66.4854	71.3836	63.507	56.8209	132.898	71.4763	57.9692	68.685	72.135	111.784	107.775	64.1939	67.7066	122.058
ENSMUSG00000058569	59.5204	58.0928	74.2348	75.0994	64.4183	71.0078	86.4805	88.3073	88.0867	67.7874	75.761	74.4822	62.5141	82.1021	69.8643	57.4304	54.619	72.8191	71.7443	105.494	77.5904	80.2122	108.492
ENSMUSG00000082691	63.5182	60.1431	69.7368	95.3819	39.0832	57.359	85.5058	70.2066	113.086	63.3152	73.6848	68.7842	53.5837	110.919	62.2087	56.609	74.3727	73.8871	124.101	100.122	61.3172	59.7836	99.153
ENSMUSG00000031231	49.8883	45.6247	55.2425	67.3779	34.2036	64.0458	88.8663	74.9889	126.407	57.4473	57.066	67.1833	48.9848	223.083	96.4912	70.5485	64.0925	64.2219	115.097	89.1794	53.4181	58.3923	98.5641
ENSMUSG00000020321	61.6747	58.2315	68.0203	85.4783	49.4555	60.2061	89.4371	79.2633	101.155	69.0504	73.8083	73.0208	58.8696	137.8	83.8605	71.082	63.0189	78.8825	103.312	92.8509	62.4205	62.5788	100.104
ENSMUSG00000021950	80.1294	75.5535	91.3346	104.076	103.108	112.559	100.054	106.532	126.179	70.2241	82.6895	70.9462	60.9712	19.2944	15.3318	29.0774	93.2247	157.703	137.954	118.031	71.71	57.7456	72.6982
ENSMUSG00000020326	96.1958	100.468	82.9172	93.0055	58.5618	57.2825	62.9951	63.7461	74.617	66.2622	65.4664	44.0718	38.5086	71.1359	68.7226	117.928	122.087	96.6401	131.006	62.6382	72.9921	40.1664	31.2553
ENSMUSG00000009549	52.7659	53.6517	59.9431	72.7337	55.0026	74.9434	94.0042	87.7084	108.512	64.8479	63.5399	66.8723	51.7375	135.233	79.8708	73.7672	73.6457	78.2775	127.865	86.4678	57.9101	58.4377	94.0649
ENSMUSG00000060373	65.7293	65.7291	82.3691	84.5768	72.2202	73.6282	60.394	56.5727	58.5229	75.7252	77.2825	79.7945	67.9882	84.5272	66.9237	55.4977	87.2902	85.0557	107.607	83.0167	74.5669	76.6371	90.7341
ENSMUSG00000068882	73.6042	73.1547	101.464	76.9443	66.765	57.0996	43.6349	41.3051	45.1395	94.6228	87.6325	92.653	88.8939	71.4331	66.2817	69.0756	87.0727	62.4757	94.2663	64.576	81.4047	77.3138	59.7217
ENSMUSG00000036103	30.2809	40.732	50.5358	44.0496	45.4669	45.1409	134.908	129.562	135.08	39.9959	47.4634	56.0944	52.5086	156.948	196.668	161.733	31.4507	46.1461	31.3921	44.4537	53.0737	53.1213	35.1886
ENSMUSG00000102070	35.3016	36.9517	55.746	67.6197	47.9172	54.1532	113.436	71.7333	100.755	46.0908	43.1648	40.7043	42.3631	569.478	64.8638	77.8686	97.2527	49.4888	77.0599	72.4643	34.7128	42.8852	103.331
ENSMUSG00000019432	61.7874	60.8287	64.6936	66.0336	69.46	77.5225	85.3825	85.1491	96.3348	63.6956	66.3609	62.4811	65.6126	82.056	73.1851	62.7159	65.1999	76.565	81.6438	96.5664	69.569	69.5778	110.108
ENSMUSG00000040462	59.5371	57.0351	62.9206	65.8417	70.5493	67.6881	129.94	133.684	150.397	58.1545	64.2147	56.7085	55.083	96.7466	94.431	97.0173	50.4203	80.0805	51.9694	95.6667	72.5749	61.6047	84.4752
ENSMUSG00000069744	54.881	51.3748	62.6811	83.4977	48.8419	76.6446	89.9143	78.469	109.501	64.357	69.8956	68.4033	53.2295	120.724	51.903	39.8909	68.028	73.5085	143.388	130.836	62.8976	60.5179	155.771
ENSMUSG00000003200	65.0718	61.4503	69.1693	86.0716	67.5391	69.4383	75.8185	79.0857	90.8049	66.8534	82.605	75.6772	68.4348	91.9575	66.4386	58.657	64.6876	71.2675	86.1307	97.7618	74.0051	77.045	92.1941
ENSMUSG00000017002	1.93914	1.66895	2.38741	2.83201	22.9013	30.798	209.47	206.399	284.957	1.60538	2.18386	1.39677	1.5953	83.7195	32.435	58.1438	9.40229	28.1573	15.0048	3.10097	1.99257	1.34145	2.54474
ENSMUSG00000028937	80.3064	74.5621	85.375	114.06	60.8648	72.7211	54.2274	53.775	62.1319	84.4949	91.3609	82.4191	72.1731	56.0976	19.9543	29.2479	77.5427	82.686	130.306	130.266	75.7835	79.1458	139.604
ENSMUSG00000080893	36.5296	33.3399	64.8393	66.3504	46.2607	61.5536	113.345	103.195	107.549	66.6247	42.6362	75.0421	39.1544	238.224	86.0273	61.9342	55.077	90.3862	129.111	84.0925	60.1482	61.2297	114.61
ENSMUSG00000005625	53.39	52.1135	60.2148	74.2769	64.417	79.8085	89.5222	83.2142	103.544	61.0898	67.1002	62.8673	55.1821	108.028	59.9266	44.2901	69.0753	88.8633	125.187	112.893	62.7322	59.3218	125.192
ENSMUSG00000001289	42.8439	39.9297	48.7176	62.8125	46.0043	71.4949	104.445	96.0946	130.624	50.3639	52.8787	52.292	40.2843	157.319	83.1694	53.3206	57.0677	80.809	133.341	98.7358	45.4948	43.7365	120.912
ENSMUSG00000036427	48.1152	45.7002	54.7866	68.2545	50.8011	57.8927	138.195	136.571	155.941	47.7674	54.9366	56.351	50.0884	105.069	79.2999	60.6741	46.6688	82.2209	64.9249	119.759	65.5315	68.8171	132.523
ENSMUSG00000022216	41.814	38.9297	62.3041	59.9429	64.6	77.2917	139.322	126.811	169.264	39.54	44.8044	47.3903	36.4075	105.638	65.343	50.701	51.8041	87.101	93.3038	149.265	85.0792	45.001	108.61
ENSMUSG00000041827	94.8559	90.2584	210.606	131.345	55.0065	63.9236	40.5842	50.1164	64.306	22.0925	25.0011	27.0409	25.6979	11.2593	9.50842	10.1975	43.1448	63.882	54.8756	427.917	295.841	26.6146	49.8698
ENSMUSG00000024091	63.0857	62.3933	75.8487	74.1412	83.5049	74.8954	80.7865	68.4591	80.1184	74.1744	79.6254	77.9481	72.7012	93.5357	69.7394	68.4889	78.33	66.0228	91.0461	78.9718	74.532	70.5717	88.5339
ENSMUSG00000072692	46.7203	44.1565	65.7949	73.3439	51.2757	96.0588	80.9802	69.9217	120.625	53.1719	61.6824	49.0154	44.9081	169.887	66.4725	39.4238	76.1195	82.2936	116.279	121.29	52.8994	53.7813	136.087
ENSMUSG00000034088	81.2331	79.73	93.4159	83.6093	59.7425	57.2157	57.9877	59.5171	54.4254	75.748	87.1249	92.9524	91.869	47.7576	49.6955	51.2885	56.2871	60.9422	48.4647	86.6123	93.3275	102.433	91.2376
ENSMUSG00000034855	76.0634	82.2391	214.01	101.26	38.696	40.496	79.6004	118.428	113.279	14.3519	18.841	19.1287	17.9569	27.701	28.1309	53.3673	30.7966	33.0157	39.3394	270.231	290.462	20.2785	22.0077
ENSMUSG00000097971	49.6891	32.7422	39.0176	21.716	44.0009	94.3278	229.488	228.427	24.9402	113.082	25.6081	15.7682	36.1971	51.1784	39.7648	50.0036	87.4809	29.4707	58.956	48.0006	25.2832	25.1377	23.2336
ENSMUSG00000027996	2.77132	2.51545	1.58795	3.28941	1.79501	1.46779	180.807	183.056	173.904	4.15566	3.59074	1.87904	1.9699	221.059	292.803	165.953	0.753843	2.08192	0.682836	2.4168	0.708372	3.34523	0.817098
ENSMUSG00000030435	67.4636	64.6134	70.7878	79.5123	67.0237	65.4024	79.6217	80.7749	74.7449	67.1164	75.5052	73.7885	67.8477	81.3438	70.2089	61.7081	75.2877	73.6778	76.1578	83.7173	73.8985	82.1926	82.9777
ENSMUSG00000047945	91.5669	88.2943	88.9203	122.557	57.1917	63.9162	39.7525	45.138	43.4457	93.7503	99.5459	89.4813	74.0464	51.6372	35.9872	21.6193	59.1645	76.6961	83.6926	93.0553	69.466	72.7681	111.347
ENSMUSG00000028551	60.247	57.6374	59.3044	67.8687	65.3199	61.1238	103.543	98.1768	94.3583	63.5499	59.6726	64.3375	58.0094	79.3338	77.5534	78.7295	71.374	66.4492	77.4243	74.6518	67.8646	71.3963	75.4893
ENSMUSG00000041548	81.9467	77.905	81.4215	107.934	83.1194	92.0066	57.7187	53.9621	54.0557	87.9992	105.629	86.5077	74.554	42.5014	27.5413	34.8736	74.9585	81.0132	101.091	82.1523	70.1134	68.3901	91.1959
ENSMUSG00000028953	60.9163	60.2517	67.9461	75.3275	60.4677	65.2886	97.3091	97.6087	94.3366	60.3976	67.9772	63.5349	61.8696	105.161	82.7287	82.6612	59.5375	63.9467	71.7071	69.7016	56.0766	57.3646	67.2742
ENSMUSG00000068856	62.0817	56.6023	65.9357	85.6934	71.5686	65.0033	93.0512	92.5186	89.237	56.5621	76.3667	58.0769	63.0892	80.0325	64.2677	56.8508	76.2022	79.0558	83.0774	95.3691	62.7827	62.5992	104.153
ENSMUSG00000074934	3.95222	4.53014	2.92763	3.23732	9.79325	8.10003	84.0771	95.0527	90.1024	4.33503	3.91533	2.78142	3.25331	131.237	175.352	212.478	1.23808	52.7946	1.1172	1.25443	1.07239	2.20062	0.533795
ENSMUSG00000026956	27.0504	25.4643	36.7836	35.049	74.6459	103.169	198.633	186.033	219.061	34.6203	39.202	52.9633	47.9232	244.86	158.17	125.861	60.5993	91.5592	117.068	46.0796	24.5384	21.7679	46.0072
ENSMUSG00000034681	58.7432	58.2946	62.3658	70.4985	62.7309	58.3832	75.6867	71.4461	73.5492	65.6949	69.0278	64.6817	65.1466	76.1408	71.4945	59.9325	76.4325	77.7996	97.1108	78.5577	70.1002	70.4893	86.4125
ENSMUSG00000059058	52.7299	47.9717	68.8682	72.0081	56.1779	77.9717	74.6649	59.3583	97.9412	51.562	68.8417	66.3375	42.6854	168.984	77.2763	42.0763	74.7846	81.0276	94.404	89.8648	61.5916	63.9931	85.2386
ENSMUSG00000028792	62.6657	60.5969	73.7708	80.543	67.5791	65.7691	82.7263	79.0313	87.4576	67.9703	78.0899	76.0615	68.3374	96.4706	61.4926	57.6524	70.3069	71.5688	92.474	93.8083	75.0091	73.364	101.284
ENSMUSG00000023048	50.0849	49.7315	54.8594	66.4005	73.6855	70.9054	80.9022	80.8395	86.0175	47.1674	54.4427	44.6214	42.7033	70.0291	53.8022	53.9641	82.0709	96.8144	107.685	79.3692	56.4884	45.1128	83.9255
ENSMUSG00000031701	71.2862	69.93	82.9905	76.6307	72.0822	67.6623	52.3274	51.0401	54.4762	82.543	80.3051	77.008	65.8908	69.3828	62.4736	59.975	78.6494	73.2247	85.7701	59.3995	75.7329	66.5801	61.4475
ENSMUSG00000072941	3.47913	3.48306	2.3268	4.61764	2.44867	2.62397	251.466	223.36	246.287	3.40712	3.7115	1.50985	1.74137	86.323	93.856	73.7484	0.589729	26.366	0.675445	18.231	2.93254	8.88573	4.04903
ENSMUSG00000038387	42.5809	38.6495	46.6502	62.9032	55.7562	68.5879	132.087	117.932	149.494	41.5188	51.5626	49.7893	38.3601	119.891	99.259	45.4839	39.0916	67.7005	66.6278	101.819	58.2749	50.3399	112.964
ENSMUSG00000023089	52.2312	48.7412	57.0076	69.6648	50.006	84.4116	95.8818	75.2056	111.316	61.2527	60.626	58.5356	42.1079	161.388	68.7008	55.007	80.6536	73.4575	155.06	105.59	54.2488	55.0646	115.858
ENSMUSG00000015165	70.9049	67.896	65.0256	68.8309	60.8094	60.4417	76.12	73.056	74.1319	73.2388	77.9894	74.0034	66.0481	63.8125	70.5291	61.8289	59.8261	69.4324	68.0157	87.5261	69.8397	77.7188	98.5141
ENSMUSG00000031591	81.7921	82.5733	96.7609	89.8411	105.438	104.239	47.2164	47.5949	41.3458	92.727	96.5761	108.141	99.3314	44.2901	53.8937	64.514	101.284	84.0611	102.064	50.5533	79.1618	71.4414	52.7173
ENSMUSG00000025228	73.3509	70.1763	77.8433	91.0027	49.8386	51.7971	79.5015	79.6586	76.6519	71.7646	77.9385	72.6865	70.9605	90.3609	71.0245	65.2851	63.0961	65.5519	76.0645	82.7991	67.0348	71.8143	84.0691
ENSMUSG00000029730	59.761	56.8676	63.9156	71.4718	59.4281	69.6753	87.1563	88.8519	96.2068	59.7822	68.4121	72.5989	65.1506	83.8319	71.5098	62.6499	47.7424	66.9609	63.1684	82.2037	62.9654	66.849	98.9158
ENSMUSG00000024097	66.1769	69.647	73.4718	74.8234	68.2004	70.2999	54.0794	52.9859	54.2127	75.9988	74.4447	82.8622	73.7232	85.6456	61.6063	54.4908	75.2025	61.0943	90.4519	69.4236	72.7903	76.3444	84.0065
ENSMUSG00000023348	46.8151	44.2209	49.8825	64.9394	53.4974	68.1802	126.385	122.204	130.962	54.1481	59.8181	53.5128	48.2644	143.441	104.52	74.6795	49.8148	55.4876	71.9323	88.5208	53.2392	53.9152	92.4672
ENSMUSG00000005873	53.5449	53.7784	61.5537	69.7072	58.0949	64.3538	97.3297	86.4158	110.316	56.4043	59.8774	57.6251	49.9294	121.495	75.7373	68.5948	64.7375	81.6729	104.681	81.7795	55.1589	50.3937	83.8773
ENSMUSG00000096842	50.1305	38.2231	54.3512	71.1434	37.2532	81.0294	123.649	115.283	153.289	49.6938	54.5509	49.6251	33.7296	232.949	86.3803	44.3044	45.0322	75.4246	90.1427	126.534	48.4749	85.5722	113.937
ENSMUSG00000050410	42.3249	42.0569	36.2683	58.9255	51.9513	56.4133	113.102	119.011	134.514	39.4144	45.9221	39.533	35.4967	118.759	90.6959	91.6211	58.5079	62.0509	89.6198	80.7794	42.4359	47.5526	78.16
ENSMUSG00000091549	56.238	57.1698	75.4791	62.1064	52.6278	48.4169	127.762	137.646	156.902	37.299	36.2919	44.2433	39.2475	57.1684	53.9224	62.6567	52.3784	88.0604	60.5725	148.4	100.366	49.4803	86.4115
ENSMUSG00000026509	88.6732	88.3249	99.0021	99.8031	66.7842	67.3359	38.3468	37.3393	36.3915	91.6937	101.936	96.5883	92.4832	49.8446	36.6681	40.1155	86.8064	58.8069	86.4146	76.2247	88.7203	89.9231	78.8373
ENSMUSG00000025068	83.0957	79.3745	86.8197	118.272	54.5714	66.003	60.4736	55.186	64.1083	79.8047	89.4369	77.0877	69.1009	67.3465	36.7932	44.7721	67.6999	74.3504	105.395	87.8488	63.0787	51.4233	94.7081
ENSMUSG00000030107	50.9626	52.9694	122.04	67.8882	68.4153	71.5291	165.43	163.731	179.602	19.3978	21.1363	37.996	31.0939	57.8747	38.4085	77.6998	46.6946	58.8211	69.1658	179.751	157.375	31.6772	42.866
ENSMUSG00000021606	43.0594	41.8509	48.458	64.0824	52.6142	78.6817	106.265	93.7781	130.022	53.3545	49.9521	49.3334	38.0866	181.328	77.2401	49.6674	69.5166	77.15	113.852	107.776	50.2077	48.1515	123.926
ENSMUSG00000022551	47.9646	46.5142	55.1843	71.6503	51.2486	61.6046	91.0863	82.1889	93.5206	52.5372	62.8783	56.2869	47.5822	129.447	71.7488	62.5974	60.2345	65.1469	105.152	92.4505	52.7197	54.9195	103.216
ENSMUSG00000034120	79.7253	80.1428	87.7208	80.2427	56.1012	51.2198	42.4913	42.3431	28.133	96.8503	90.2381	96.7837	96.3488	48.9841	58.2865	64.4052	67.5953	51.4269	68.2844	48.4146	79.6699	93.086	53.577
ENSMUSG00000049760	44.8083	42.387	48.6882	63.591	50.1868	73.8408	100.884	93.8017	134.335	45.1632	51.3962	51.5991	44.3691	172.115	85.6488	60.3862	54.0955	73.2468	107.816	94.7969	49.2383	53.7772	103.93
ENSMUSG00000070713	42.9557	51.1638	82.8369	64.3269	64.8556	48.3323	99.8538	77.4312	88.2836	55.4263	82.1618	64.0262	52.9862	65.3673	80.0336	42.2968	66.443	69.8302	143.416	67.5195	79.9719	68.4876	99.1629
ENSMUSG00000030120	57.2373	53.5921	63.1082	78.6622	48.2994	52.6478	100.393	95.6523	103.34	60.4169	70.1168	64.3109	55.5351	106.683	65.9709	60.3023	61.0503	66.5847	83.6665	104.104	63.6475	68.8205	111.862
ENSMUSG00000023092	88.1407	92.8608	95.2274	112.852	76.6261	74.7646	13.5085	15.4711	14.826	81.7108	97.3486	80.8484	78.1473	12.2263	5.44238	13.6523	94.6793	42.6333	103.71	88.9962	95.8336	109.527	93.8603
ENSMUSG00000040048	39.7456	37.6909	45.9819	62.6773	43.7415	59.258	110.39	96.8653	130.89	49.8581	52.4195	48.5294	37.9619	204.491	81.712	60.6936	53.365	71.1766	117.282	105.538	46.655	50.6395	118.583
ENSMUSG00000001056	43.1684	40.1692	54.5825	69.7173	45.4879	68.1322	73.8009	69.4495	103.943	53.888	54.8305	55.4148	46.825	169.189	57.4999	45.1794	77.2597	70.8438	169.085	99.7439	42.6141	45.5814	118.546
ENSMUSG00000027566	54.5626	52.6924	61.2279	76.0773	52.9127	68.7187	72.8933	60.8463	80.447	72.3186	70.249	75.4381	55.7556	101.458	45.3575	32.4647	56.5153	78.2537	121.638	126.161	67.3634	65.5598	147.411
ENSMUSG00000023272	39.9054	38.7257	47.6138	53.3718	43.3523	43.3005	106.654	105.137	120.114	50.0522	49.8605	49.1043	45.5099	102.911	71.612	68.4977	41.7451	52.2971	52.1041	75.6189	53.3124	52.5128	77.1382
ENSMUSG00000082536	71.1058	80.6743	92.953	102.06	65.8637	66.8984	52.4715	51.6261	50.3838	73.5746	84.2081	81.2845	74.0223	80.2575	57.1841	42.3132	69.9042	61.1401	86.8882	74.4938	66.8988	69.83	72.8172
ENSMUSG00000026341	72.9768	76.4223	81.0369	75.3254	74.134	71.9213	50.1297	46.4839	43.2717	78.1992	81.0875	82.1546	75.7689	63.7381	62.742	61.9276	83.2025	67.1969	89.1641	61.0874	74.6412	82.4557	70.1463
ENSMUSG00000028788	67.762	68.4026	81.1216	78.9822	73.2512	67.5946	54.5714	47.433	54.3347	70.5722	76.8249	80.0128	73.1343	68.5449	59.5678	61.5044	76.176	64.2799	86.3941	69.5486	71.6046	70.7858	84.0848
ENSMUSG00000058672	67.4994	65.4756	80.6937	92.5277	49.6685	54.2369	78.3558	76.9043	81.7895	60.8399	75.6559	71.2263	64.0118	93.0298	52.476	47.6231	51.4126	61.8763	75.2144	104.443	66.8624	68.3145	99.9801
ENSMUSG00000036305	44.3096	44.1984	69.1924	65.3777	55.0361	86.4766	71.4461	50.2585	74.9592	45.1632	46.6336	52.426	48.2143	130.01	60.9132	38.8121	85.5068	63.6364	116.409	96.4865	73.4366	55.734	88.7842
ENSMUSG00000071172	64.4596	65.4442	79.1351	74.1948	61.92	65.8225	51.4236	46.3914	52.0355	79.428	73.2663	86.5463	76.5463	76.1812	60.582	56.2958	69.33	56.0407	88.1347	71.1288	71.9738	74.5191	88.6606
ENSMUSG00000032314	61.1486	64.0059	71.7086	73.714	62.343	69.9908	59.2976	51.6616	57.6172	68.325	70.6576	77.0817	60.699	99.4716	78.4018	68.4354	71.049	67.312	93.1446	73.1226	69.5726	67.8311	73.5884
ENSMUSG00000020088	59.9576	57.6154	69.2329	69.1619	57.9596	64.6952	77.231	74.371	78.2523	65.2618	70.3366	74.1433	63.4743	85.6551	72.4194	66.9654	51.1235	62.6364	65.4917	78.6296	69.0265	73.545	86.5414
ENSMUSG00000001119	26.5109	25.6287	24.8718	25.9827	27.0673	25.8173	153.884	165.192	152.163	22.5498	23.3081	27.9146	28.8733	108.018	147.311	193.121	16.2325	40.6983	11.3245	45.2814	29.9889	47.2104	33.6067
ENSMUSG00000012017	62.3934	56.8335	53.2771	61.1127	60.315	64.212	86.1929	90.6095	91.2876	57.2196	61.3992	56.2527	60.9385	88.6271	85.5393	70.0952	61.3896	62.5371	66.5811	95.1901	69.4743	75.7662	98.921
ENSMUSG00000004846	52.0063	49.2632	56.8262	66.256	57.7035	64.6723	126.46	127.688	140.518	52.4962	59.9225	50.7465	50.0581	87.6711	67.8605	73.7659	51.2413	66.9406	57.8372	102.739	64.8265	59.2733	85.2483
ENSMUSG00000004096	55.6977	54.1126	68.8386	75.0557	63.0535	60.9918	74.0241	64.4838	85.2203	66.3387	68.2261	64.1563	53.3873	110.986	63.4596	56.0991	75.9263	76.1091	112.785	83.8507	61.8682	58.2216	86.3408
ENSMUSG00000028800	61.4682	56.3481	66.6663	70.8215	53.923	53.5071	70.7347	71.826	71.6998	63.4141	64.4956	66.8933	57.6256	64.4874	60.5318	55.9048	60.2618	59.4614	66.6747	81.5721	74.9558	68.3786	75.1194
ENSMUSG00000020018	49.0476	49.4629	63.1517	64.6997	51.6016	69.4245	76.76	72.4024	88.1348	66.7158	69.4649	67.6378	51.8142	141.628	69.1947	50.3231	72.0819	63.9038	128.099	94.6281	55.9449	60.7918	114.138
ENSMUSG00000018102	101.475	99.7791	77.5573	141.013	61.9106	75.8213	43.5873	43.9131	55.5213	98.2719	98.4735	64.527	51.3052	70.4005	23.8941	38.3028	77.0314	68.2923	138.206	111.223	65.4984	57.3282	83.6733
ENSMUSG00000006931	72.2246	66.1579	75.1459	92.5948	55.7403	70.5349	73.9452	70.5665	83.3992	85.6248	89.5498	87.1405	70.4982	70.1869	44.6569	42.5244	44.0441	63.9145	60.9406	113.473	73.1898	86.9708	112.036
ENSMUSG00000046733	74.6286	73.3641	83.1294	114.789	70.921	75.5694	38.4659	45.3118	42.0631	69.9982	99.0715	58.9728	66.4292	46.8522	40.8552	27.3496	62.2643	82.6862	65.0548	106.657	74.1787	79.3358	103.182
ENSMUSG00000062488	59.6954	59.8879	195.258	66.7282	62.6335	63.5756	112.876	114.091	125.543	12.255	11.4764	26.8081	18.0308	17.5721	12.8603	47.5519	34.8466	78.9318	47.9395	332.546	295.175	23.8757	37.1103
ENSMUSG00000059734	48.6949	43.8262	55.9799	75.8662	48.0671	72.4421	90.6823	77.4485	116.842	63.6744	63.383	66.3862	51.319	150.083	70.1686	51.9391	53.8316	67.4916	136.401	129.784	53.6156	59.8867	140.538
ENSMUSG00000024474	62.8624	61.8031	76.2153	71.4852	67.1409	56.9668	63.8688	66.0099	71.9787	62.5364	66.2193	71.4272	62.0525	81.9621	73.1843	60.6575	71.629	73.5039	79.1627	76.2057	65.5845	63.4964	76.0105
ENSMUSG00000029472	56.1323	54.1048	59.7951	70.5581	54.7295	57.5277	77.6372	78.2009	81.1006	58.0204	61.6846	62.2374	59.3449	86.8733	71.1715	63.6993	56.9831	59.8485	71.874	87.3506	65.7722	66.773	92.6962
ENSMUSG00000030062	52.7867	51.3159	60.3757	61.249	51.8682	56.2755	96.8405	88.2325	93.0163	65.9804	63.5286	61.8615	56.6654	91.039	67.972	67.2694	52.0027	60.1276	68.4881	78.8364	64.6877	65.2415	88.6544
ENSMUSG00000032637	66.7717	66.4703	67.1018	73.4598	101.841	85.0741	61.4301	71.4216	65.6217	60.2134	71.8473	62.4681	77.6686	42.5187	58.434	61.7766	76.5885	82.4979	48.4408	69.3306	72.4171	73.7392	65.4006
ENSMUSG00000053317	48.2207	42.6748	54.7879	64.5734	33.3098	44.4962	93.2231	83.9189	106.263	56.7512	61.603	69.4754	52.1056	107.467	54.6165	45.9513	35.2405	53.1202	74.4552	104.884	57.2222	67.1691	129.988
ENSMUSG00000035342	58.0873	55.538	63.129	63.668	83.1735	89.3259	86.5034	92.014	97.2458	51.3832	57.4159	55.1518	51.0286	87.007	72.5871	59.4164	53.1922	78.0791	70.0137	124.477	82.104	63.4034	109.197
ENSMUSG00000003380	39.3481	34.7696	43.8907	60.6929	40.8866	64.1277	129.515	113.519	156.175	47.8777	51.0952	51.8145	36.5296	156.796	85.3032	63.4004	38.6824	52.7739	73.9081	91.4308	41.7665	45.1421	101.429
ENSMUSG00000005410	68.4321	65.1852	70.0657	80.3048	61.0986	63.7841	49.6005	53.3441	49.6187	62.5719	71.5533	76.5752	70.7217	55.8118	53.4147	39.9879	59.3624	61.0321	69.0579	79.911	72.4988	80.9297	86.4437
ENSMUSG00000060904	51.3753	55.0163	67.4594	66.3253	60.0898	63.0988	64.6821	56.5992	66.9713	65.8779	67.9484	75.076	61.9039	92.0949	81.7353	78.0808	59.4307	54.6461	76.7761	63.5269	71.4735	71.3615	66.3088
ENSMUSG00000063902	73.5878	72.5888	88.1461	82.2083	63.45	60.3826	44.5513	45.7706	36.581	78.4005	80.1085	80.8076	78.4756	50.8388	57.517	60.9498	79.4583	56.7006	75.9332	51.7195	74.9143	75.2019	53.0026
ENSMUSG00000061981	60.4762	57.7992	65.0532	74.5202	69.282	68.0035	88.7429	93.1463	88.2862	62.8612	68.0655	64.3911	59.7136	65.8774	63.3627	55.0291	58.8189	71.3254	61.6099	77.6525	63.0714	64.9246	79.9793
ENSMUSG00000022186	63.3677	62.9376	73.8718	67.0494	69.3659	68.1318	77.268	76.0938	74.5024	71.0049	73.5148	84.4049	77.8212	101.6	97.4684	99.3252	54.8891	50.6629	56.752	54.1332	62.3965	68.5175	59.5889
ENSMUSG00000002778	52.3799	50.0924	55.8548	67.6646	46.889	55.171	104.399	96.2896	103.598	60.4492	64.2144	58.7136	52.6341	86.7662	78.6947	62.5575	45.023	62.3532	59.8946	90.0878	59.5794	64.5752	105.366
ENSMUSG00000022452	45.4342	41.9994	47.3047	67.6808	49.7652	64.6446	88.0758	88.5669	108.932	51.4302	55.7556	50.4349	36.4049	146.997	65.3656	54.5603	54.8035	63.9095	112.929	98.4862	48.5302	46.2888	101.637
ENSMUSG00000020592	47.2751	43.2222	45.5609	51.0143	44.6657	43.4628	128.778	141.134	134.484	46.0684	50.8823	46.7851	42.3654	100.865	94.7122	98.8858	27.3659	57.4271	30.0215	51.241	43.4434	44.8126	50.3503
ENSMUSG00000020476	50.669	50.4374	58.5025	64.1267	54.9318	61.3664	103.686	103.448	106.593	54.4365	59.1372	60.3558	54.158	110.909	84.6579	74.4099	54.7678	66.1442	63.8376	92.9834	66.1608	54.6531	79.0991
ENSMUSG00000028270	30.3573	30.929	97.9023	37.9453	59.1891	55.9759	195.868	194.298	218.525	8.22419	8.71783	13.1315	10.637	72.8779	62.1146	109.415	25.0234	53.825	31.6294	144.581	155.571	13.537	15.455
ENSMUSG00000051391	80.4892	79.7842	80.9686	70.1131	77.2507	65.8482	58.9412	59.0947	48.1855	77.0137	74.3612	73.0699	74.4901	48.3406	52.8796	60.2266	55.7246	63.3085	45.9929	65.7182	86.0945	79.9613	63.4861
ENSMUSG00000024360	64.4337	65.5747	79.8921	74.0631	73.815	72.7835	52.3233	47.7483	47.1427	69.736	78.6802	79.8127	75.3052	67.6889	64.1152	61.3137	67.5392	59.4211	76.6033	58.2794	65.3287	66.1576	64.4979
ENSMUSG00000024381	56.1205	53.5328	64.1312	70.9986	72.0925	79.9141	82.193	85.2393	101.532	63.5907	69.8073	66.2982	58.4819	116.146	79.4571	45.0272	48.6857	76.1007	68.092	108.545	66.1525	65.9172	128.75
ENSMUSG00000022427	52.1042	47.9121	58.6611	70.8803	46.3055	56.4293	72.7963	71.0546	85.8803	58.7641	59.4936	60.3971	48.5063	111.885	63.873	54.6048	61.4336	61.6802	106.584	78.5473	54.9636	53.451	90.6079
ENSMUSG00000092981	52.429	57.8207	34.2752	22.5088	51.8621	54.3422	97.4322	143.692	112.603	59.3942	22.7579	27.1854	61.1505	57.1846	113.598	92.6035	31.5835	82.2715	21.4413	87.5374	72.3952	56.7713	94.0653
ENSMUSG00000026966	43.1968	40.9641	43.2341	59.9474	51.7843	72.3823	113.934	102.457	132.908	47.8497	46.2854	48.5557	37.3442	139.743	74.8444	62.7336	50.1571	67.5781	104.47	98.8952	45.4191	50.0761	111.627
ENSMUSG00000031983	72.1173	67.839	69.7626	86.858	50.5497	51.2865	70.8261	71.5353	68.5117	72.7492	84.5931	75.7259	69.0008	72.1806	61.5868	45.4902	48.4045	48.9646	54.748	96.0308	76.556	87.0676	102.899
ENSMUSG00000090136	46.5125	40.1044	49.9585	59.2454	37.8271	59.4911	94.4076	72.7505	89.62	51.461	56.1498	62.9378	46.8929	118.581	50.8769	38.4609	55.5957	60.0048	97.6786	100.635	53.5282	63.9346	128.498
ENSMUSG00000024665	86.4895	83.8526	113.521	85.9169	53.24	45.3517	81.5033	88.3439	67.7853	95.3936	113.897	118.918	122.019	46.3019	51.5019	57.0088	41.9266	47.6327	29.035	71.704	95.1096	89.8526	77.2763
ENSMUSG00000033047	60.1493	58.2674	66.3893	77.198	50.3775	55.7422	71.2536	65.8413	72.9154	64.9908	66.2366	66.9711	59.714	85.1479	61.3074	52.4413	60.1712	61.3879	82.0992	78.8101	57.0507	58.0127	82.5003
ENSMUSG00000028447	52.3414	47.1709	51.3945	72.6741	54.434	71.9568	81.7898	80.5735	106.209	52.0224	56.7084	54.2112	45.0557	100.545	57.6314	50.2123	55.7251	75.4949	111.644	92.7529	52.8134	43.8518	98.5911
ENSMUSG00000068039	68.5584	68.3699	82.3627	83.3996	56.278	53.3962	49.773	49.4719	51.3758	76.9384	79.8321	81.3124	71.8012	71.1305	52.1737	49.1044	69.5327	58.4914	91.0883	64.7578	62.0624	62.8551	72.4694
ENSMUSG00000028820	75.9924	77.824	85.2589	62.8037	53.7408	47.8147	48.203	45.2652	41.3088	90.5343	81.466	81.9679	88.4161	57.6387	56.7336	62.536	54.9246	45.8704	48.765	61.9806	82.7999	90.504	70.5747
ENSMUSG00000047139	113.792	108.752	105.492	138.32	52.9342	54.3446	22.7169	22.9263	27.1014	107.719	114.144	110.799	99.6612	29.4452	5.7648	14.9845	66.0064	45.4536	83.0704	53.6472	52.6355	64.9528	71.8662
ENSMUSG00000059195	91.1297	93.284	87.8236	109.37	64.993	57.6696	26.3631	29.9927	16.79	83.8141	91.1157	72.9475	84.3672	28.2997	24.1898	33.5563	71.4271	54.1422	56.0144	78.7471	84.3912	98.6049	67.5462
ENSMUSG00000035890	40.5058	38.0268	48.6987	56.5131	53.3574	56.8961	123.885	120.567	134.497	43.8354	53.0007	46.1788	41.1013	120.823	73.3874	71.1942	54.6609	62.9348	74.5726	81.4038	49.5062	52.0207	90.7623
ENSMUSG00000035203	49.6104	46.3821	52.7746	62.6808	58.3529	62.9568	99.6232	109.357	106.919	47.076	55.0346	47.448	49.6302	89.4509	85.2742	55.449	51.9313	69.9972	55.9238	98.6557	54.8064	55.9466	98.5604
ENSMUSG00000055065	70.1237	75.132	57.7257	39.8524	66.3194	62.8201	50.4149	55.0956	42.2381	62.1883	46.615	57.7608	74.2011	43.1441	78.9405	73.4485	67.7886	66.7547	47.6865	49.501	76.5631	79.3944	54.9399
ENSMUSG00000039646	51.841	49.7199	55.5386	70.4013	53.9695	53.181	80.9146	87.3252	74.6046	56.2619	76.2218	51.872	49.9463	89.6664	75.8384	62.6837	44.1305	54.3155	47.4347	77.9806	62.2261	72.7763	70.709
ENSMUSG00000038615	72.8499	69.5445	70.0788	62.2185	111.141	90.9997	63.7107	66.2113	55.0426	65.0579	74.0826	69.4974	68.9119	38.2359	47.4618	54.079	65.0551	76.5581	48.0012	73.1992	82.6308	73.1674	65.9416
ENSMUSG00000040249	79.1503	80.2182	66.0408	43.5694	66.4533	56.9364	86.192	104.896	74.7206	53.6553	59.8649	52.223	77.0772	44.7444	81.4807	110.748	56.5387	55.7672	27.0585	37.2688	65.2488	71.4756	33.6046
ENSMUSG00000079562	65.6957	62.8822	68.6946	76.7336	66.6919	70.8406	63.0591	61.2869	63.2345	67.2668	71.5092	67.6227	64.7452	64.085	58.9237	59.1282	60.04	63.5636	71.578	71.1499	67.9944	68.6091	72.0497
ENSMUSG00000027203	36.0792	35.8417	36.3052	49.0917	40.4153	43.9397	114.427	107.74	118.064	44.3928	44.5987	42.2255	34.0392	141.319	100.367	62.1533	38.8191	50.6011	66.134	61.7078	44.206	48.1881	79.931
ENSMUSG00000015714	57.5031	57.1526	59.7464	70.9248	58.9292	56.3895	71.5455	71.5368	72.6412	60.0238	65.8634	59.7006	60.8837	71.7394	66.1586	56.383	66.017	64.1994	71.831	70.2271	59.8043	59.6321	70.8939
ENSMUSG00000021577	63.7762	62.189	70.0743	69.1116	57.3967	59.5965	58.7452	62.475	54.3172	64.7435	66.2765	67.7214	63.7201	79.2197	68.4224	68.508	61.3062	55.8803	66.2586	58.9472	66.1497	66.703	61.4785
ENSMUSG00000010406	40.0381	36.6506	44.8614	58.3313	49.5733	75.2442	86.4093	74.0956	114.512	46.6721	50.1211	46.7702	40.759	154.316	72.7036	43.8075	69.4399	71.035	139.971	98.7732	42.1163	46.888	116.484
ENSMUSG00000038482	65.3551	67.2479	64.651	60.9995	58.1229	48.6995	44.1615	46.2053	37.9394	67.3483	65.4322	67.5758	63.7827	50.7495	64.1643	59.9884	72.8509	53.0526	64.947	44.1901	63.6075	70.6705	45.5795
ENSMUSG00000034868	55.1016	51.1717	58.4584	73.9853	44.8175	47.2891	88.1477	89.6592	96.7516	57.8447	61.8556	63.1102	51.2857	99.7109	67.9565	57.8751	43.0543	61.9405	70.4757	84.5239	59.0343	58.3918	104.839
ENSMUSG00000008683	49.2901	45.5305	53.9384	68.3288	43.0904	77.8982	76.5509	62.9698	91.228	49.4235	59.7141	62.2523	45.346	145.32	62.6427	36.9564	55.2792	66.0114	121.911	102.001	53.9135	55.6503	125.161
ENSMUSG00000060600	86.5098	82.7804	93.424	126.125	73.6213	87.0037	19.6068	20.1698	24.6052	89.2412	99.612	101.829	83.8347	23.9915	16.4945	16.4787	46.6654	49.9563	80.6068	128.547	72.6824	66.2052	146.755
ENSMUSG00000031740	6.22075	6.52366	4.357	7.32129	5.59428	5.52742	233.396	222.005	216.473	5.87025	6.88003	4.11148	4.57507	149.198	230.773	345.832	1.05635	23.6934	1.17562	20.7536	6.10774	17.9923	6.41536
ENSMUSG00000029538	49.6055	45.7692	55.4133	65.4715	49.6245	49.8682	81.3854	79.302	76.8072	53.968	64.0984	57.8162	41.4089	109.158	72.3875	58.292	56.025	54.4535	73.2192	72.8268	56.8193	65.3404	80.0576
ENSMUSG00000042312	31.962	29.2268	35.2693	42.4073	24.6684	41.988	127.843	119.118	177.347	28.3693	32.6048	30.6308	23.6636	211.477	104.634	45.11	32.9653	58.0671	72.6803	84.4654	32.3511	34.684	86.4971
ENSMUSG00000069565	53.8752	52.4934	60.6941	60.161	60.6516	59.7773	80.2101	73.9437	79.8509	56.565	63.522	63.3561	60.1211	75.518	63.6822	56.2407	61.0049	60.7306	63.0726	84.0167	63.5685	71.466	88.2944
ENSMUSG00000015759	53.5028	53.4238	57.4487	73.8221	57.757	64.5483	58.0342	52.2604	59.9373	65.7216	67.0557	59.762	50.9781	101.843	63.3212	54.4636	69.1951	59.9307	111.849	61.2661	48.9425	50.0656	82.1915
ENSMUSG00000029467	64.1635	65.9721	70.1336	52.6805	60.2366	50.4674	56.5885	60.9837	42.4858	61.1056	66.0098	60.7334	69.2603	47.9827	78.7498	78.4932	66.1078	45.618	43.7797	34.0284	60.7515	63.38	38.646
ENSMUSG00000035799	60.6685	53.8477	72.5605	73.7837	59.7571	62.4272	57.4762	58.3283	58.9698	58.2696	66.8313	62.0481	48.9965	60.8444	50.8655	53.7625	50.5763	53.4485	59.1293	85.2452	86.0303	73.9278	66.6244
ENSMUSG00000024925	43.8147	40.5679	47.8406	61.8437	37.1057	52.2696	114.875	100.262	139.764	46.61	47.758	48.3662	39.3592	172.594	83.3141	56.4464	38.9919	58.475	73.2547	97.665	44.7667	48.0496	110.193
ENSMUSG00000020733	78.9033	72.3095	90.1798	95.2085	53.3451	56.4506	55.4975	60.1789	59.9586	83.7523	89.4579	91.3025	81.6135	33.5282	28.8721	29.5734	38.5197	41.9568	44.0795	117.888	96.5748	88.2322	122.081
ENSMUSG00000054405	54.2216	52.1567	66.627	66.8847	67.9411	58.8903	66.2284	65.1337	69.7081	64.5611	61.9815	61.9282	53.5804	81.1132	68.3226	61.8215	68.8329	69.615	86.1223	74.8136	63.8329	56.7806	80.084
ENSMUSG00000006095	46.6	43.0201	50.1876	65.4416	41.4301	58.571	88.4278	79.1639	98.416	54.0231	57.0615	53.7725	42.7024	128.148	63.5918	46.3743	59.5695	67.9778	105.099	91.5847	49.7975	51.6296	96.1892
ENSMUSG00000000555	58.4159	56.8504	56.038	61.7582	65.5311	64.6597	74.42	78.2138	78.5047	52.9586	58.2283	47.4191	53.6684	58.5835	62.1937	48.5705	50.8154	72.3627	47.5994	68.726	57.2991	56.3631	66.9095
ENSMUSG00000045665	40.6887	37.9408	45.6576	55.3391	57.6677	66.2543	112.951	112.767	117.557	46.6566	51.917	46.6279	41.8692	109.311	84.8436	75.6975	55.4506	69.1746	74.8155	71.351	43.8923	42.4909	72.5944
ENSMUSG00000008140	37.6625	34.8538	38.837	50.1655	42.9438	52.2259	130.262	125.186	137.221	39.944	43.8734	39.4836	34.3119	117.246	85.8936	72.1692	43.3993	55.0501	64.1823	82.907	46.0644	47.9252	88.8309
ENSMUSG00000081272	55.6256	58.636	71.4511	83.5373	47.0741	57.8932	55.7744	56.9475	55.6021	59.4461	78.8288	66.5555	62.7348	69.5588	63.9936	50.4917	76.3767	52.9883	84.1752	89.9825	66.2918	62.1831	86.3096
ENSMUSG00000030218	54.5856	50.3955	60.5775	78.7512	38.4088	50.9855	95.9659	72.1278	109.674	63.9837	64.4731	78.7469	58.5062	59.6629	32.597	34.6295	20.5916	175.878	31.6635	138.721	43.471	81.5907	89.3584
ENSMUSG00000022425	0.967314	0.904013	0.530075	0.843519	3.26828	3.00758	74.4643	70.9905	64.7777	0.706026	0.928129	0.44077	0.372836	79.4887	163.573	137.295	0.725176	15.0279	0.790835	1.05143	0.593793	1.54758	0.440876
ENSMUSG00000061104	57.4147	55.918	60.4562	80.5902	58.8516	69.3741	47.6808	46.759	57.6257	66.4507	72.0061	60.3584	52.1732	80.4126	42.3432	35.782	64.0453	65.4035	111.515	90.4565	59.0769	64.1994	86.0346
ENSMUSG00000003346	42.2201	38.3498	42.9446	62.1691	38.806	53.7284	107.523	106.255	124.96	45.3264	48.1331	43.5528	34.8633	149.576	78.8112	63.5011	43.2184	59.1626	80.1574	83.3721	44.1172	45.7719	86.0725
ENSMUSG00000114003	46.8769	45.2136	54.0014	64.4181	47.4742	58.0604	65.5846	58.7107	87.1198	45.3389	57.0516	60.3372	41.8176	128.234	68.9442	31.8791	61.1034	66.0376	106.068	89.9217	47.3144	60.3981	96.0813
ENSMUSG00000032531	60.0149	62.8812	77.0035	66.4746	58.9328	51.5667	40.4872	46.1188	33.2935	54.3254	93.1527	56.652	59.2881	35.2669	49.704	36.2439	63.8019	35.699	45.0556	47.4061	65.5577	67.7104	37.8116
ENSMUSG00000001472	58.4337	55.8413	58.9491	62.9779	59.2687	62.9054	63.8776	68.8965	67.7669	57.1737	61.3634	60.203	60.4792	55.8782	53.9951	45.9334	52.7675	63.7533	59.1047	77.1865	65.4686	68.2896	83.3293
ENSMUSG00000032575	34.6437	32.5527	40.6693	50.329	31.861	39.9815	85.8946	82.766	105.767	47.1477	44.6663	44.184	33.8401	108.787	58.5243	43.9965	37.4225	49.9005	64.4998	80.6199	46.6954	46.6176	94.7034
ENSMUSG00000020149	65.7053	66.5556	79.1729	70.5008	56.5317	51.6288	53.7526	49.4458	46.8064	72.7558	76.5639	79.1709	71.0794	62.3518	64.5096	78.5328	52.7654	53.2717	54.2027	53.2316	69.4349	69.7778	58.7304
ENSMUSG00000030224	58.6785	59.2368	71.2451	74.2451	59.7607	64.6232	52.5608	49.0683	55.0799	68.0493	71.4786	71.7821	60.4659	81.4099	57.9319	55.2577	66.8793	59.1394	81.8333	61.0347	61.079	62.0018	65.2956
ENSMUSG00000015312	64.3266	62.3474	56.6641	65.1179	103.704	114.185	59.9374	59.1378	73.2189	67.403	60.5514	50.3381	45.4176	43.1473	54.4187	33.0162	46.0245	73.1489	66.5944	141.189	86.3222	69.7652	114.682
ENSMUSG00000074800	39.7734	37.2626	56.2874	64.6494	33.7952	64.3782	86.1286	69.5499	112.865	48.1506	41.7984	41.4401	38.0469	167.652	71.5135	37.5625	53.8024	57.3492	88.9313	99.251	55.0279	40.6244	110.775
ENSMUSG00000027422	55.888	54.001	69.6785	53.9611	58.836	51.1424	85.693	89.8786	95.0751	56.7882	63.9433	58.583	61.4375	47.5768	46.696	45.0506	46.1904	67.7509	37.4924	97.1036	83.8564	75.6627	85.6497
ENSMUSG00000041126	42.6749	39.6634	38.0367	56.8299	48.88	56.6131	92.5663	83.1631	101.412	44.8311	45.2863	43.4765	32.0968	109.478	64.0805	55.182	43.5384	65.774	84.5865	84.4086	45.9188	43.8945	97.0488
ENSMUSG00000085442	49.2269	44.8437	46.25	82.4358	35.4801	47.7259	51.8078	46.4615	62.126	68.294	60.0577	58.8411	46.8206	112.769	55.0143	37.9895	41.7946	54.8273	196.422	88.8241	39.6827	38.2708	130.568
ENSMUSG00000063787	43.9085	42.1869	50.0982	61.6205	46.8948	73.5971	63.8309	52.6534	84.2525	53.0295	52.4462	54.2859	42.4911	121.505	54.2842	38.9063	63.532	63.9503	138.492	94.4692	45.4056	49.107	126.931
ENSMUSG00000031839	47.0183	47.5175	54.1874	66.3581	49.4025	64.3993	70.5284	67.6285	90.1697	49.3298	57.0953	54.87	42.5087	107.328	59.084	48.9969	61.1138	71.5199	108.879	88.354	48.8126	47.1218	94.0741
ENSMUSG00000028645	41.9759	41.8476	45.6056	49.8003	61.8032	59.2513	112.522	117.761	104.528	49.8503	54.1003	48.2144	48.9249	54.3741	60.5791	65.446	48.2688	82.5024	46.1802	48.8999	52.8077	60.9885	65.9051
ENSMUSG00000013698	67.5083	65.1893	71.5473	85.0671	59.9288	63.0538	50.9439	52.5003	53.6851	70.9082	75.3654	71.4381	66.1257	56.5756	43.6481	40.6065	69.4102	53.5264	81.8569	87.6164	71.4635	72.4086	91.363
ENSMUSG00000071662	48.2516	44.3687	60.1216	68.1692	48.5073	63.0601	69.7306	69.3205	93.0441	42.1376	42.5649	47.2121	34.0465	117.869	67.2195	55.2256	71.668	77.1054	141.83	113.938	56.482	38.0228	81.2793
ENSMUSG00000038014	83.1142	85.1699	85.7549	62.404	60.4203	53.9198	36.259	35.2721	32.7584	76.6472	74.7207	76.9871	84.8032	37.5771	50.2407	50.7265	65.2702	47.7707	48.0866	50.9438	85.5424	82.4016	51.4888
ENSMUSG00000022673	68.5088	71.8751	73.9823	68.4242	60.0176	55.713	45.7181	45.9687	36.9834	72.6117	75.0742	79.9346	78.8658	47.5264	61.032	65.1825	50.4194	47.7088	42.1647	42.1942	69.2659	72.8095	46.9885
ENSMUSG00000027078	29.0804	28.476	65.0338	37.9391	60.5753	64.8232	191.142	177.278	199.243	16.9811	19.2158	21.7697	17.0897	62.9403	54.6957	79.5908	44.2493	80.1427	61.1653	106.093	92.7097	16.3367	33.0665
ENSMUSG00000009079	60.8706	61.9374	64.9439	54.1026	64.9133	55.6888	62.264	65.4036	60.5403	64.6471	65.4178	66.2893	71.1622	55.0983	66.6105	63.0562	63.138	66.326	57.3673	67.2086	67.8823	69.0075	74.47
ENSMUSG00000070319	48.0743	44.6956	49.8492	71.8713	51.2754	59.6555	69.6148	66.9395	86.2187	52.6762	60.9864	53.1423	45.9092	105.161	53.9696	37.9429	59.7792	69.4158	103.966	96.1759	47.5801	51.74	101.741
ENSMUSG00000109511	54.7927	52.4812	66.9302	78.0964	66.8608	65.7363	63.5683	64.0974	61.0757	52.6405	74.061	64.2078	59.2912	60.3828	52.0449	47.8531	62.2836	59.3475	73.4826	77.5384	63.0014	60.1682	81.025
ENSMUSG00000073639	67.9512	66.3751	70.0678	63.0421	61.6684	61.052	43.4579	42.4826	38.8344	71.7037	69.0101	71.6096	65.7797	47.5672	57.7227	59.0512	64.6874	57.1096	66.6665	46.2427	67.4183	71.4311	50.2878
ENSMUSG00000051853	69.991	69.3106	76.8649	55.9911	55.025	47.1602	64.99	68.1756	59.6901	63.9604	66.0475	67.7688	59.0419	39.5388	61.5242	53.8447	51.6975	54.0436	41.2283	78.7967	76.5487	72.6488	76.9159
ENSMUSG00000021131	48.2591	46.2523	56.9375	71.0953	45.4176	57.0974	62.2141	57.8662	72.683	57.5973	61.7147	64.7209	50.7576	123.341	56.9287	46.8096	55.5918	59.3149	109.649	85.6309	51.6895	56.1095	97.2616
ENSMUSG00000008384	46.011	43.9184	41.8607	60.9292	45.6618	58.2723	88.0447	90.915	111.049	49.8089	44.0996	39.1126	34.9822	101.136	49.1954	42.6585	53.9818	76.3947	108.958	120.843	53.6177	50.5458	114.938
ENSMUSG00000053565	44.112	39.5483	48.5889	64.2601	48.4866	63.9459	89.1047	77.3057	103.617	45.7788	51.966	47.9737	38.6774	129.275	62.4009	43.0023	53.4765	66.6729	106.303	95.2607	48.7436	44.9608	106.137
ENSMUSG00000031502	110.296	107.445	118.118	98.2969	77.2687	68.7602	21.3536	21.9712	18.8852	94.1042	105.755	95.2767	118.202	9.21671	6.53606	26.4526	68.6873	49.6828	45.0578	63.9606	97.3551	93.8037	60.2317
ENSMUSG00000019158	42.2164	36.6143	41.9711	60.3448	47.5187	80.1871	111.851	105.121	136.455	48.815	51.9205	45.4768	32.415	134.789	49.3286	47.3528	37.1731	56.1566	90.2327	102.383	46.6706	43.0835	107.585
ENSMUSG00000041168	44.2236	42.3624	44.3079	50.2145	96.7145	101.573	72.518	76.3429	75.6587	44.6943	50.514	45.0401	44.3424	62.3207	59.7167	53.0769	84.1267	103.011	98.8021	53.6919	46.7219	44.1717	58.4718
ENSMUSG00000025381	33.9249	33.2472	38.8571	49.5645	49.0471	64.8684	96.1299	92.0499	121.398	42.6604	45.4807	49.8735	35.5845	139.304	82.9073	56.1324	45.497	65.368	84.6748	71.3849	36.2655	39.3152	86.3743
ENSMUSG00000024181	42.8553	36.7131	41.1552	58.9586	41.2827	53.8922	98.9725	98.263	119.728	46.5522	47.5105	45.6133	37.3138	147.706	66.5792	55.4083	39.3406	61.6811	98.7639	91.6197	44.5427	40.8982	95.5887
ENSMUSG00000090553	39.7098	45.4543	49.1599	63.3951	43.904	78.8559	68.809	55.9411	72.9708	56.5244	60.7809	56.516	48.7823	116.431	52.3075	43.7617	74.1382	55.5805	136.481	78.3223	45.9927	49.3796	102.998
ENSMUSG00000058135	28.512	25.6068	27.6851	42.6471	35.2714	41.3087	118.193	105.25	123.034	32.0324	33.8703	40.1122	33.9973	127.187	86.5475	84.5679	21.593	51.1799	31.4173	59.574	31.795	35.9998	83.066
ENSMUSG00000081534	35.1446	34.2227	33.0677	50.061	37.1907	36.2066	92.894	95.6484	107.37	39.4304	42.5996	37.9446	36.2092	144.136	96.7676	98.812	39.6429	60.5308	50.4315	51.9478	30.0641	37.1419	52.1728
ENSMUSG00000070343	36.3537	36.9282	56.3826	65.2563	36.9577	60.0696	78.806	69.2956	95.2959	49.0071	51.1128	52.0844	40.2078	152.046	55.4977	29.8432	58.5081	62.9682	99.0334	110.088	51.2399	49.374	129.967
ENSMUSG00000020736	51.8054	47.0987	55.8294	69.5194	52.9153	71.0013	70.61	74.2344	97.3582	58.671	61.6114	61.6429	49.6379	99.4195	55.3747	35.3481	47.2798	77.3603	96.2996	94.9388	47.8831	53.5739	117.148
ENSMUSG00000024583	52.9578	52.0421	62.0047	67.2976	50.5155	59.8702	58.7308	51.7068	63.9675	63.4144	67.145	66.3951	56.7892	87.5499	55.6519	49.6694	56.8673	55.285	86.0463	67.5603	59.2119	58.7664	79.3972
ENSMUSG00000038539	43.8897	42.3391	38.0003	55.2252	108.503	100.538	59.7306	58.6536	59.0647	49.9377	59.1173	46.324	40.9678	42.0344	40.8205	47.222	101.017	86.4061	128.544	90.4862	70.4819	62.0168	108.161
ENSMUSG00000091478	49.1195	48.1161	58.1623	61.6153	47.2273	62.0917	76.5661	66.7991	92.0836	53.182	47.2434	56.3859	37.9108	117.514	54.8259	37.3204	56.5822	74.5018	104.666	109.859	41.5915	48.4632	120.587
ENSMUSG00000056708	53.393	49.7535	65.4134	70.245	71.81	70.9553	40.1784	51.5677	41.422	55.6365	77.4359	48.8704	43.7474	57.9685	44.0692	34.5762	53.8908	51.3691	67.7826	57.18	55.8848	52.4579	46.3579
ENSMUSG00000009013	46.9385	42.9691	51.9175	61.8529	33.3377	46.4205	74.3562	58.601	80.3166	69.3082	55.6848	58.2716	45.7744	108.371	51.4512	43.9508	59.969	51.543	106.781	101.375	56.1304	61.3363	113.567
ENSMUSG00000007670	63.0391	64.3979	69.193	58.4355	62.6229	49.7775	65.4193	68.7841	49.5441	58.4409	66.4177	63.1451	67.6371	39.911	57.8061	57.6186	60.8338	54.9906	41.852	56.27	64.0247	65.8887	57.6294
ENSMUSG00000002372	51.146	51.0228	52.5887	62.2815	48.0473	52.7985	70.4666	73.3102	81.4307	51.2308	57.1248	52.4316	49.9218	76.8065	58.5418	48.6675	55.0279	68.4361	72.1034	83.5043	53.9048	55.2224	85.1111
ENSMUSG00000023495	54.8747	50.5454	57.6689	74.4696	63.8612	75.3002	68.6327	71.0502	79.5308	62.2548	64.0222	66.2699	61.2972	82.9583	55.6653	41.6776	52.8018	63.7029	75.4063	97.9497	55.879	56.2996	105.555
ENSMUSG00000078453	55.1583	55.0672	62.2388	72.1171	55.3634	74.7576	46.222	41.6399	56.6123	63.0896	63.7882	66.2862	48.3029	77.3818	40.7708	45.6809	74.2097	66.0047	127.264	79.2523	55.9947	62.1075	81.6588
ENSMUSG00000022791	62.8508	62.1349	66.7201	69.5617	73.3152	71.8955	41.7788	47.6734	43.4983	56.474	72.9541	51.6628	60.7447	51.9296	47.3531	28.6111	57.6648	52.7113	54.528	90.1557	71.8082	70.6975	81.3855
ENSMUSG00000030790	6.51205	6.5382	2.66921	6.72252	1.90247	1.74936	111.945	114.075	106.897	6.98442	5.64496	1.94351	2.38149	163.913	177.05	56.3831	0.329174	8.16739	0.414548	24.5711	5.94648	21.9334	6.14493
ENSMUSG00000040824	37.4943	34.1747	44.3799	55.8012	36.727	57.5415	102.088	83.6995	127.061	42.0124	46.3661	48.0375	35.4584	156.66	57.1637	38.9128	45.1452	61.6798	96.697	109.93	44.3348	47.2416	123.538
ENSMUSG00000000346	54.323	53.5539	70.4239	65.4083	50.3497	48.1938	63.999	61.9701	55.7421	57.5036	66.0564	71.5336	65.0375	58.1536	63.1445	60.9338	51.2468	51.6826	55.1911	51.1193	57.9591	53.6008	57.7235
ENSMUSG00000038633	56.0841	53.2795	60.0854	66.7245	56.0179	55.0689	67.5273	65.4963	67.1768	61.0658	63.9306	61.2605	59.2347	98.4732	66.1432	80.4228	71.7658	59.9438	86.6279	45.7622	46.6607	47.0008	44.6833
ENSMUSG00000027994	55.6651	51.7369	62.0895	73.6455	50.1121	57.2956	70.7604	71.8055	90.2333	53.2017	58.7924	54.6631	45.4637	64.1668	31.2874	30.7276	49.4777	60.961	85.5006	78.1946	49.203	41.3544	79.3721
ENSMUSG00000026536	46.3429	48.376	110.43	57.2807	79.5541	66.0222	68.4052	67.882	80.6836	33.4867	36.864	47.8607	41.9807	35.674	35.1774	47.2337	45.9921	46.7856	47.4292	105.149	131.455	44.2359	41.2743
ENSMUSG00000024190	43.0008	41.2161	85.6123	82.4266	35.5004	36.5557	22.6025	25.0412	21.7526	42.0137	79.0278	80.0383	49.5063	33.156	23.1369	29.2083	42.4036	23.5483	39.4608	66.9288	72.6065	75.3504	66.3869
ENSMUSG00000039953	68.5401	66.6558	74.2675	66.2689	60.4648	54.695	44.4454	47.4949	41.24	66.0017	76.2355	73.102	75.6202	43.9409	49.6296	46.3828	54.0863	47.713	46.8701	75.7381	80.7762	84.4143	79.1137
ENSMUSG00000021290	36.6992	34.0724	40.6331	48.066	29.6544	58.9395	91.7461	73.0485	108.778	39.6805	40.4042	45.2667	34.0297	210.851	83.7795	66.7878	52.4494	48.3872	92.6489	66.5611	41.4073	44.3095	75.2673
ENSMUSG00000060636	41.0396	39.9502	47.1854	60.0562	40.908	69.4756	69.2851	59.8305	87.9931	47.3193	50.3007	53.1252	37.5581	148.998	62.3366	33.6378	62.8965	68.4242	133.957	90.9708	44.0106	48.5515	104.8
ENSMUSG00000058922	56.1485	65.2181	105.671	73.261	59.81	45.7128	28.787	29.2295	21.7542	72.5862	79.25	88.0545	88.5002	36.6777	40.8873	40.6707	86.7278	48.9093	67.7146	48.7817	81.7173	75.0237	54.1539
ENSMUSG00000094392	56.8637	54.9057	66.1651	92.6517	42.0907	73.8741	76.826	58.8497	83.2267	70.9308	72.9285	69.2256	37.856	83.7766	32.4796	21.9922	46.311	52.1159	70.4993	124.407	60.977	84.1894	147.196
ENSMUSG00000024392	55.7336	53.4459	55.9648	64.1337	54.1409	55.2986	68.2705	76.6512	70.227	49.0684	59.5	53.0593	53.8925	57.6537	60.7814	52.8557	48.772	60.7807	44.0442	71.0402	57.504	56.6947	69.2812
ENSMUSG00000054091	41.4239	37.8688	41.0499	57.2996	46.6173	63.866	76.108	69.5459	94.4153	45.4743	45.4893	41.9583	34.6265	107.327	47.5271	50.2613	66.909	71.8484	118.168	76.8641	52.4262	45.2132	84.5614
ENSMUSG00000024387	41.842	43.814	49.8853	60.2194	45.1959	56.7264	97.1185	84.3832	102.779	45.894	53.3767	46.9732	41.7615	98.2384	56.2388	47.086	52.1284	63.5654	96.2656	89.553	45.9616	44.4804	108.192
ENSMUSG00000018677	35.806	33.4857	35.7566	53.4076	49.4062	60.3502	97.3803	98.6104	112.832	37.8361	45.2513	38.4466	33.5266	124.072	73.4737	63.3036	47.1828	66.6217	78.7512	77.3113	38.2181	40.31	91.2799
ENSMUSG00000003534	81.0139	78.7167	67.2601	83.2608	72.9846	68.7241	29.805	35.8608	29.1859	69.0195	80.5541	60.0881	62.8433	16.2957	16.1922	15.2139	71.5615	55.6483	62.5537	86.1968	71.6799	73.2936	67.4479
ENSMUSG00000019428	46.4938	43.5982	49.9732	66.9423	53.1556	69.9865	73.6324	70.7787	85.2471	50.7908	54.4377	50.7172	42.9517	84.0303	53.3957	39.0973	45.3141	66.601	81.6387	97.6938	55.6754	52.8221	98.0324
ENSMUSG00000019818	61.1707	67.5907	72.5423	61.2549	67.2718	66.0651	56.7732	50.9155	51.1836	66.2531	67.1627	68.5189	66.9803	45.5743	50.0325	65.2922	65.578	61.0546	64.1133	42.9795	59.469	55.4027	45.1799
ENSMUSG00000036748	39.2458	34.3419	39.9343	56.452	55.9593	77.2888	89.6311	87.1504	108.399	42.1916	46.8843	46.3042	37.2045	152.568	82.7191	49.8927	48.5234	78.2568	102.762	78.9185	38.8124	35.3118	84.8525
ENSMUSG00000001228	53.7189	54.9487	57.2449	49.0003	59.807	56.7345	59.872	64.7541	52.5686	55.0851	61.1604	64.7916	66.4112	47.5918	55.9077	56.0055	53.704	59.483	46.6601	49.8942	60.2942	67.3889	66.3527
ENSMUSG00000005198	74.3842	73.3639	69.7028	66.384	73.7519	59.7225	52.2669	51.8435	42.0263	54.0069	65.6744	56.79	61.8082	26.6793	41.9574	44.9906	59.5477	61.6152	35.5459	68.3137	68.2947	66.7855	60.1861
ENSMUSG00000003402	45.8551	45.664	50.3513	59.8324	55.2806	64.1932	75.9609	79.6384	89.7825	47.8094	53.5087	45.9788	43.5726	70.7087	51.8858	41.2785	50.6414	77.1899	68.2255	97.4203	58.1064	48.9563	96.2228
ENSMUSG00000051255	53.6623	39.7537	48.9735	49.9215	54.4703	47.7209	52.718	53.9762	53.0912	56.6107	62.6532	47.2439	53.2163	128.13	69.8445	43.5576	69.6621	58.3831	87.2363	62.1184	60.7681	57.3785	84.1526
ENSMUSG00000068739	47.2261	45.2786	51.2497	62.6764	106.154	119.355	69.1768	67.7483	79.3133	57.5054	64.1191	64.3645	56.0566	73.6574	49.5312	46.0933	63.147	78.6181	97.0227	77.4752	52.7395	49.3417	95.4827
ENSMUSG00000030682	62.4096	58.6513	64.6735	82.9033	52.9022	62.5009	64.4005	64.9913	69.3158	66.5741	71.6514	58.2983	53.043	73.804	48.7955	43.8175	70.1026	65.0762	94.683	84.1845	54.5493	49.4967	83.0599
ENSMUSG00000010358	38.6414	35.6356	66.5639	52.7603	49.8537	69.7241	113.554	108.031	141.401	26.2243	28.0213	32.9401	26.9878	49.8359	27.7952	29.4418	43.5672	76.7448	92.0853	181.497	97.1049	34.7533	92.0124
ENSMUSG00000019433	50.3734	46.162	57.5018	68.658	52.7707	61.9877	70.5493	72.5703	81.8216	51.1575	58.82	55.0438	47.1969	80.7288	59.2937	49.1492	55.9161	74.501	86.8216	83.4692	52.3003	51.1617	80.3629
ENSMUSG00000025544	63.1491	65.8234	69.7109	59.2349	61.6128	57.716	43.5079	42.0777	33.9262	67.5081	65.9857	67.6198	64.1426	44.1653	52.297	59.0076	61.3676	52.2066	57.9636	44.4721	65.4285	64.7619	49.5335
ENSMUSG00000025579	39.1439	38.9326	36.5117	43.6705	80.1132	82.7127	110.839	118.367	122.25	40.8122	48.3079	40.6464	41.3963	86.5892	84.8884	111.405	59.0387	96.2158	59.7565	43.8104	33.2349	32.4438	42.2342
ENSMUSG00000061315	46.2194	42.0474	51.808	60.524	43.8788	49.6148	67.4209	57.3492	81.4273	55.4609	59.9908	61.6848	48.0401	119.471	67.6846	44.2283	59.231	65.239	102.957	82.078	46.794	53.7719	100.88
ENSMUSG00000001891	49.0194	49.1878	51.5291	56.9814	64.2598	66.6099	59.6186	58.7342	67.9445	57.7557	62.4091	62.0613	54.7385	103.96	90.6397	80.5267	43.9099	43.3322	58.3168	42.8241	48.6903	49.3082	45.3041
ENSMUSG00000009630	60.4524	52.5447	63.8808	75.5296	60.3304	57.048	39.1821	35.5116	44.082	62.3545	73.7589	69.1549	55.5812	50.0411	35.5887	37.254	61.7891	55.0952	83.6739	62.7756	65.4719	68.4961	71.8741
ENSMUSG00000027195	61.9598	59.341	75.2121	73.2517	59.4309	62.3379	58.1643	57.812	55.1182	66.872	74.096	72.8014	64.7051	60.9425	51.4425	52.3739	67.7111	58.0083	81.3266	43.2633	55.7982	49.6621	42.252
ENSMUSG00000004099	60.3393	63.4661	60.7711	48.5291	58.8792	52.2137	51.3025	60.1857	46.4106	56.3004	60.1485	60.9167	66.6357	35.1898	59.6055	55.7509	58.743	59.9222	41.5602	51.4042	63.5297	65.3094	52.0898
ENSMUSG00000028048	30.9224	29.4045	32.1712	38.7933	49.3603	54.0916	169.48	168.355	203.054	33.4715	36.1472	34.0385	32.0306	124.16	90.2406	125.542	42.1629	69.1121	58.4366	44.0387	27.3408	22.9386	38.3556
ENSMUSG00000052684	50.4446	50.0473	47.5746	67.2871	52.5659	46.9768	57.3946	66.903	58.779	56.1399	67.8032	39.3814	45.7801	62.2373	63.5851	54.0682	51.9199	44.7851	43.8456	61.1295	55.9248	66.232	48.5737
ENSMUSG00000006205	53.7132	50.7903	60.2024	69.932	89.6453	97.3288	53.224	57.5821	65.972	63.1364	68.0474	70.7717	59.7217	13.0263	5.75845	11.5751	49.3993	66.9476	70.2802	116.685	80.1234	74.3533	127.762
ENSMUSG00000036835	32.1901	30.656	37.3259	53.0452	41.7061	58.6667	108.447	92.0087	141.04	43.2928	41.6919	40.7005	33.0865	138.993	73.8945	66.0796	53.9963	64.1375	107.359	73.9334	32.5709	31.7618	87.6632
ENSMUSG00000021377	68.9869	75.9681	90.5285	60.3255	63.0507	48.6832	20.0323	20.0631	16.4275	71.6927	71.7456	83.0016	76.0802	26.1569	45.7672	59.9038	71.1668	34.9108	54.6174	26.6875	75.2287	73.0328	27.2934
ENSMUSG00000026426	48.5804	49.4816	57.2834	58.1564	72.2709	61.8429	79.7345	77.9344	71.8119	45.446	60.4635	53.6276	49.9971	70.3796	66.4696	75.0609	74.3481	74.6738	70.9814	56.5685	49.6158	44.5016	50.2266
ENSMUSG00000018559	43.6987	41.0159	48.5472	64.8296	55.5715	60.9507	81.729	80.2866	86.4464	46.3335	56.1664	46.569	47.2106	79.5729	54.5433	44.521	48.282	63.9129	75.3001	91.818	51.5772	55.0007	110.288
ENSMUSG00000032288	41.4716	36.9138	47.7457	57.8662	45.5989	55.8182	68.6158	63.9459	75.7419	49.5822	52.7299	49.2696	39.1259	111.157	56.7917	38.5153	55.6056	64.9435	99.58	83.5621	45.597	48.7952	97.7231
ENSMUSG00000026021	44.7579	45.574	57.0996	65.1566	51.5505	58.85	60.7077	53.6206	70.3722	54.3568	56.7393	59.2919	46.6715	93.7964	59.2809	50.5616	51.0039	54.4643	83.8711	74.692	58.9247	47.8713	80.182
ENSMUSG00000024590	76.6742	75.6113	86.7897	71.3984	48.0989	40.371	38.3846	36.3327	31.6257	81.8426	78.3813	88.5339	89.7868	36.0324	37.9903	40.5409	58.287	41.3697	52.9352	65.8597	82.1475	83.3409	62.9665
ENSMUSG00000006519	21.3817	21.3764	22.0597	32.3109	30.4279	36.7566	142.452	145.408	184.154	25.1046	25.0906	25.5975	20.6065	240.995	133.274	78.1131	20.9835	47.2666	42.8487	56.4134	25.535	25.6456	55.9333
ENSMUSG00000006315	48.0828	46.4645	46.4375	65.618	50.6677	67.8561	81.4226	77.5661	98.1753	52.6003	56.8572	51.1804	43.3821	104.343	55.864	45.4158	50.7358	68.0469	96.6838	80.4839	41.6598	42.7046	98.7129
ENSMUSG00000016921	58.6632	58.998	70.8508	62.0882	52.7204	48.7044	41.2527	40.0274	36.955	65.522	67.8221	67.5611	67.5503	49.3567	47.2016	49.216	59.649	52.0634	59.1819	51.3603	64.0093	62.9327	60.095
ENSMUSG00000024165	61.306	63.7878	70.7972	67.7769	54.1819	51.6361	44.2025	43.4324	46.1574	62.6894	67.8162	71.9293	64.1975	47.6462	41.2827	52.6896	54.1721	42.199	58.3948	57.629	69.7434	71.0145	58.7287
ENSMUSG00000038612	56.8439	55.2568	59.607	66.1696	53.0567	52.1243	43.9536	45.4045	44.0668	62.0051	70.2826	64.3969	63.2233	56.911	44.095	46.7327	58.0942	47.1941	66.4346	48.5579	57.1327	59.178	53.5101
ENSMUSG00000024309	36.345	35.9959	40.1437	54.0956	53.1706	73.1948	82.2944	78.2867	104.846	40.5521	42.3221	40.7977	36.2541	119.589	62.8977	44.941	51.4131	64.6713	98.6116	84.643	43.0127	39.584	90.5615
ENSMUSG00000063015	56.3502	57.9177	61.3843	60.89	60.9126	57.9376	48.2261	42.979	36.0349	61.8081	63.2313	65.8149	55.5436	46.2712	54.6277	59.9786	53.7363	48.9645	55.927	44.0691	61.6422	59.9205	50.9653
ENSMUSG00000027313	49.0641	45.0135	43.1566	82.3865	231.839	273.049	29.647	33.0164	37.065	53.3382	137.156	51.8521	44.0581	20.3323	16.4805	20.9374	70.4826	54.1301	89.6706	73.149	58.054	45.3666	81.5998
ENSMUSG00000102824	40.1395	36.6133	50.9689	52.224	46.5988	64.7898	67.4227	59.4214	96.0706	57.2166	51.6712	51.846	38.0385	125.634	55.4006	37.9251	68.9215	51.3238	95.208	82.0311	45.2	50.8943	96.1684
ENSMUSG00000030357	44.8092	42.0707	53.459	53.2986	53.5823	62.3347	74.499	71.7137	79.2367	54.5755	55.4693	61.9535	56.4774	107.104	75.1391	53.0569	39.5995	50.527	52.7706	73.1698	47.1202	56.4262	89.6698
ENSMUSG00000052957	13.323	11.6947	11.223	12.1868	11.5013	10.4007	146.314	137.293	112.816	16.3878	13.5908	17.3822	15.5951	101.605	165.222	176.032	4.07419	24.6466	4.20948	20.4074	14.1537	33.7504	18.3565
ENSMUSG00000023939	40.257	35.999	37.3229	54.2419	38.6107	48.8815	91.4338	82.5895	107.176	50.3951	45.4047	45.156	33.5543	104.693	53.7048	41.6958	38.8762	58.3618	77.1882	86.6316	43.1905	43.868	96.1395
ENSMUSG00000004455	53.0307	51.5572	54.9814	55.4073	44.7829	42.4117	60.1723	57.3103	48.3941	53.87	55.7285	60.2435	50.8252	65.659	81.5933	85.6406	49.8422	38.1195	51.7105	38.6489	54.3229	57.071	43.5923
ENSMUSG00000060860	47.4325	42.0101	48.3602	65.4199	45.5165	54.041	63.3217	58.9045	69.6785	48.0155	50.6967	44.1016	40.5959	74.2791	37.713	37.4227	66.9807	61.8278	111.794	92.2021	52.8795	52.2097	93.6369
ENSMUSG00000007739	57.839	56.15	65.607	66.7539	56.7732	63.0318	43.5464	41.2606	52.8238	63.2408	67.0619	66.5719	56.2768	70.4914	44.5144	39.8889	64.4038	57.9703	92.623	68.6826	55.1441	55.6338	80.4886
ENSMUSG00000030007	49.241	47.3318	57.4579	64.8089	47.7833	55.2973	61.4915	61.5387	67.6442	52.1475	59.5445	57.1445	49.1215	82.7204	47.24	38.7752	56.3576	60.105	90.598	81.3599	51.3775	51.4055	91.7634
ENSMUSG00000029126	22.0453	22.1371	24.1352	25.1371	38.2673	32.4092	122.976	129.114	114.802	22.4357	23.8598	26.5106	22.0383	105.852	139.716	70.1502	16.6895	34.8116	17.6648	20.4658	19.9535	19.251	22.2366
ENSMUSG00000026880	45.5109	41.9621	46.2556	47.6416	48.0009	47.656	96.2795	103.871	91.0393	39.958	43.606	39.9898	38.7899	62.3931	82.4967	77.8552	37.8573	64.235	36.2104	28.5115	33.4481	28.2857	29.2691
ENSMUSG00000073982	37.266	31.667	37.8097	52.8535	37.9589	51.6474	108.28	104.822	122.417	39.0773	45.4533	37.9513	32.8704	102.764	64.4392	48.4021	37.2746	57.9829	61.061	87.7789	43.722	40.2418	97.9357
ENSMUSG00000037373	49.1539	46.6321	54.2802	58.8785	47.423	49.1417	71.8454	69.3443	67.0021	54.5827	58.6639	57.0978	49.0594	73.2923	63.5219	60.3653	48.8111	52.4934	59.6281	61.9353	53.1687	57.6029	71.0033
ENSMUSG00000081603	57.0829	54.3053	82.1858	69.5224	66.9525	55.0556	31.2131	28.7058	32.2719	67.2221	70.5006	77.1052	62.8535	61.7475	38.5006	33.3867	100.846	53.0305	95.257	54.235	65.325	68.6187	58.1533
ENSMUSG00000024940	49.5016	48.8178	50.3067	47.3346	54.3023	51.6352	77.4414	79.0224	70.3599	44.6759	49.3636	50.104	56.0975	56.7322	59.4318	66.2226	36.4624	59.5545	30.5865	70.1934	61.2572	67.0732	72.9411
ENSMUSG00000025035	39.0419	34.5398	43.7215	57.065	43.4802	52.3355	73.6328	73.7816	99.2207	46.0202	45.8217	48.8515	35.9518	120.343	74.2122	51.0881	46.2972	57.836	81.9987	79.719	40.7798	46.9547	92.3959
ENSMUSG00000046687	54.1679	59.6236	61.3851	100.308	62.544	63.3761	50.5315	54.9017	48.3403	65.1034	96.8291	53.671	56.3165	55.2644	45.3401	56.8135	57.8061	89.6701	72.6052	81.0557	44.1753	38.6793	41.2652
ENSMUSG00000060147	53.1146	50.4063	66.2813	70.8109	46.1085	53.0886	68.7396	63.6731	83.6566	56.7789	58.5442	61.0442	52.1239	94.0887	55.7023	47.599	42.5548	60.0022	74.9094	75.2086	49.0318	43.4919	79.8796
ENSMUSG00000005469	55.4722	51.9562	56.3618	67.9218	45.1162	38.536	64.3342	61.9791	63.3965	53.2975	63.1087	60.2735	50.7662	55.06	54.9703	45.2023	43.3855	50.2758	48.2478	78.3934	60.2904	63.8023	77.2179
ENSMUSG00000087260	41.3167	41.802	47.3381	65.1319	48.6155	68.0903	70.3568	61.6812	72.0276	49.2872	50.7771	49.3802	38.8437	93.5277	56.3254	47.0478	58.3958	61.0686	106.58	71.8113	47.732	50.2272	80.8719
ENSMUSG00000044408	51.3076	54.6145	56.6297	61.216	43.0503	45.76	47.8142	42.7676	53.6232	61.0521	56.7511	65.1624	53.5481	73.0217	60.9053	50.5359	52.039	45.7687	71.2882	54.0484	51.7836	56.6395	63.8395
ENSMUSG00000082127	53.6899	52.3029	77.6499	68.7946	46.6338	36.0661	44.785	38.7306	36.2389	61.5573	69.1378	74.796	60.5175	70.9721	60.8238	57.374	45.8488	41.8173	64.543	65.8303	62.6169	59.5846	76.7898
ENSMUSG00000028419	53.2379	49.9868	63.7227	59.2179	58.0385	57.0151	49.1665	47.0848	52.6643	57.2706	56.9504	57.3433	51.0044	53.8391	47.2455	49.0525	66.7403	63.6466	83.6548	58.455	64.8438	51.7392	58.3262
ENSMUSG00000003363	24.6652	23.8444	23.2819	33.4475	39.6609	43.2305	158.853	159.782	191.73	23.1137	25.7015	22.4361	19.6086	132.87	104.963	140.565	30.0815	67.891	37.4357	40.1487	22.4066	22.818	31.3686
ENSMUSG00000052681	57.326	56.4876	66.7556	65.6117	61.7724	65.1042	44.4497	41.8485	41.1928	62.7844	64.6566	66.0424	56.0714	60.0196	51.0479	60.1156	64.8276	49.3174	73.5383	38.1797	55.0967	51.6753	45.3917
ENSMUSG00000052456	40.6516	38.9854	47.7369	66.3533	46.0502	56.725	83.32	83.302	102.687	43.1346	50.9764	52.0429	40.2963	116.729	68.7706	63.2809	54.4884	68.719	83.5947	70.7276	40.1687	36.9011	60.0981
ENSMUSG00000054408	69.4525	71.0481	77.5074	70.9674	53.0513	47.936	33.5254	32.8251	33.1535	80.8054	80.3147	85.5669	82.7181	35.2206	31.4013	28.7451	54.2774	42.3052	59.6501	59.5566	70.4773	77.3647	80.72
ENSMUSG00000045817	72.6569	73.6962	77.8997	63.3493	68.1164	55.4196	33.2504	36.0148	22.1743	73.2557	67.102	59.05	72.1848	36.1817	39.6389	63.524	61.9262	41.7366	39.0759	32.3529	69.3075	73.5929	29.1369
ENSMUSG00000059119	52.5645	51.2126	56.514	58.0073	53.0811	53.1021	61.9643	66.4014	62.7479	53.4271	55.6098	57.847	53.9957	62.2265	56.095	50.7512	52.3006	57.1887	60.7998	64.5906	53.9347	56.0638	68.5933
ENSMUSG00000078853	41.5126	42.3812	109.268	53.5386	43.5432	45.53	119.934	124.219	132.093	16.388	18.1832	28.122	24.8563	28.1906	23.7815	47.1345	29.9508	48.4094	42.7236	183.059	167.887	26.669	36.7215
ENSMUSG00000034880	35.7401	32.6696	36.8584	52.8821	34.8977	41.3056	66.1532	64.5088	84.0436	43.4996	43.8361	43.7741	38.7096	132.87	78.4826	50.7723	45.4155	51.2298	91.4563	65.1494	29.5749	35.9438	79.5508
ENSMUSG00000040010	70.6766	70.4536	78.7113	72.1235	143.744	127.315	22.5756	24.5342	18.0917	79.2808	96.6172	81.6931	88.8064	11.2427	13.3603	18.1816	71.8626	43.0573	58.541	75.5963	100.633	97.6303	96.6052
ENSMUSG00000036299	42.7687	41.0676	41.379	59.0329	41.9905	51.0262	70.3571	62.9815	87.3081	48.6564	48.9107	47.25	38.0387	111.455	60.507	54.1031	51.8033	65.7961	86.0805	73.7775	44.9137	47.4472	78.8265
ENSMUSG00000032381	53.7942	49.6533	58.5398	67.1519	46.9373	44.1661	53.3984	44.7699	54.7171	59.2041	59.4942	61.5454	49.238	76.6415	52.9382	48.3713	66.0306	56.9108	94.5904	60.0202	51.8881	44.1685	68.8813
ENSMUSG00000021794	67.6911	64.9179	74.8414	72.3715	52.9178	52.9406	36.566	34.7951	34.9513	70.928	73.7299	74.04	66.9525	45.2342	43.4033	37.0627	59.2947	48.9628	63.6081	59.7406	67.1695	69.8213	62.2331
ENSMUSG00000020680	53.4336	52.5588	57.5222	45.7199	102.363	78.7346	59.177	58.5955	58.0117	54.9428	58.8718	56.336	53.7752	42.0369	46.2504	46.8567	68.8138	80.9158	56.4194	70.763	61.1848	56.596	71.2093
ENSMUSG00000087412	37.7321	40.1103	61.3382	66.9864	42.5424	46.4924	55.4891	55.2102	68.5751	43.7328	51.4586	49.2981	45.307	110.999	54.136	33.0152	51.7583	51.707	100.999	83.6684	46.9678	39.0913	101.64
ENSMUSG00000023249	46.9583	46.8886	69.6971	53.6254	54.8786	54.2819	76.3989	82.6864	84.1966	43.4517	50.2974	54.9209	55.508	62.4659	65.5885	64.5061	49.3129	66.2465	48.3499	76.234	74.2497	46.188	45.4272
ENSMUSG00000030750	42.9343	38.7131	45.379	61.2477	46.9424	57.8308	79.0599	67.9481	85.0241	47.4326	48.2274	53.1396	38.0222	100.627	47.6891	41.5586	49.4874	56.3037	100.713	80.427	45.7117	48.6944	89.8526
ENSMUSG00000037679	45.5187	45.0238	41.484	45.7517	41.5073	43.0512	78.4959	91.0253	85.1529	39.4527	43.2767	37.6563	42.9206	78.6487	78.3155	63.7056	46.6979	78.7878	41.6244	57.9535	44.428	44.943	56.559
ENSMUSG00000024767	51.2594	51.0075	52.2515	69.6532	51.8925	58.8757	67.8004	64.6253	74.1163	52.7336	60.9888	56.0682	46.92	79.2131	54.4972	41.8157	48.7816	59.1449	76	87.7705	50.4754	52.8779	95.8682
ENSMUSG00000025260	41.0811	37.3197	44.3135	61.4587	40.1835	51.1731	64.5394	60.9728	81.2576	47.1509	49.7717	54.4857	37.8994	97.0935	48.828	30.2513	39.2104	52.3822	84.2327	78.546	42.4462	43.3737	99.079
ENSMUSG00000020250	54.912	57.727	54.6516	57.7907	76.8921	70.354	31.7934	33.4932	27.2945	51.4108	61.092	46.7981	51.349	49.1044	46.7333	44.1285	88.3846	65.0477	75.3844	32.3763	43.2121	44.1337	35.716
ENSMUSG00000032437	57.6678	57.6012	61.337	56.9735	52.5114	50.6272	56.0609	52.3362	50.3679	61.4221	60.5822	60.8549	60.3946	57.0309	56.0931	61.4171	55.3295	41.7269	52.2818	47.0507	62.2672	60.0453	52.5425
ENSMUSG00000013160	36.5083	34.1408	37.2814	50.955	57.7909	68.8037	92.4953	88.2975	103.619	41.0093	45.607	46.0872	37.9733	126.053	83.4504	67.0742	54.0013	79.0134	84.596	60.0069	33.5632	37.5939	60.1888
ENSMUSG00000020914	64.5872	68.2184	67.1437	53.4797	49.7489	44.5024	36.393	34.6427	30.2815	55.9723	51.4315	58.5982	61.3874	34.4817	32.5727	44.1043	78.4862	53.1421	64.9335	47.4109	63.984	61.1647	46.286
ENSMUSG00000054428	41.547	37.6782	42.0228	58.849	35.1675	54.9704	61.6743	55.0106	77.9511	52.6246	43.5224	44.5903	36.8298	120.1	51.0445	39.9974	41.2031	51.8887	86.3643	80.1631	40.5712	39.6919	103.876
ENSMUSG00000038722	35.6428	36.6001	41.2388	58.2301	42.4937	50.8613	61.0752	55.3707	83.4454	41.6779	48.178	47.3843	38.0024	108.922	55.6189	44.4122	53.0253	54.7935	106.943	71.4175	39.8303	40.155	78.5521
ENSMUSG00000030663	56.3815	52.4966	64.0275	70.3298	54.6141	55.1835	45.0152	38.5457	40.1944	66.3167	66.8487	67.1051	57.5112	59.3247	45.2479	40.7995	62.9441	52.5644	81.8245	54.5617	58.1365	59.0892	55.924
ENSMUSG00000020361	58.5049	61.033	73.1023	61.6608	61.5948	57.8188	41.5481	38.7624	42.4217	67.851	67.5829	69.393	62.6045	55.637	43.9687	47.2324	59.912	59.4099	62.6417	57.0414	62.495	61.297	58.1934
ENSMUSG00000075701	48.751	46.3156	58.3128	66.8591	37.2023	35.969	50.8158	49.7622	55.6945	52.6245	67.05	52.8365	47.9095	58.1813	32.7838	33.3169	48.3993	50.624	70.6489	73.5953	58.4915	54.1393	78.5491
ENSMUSG00000039952	70.6999	71.3604	71.5116	55.3753	46.9071	40.1348	51.5496	53.8517	40.2149	64.0548	69.3234	68.9585	82.1904	33.6199	61.8425	68.0247	42.2562	32.5275	25.3385	45.2672	79.3961	81.2416	44.5211
ENSMUSG00000001783	47.0407	43.7218	52.4112	60.2501	49.5367	58.3828	69.851	67.6266	67.0357	53.0383	55.0936	54.9971	51.5531	80.9162	58.2983	53.9269	52.6263	57.7867	70.9591	64.6114	50.3758	52.3603	75.022
ENSMUSG00000038366	72.52	70.9223	77.8795	74.8831	48.3352	44.3542	52.9625	56.5761	46.3362	64.6457	78.1293	70.9768	73.8269	33.2227	33.3505	36.8243	47.0349	50.5389	41.2351	66.9646	70.7283	71.3836	68.7228
ENSMUSG00000059552	54.1407	51.0937	50.8815	69.3056	57.8061	55.6676	58.5384	57.7192	59.5116	50.0523	55.5363	48.5068	46.9304	46.0693	39.5201	38.8843	57.2039	70.4423	67.8383	71.9207	55.684	49.2811	70.3955
ENSMUSG00000027469	59.2291	58.6931	65.3626	63.5195	49.2369	43.4538	52.2408	48.4607	49.9087	54.0752	54.9447	51.6645	51.0342	55.1282	42.7755	53.6056	74.9206	61.2349	73.2196	57.7447	57.1474	51.8219	50.2862
ENSMUSG00000027944	40.8042	38.8259	43.3312	51.1959	74.8748	80.2024	56.1845	55.6183	66.327	42.4292	46.7665	45.5627	38.4071	70.8605	55.4954	38.1258	67.2809	66.4322	101.727	63.1529	44.6936	41.5703	75.3818
ENSMUSG00000024644	29.7434	28.6818	31.3264	40.2365	67.9334	76.199	124.641	127.351	143.2	32.4584	37.9118	32.8568	29.9692	151.18	99.8751	108.341	45.8877	91.435	65.8801	40.0022	28.3847	26.0582	46.5776
ENSMUSG00000084106	38.7491	38.6186	57.8022	64.4482	39.6565	43.297	60.5061	53.6097	77.6883	43.0451	47.1496	46.3857	43.655	116.317	59.4912	35.4282	56.8767	54.2375	95.7714	84.4341	47.6423	43.5258	91.198
ENSMUSG00000004460	45.5678	47.165	53.7214	52.8091	43.7928	43.4753	78.2072	78.958	78.9219	47.0299	56.003	48.2012	45.0801	74.6368	59.3614	61.2641	46.577	55.6661	52.4727	61.0508	53.63	48.0027	63.1557
ENSMUSG00000021288	62.1487	62.0434	59.9166	60.4657	50.0403	51.4874	48.5633	47.4618	49.15	62.8775	61.4826	60.2656	62.3511	64.7456	49.368	44.5989	53.579	44.6379	54.1116	63.8411	59.6357	64.7686	66.0506
ENSMUSG00000033955	57.2448	53.9217	59.2573	50.1819	61.1693	55.4071	65.7735	72.5082	62.8761	50.2098	52.2684	53.5474	59.8987	39.7708	46.8318	44.0521	46.6701	54.1678	35.6601	64.2415	67.6213	64.6452	62.8451
ENSMUSG00000038690	30.3836	26.8393	32.5878	44.8007	31	51.1217	90.2401	76.6206	113.976	35.1823	36.3092	36.8622	28.8477	185.138	68.8188	51.9469	40.9453	47.5473	98.7019	75.6192	32.081	35.4073	86.8652
ENSMUSG00000041453	17.1656	32.8308	32.797	53.1654	34.1682	38.3444	100.728	74.4273	146.835	42.5499	39.1743	42.4094	28.0568	190.796	44.8136	37.0658	46.2683	42.4919	96.6686	109.972	44.5482	43.2586	142.289
ENSMUSG00000005846	50.6683	49.8955	62.7448	64.3719	58.9644	55.4268	40.8375	39.6536	45.2561	60.8947	63.7112	61.8564	57.022	76.4533	50.7388	46.1192	68.0596	53.4863	89.5239	52.853	51.1077	52.2381	60.9983
ENSMUSG00000029404	42.1007	38.4108	48.6702	54.3646	40.0599	46.8279	80.3675	76.0239	95.0773	46.6664	47.3781	47.209	40.4218	104.997	64.8326	52.5968	51.1867	59.3324	68.6845	85.4387	47.7042	47.7144	85.5249
ENSMUSG00000018474	88.2205	84.1692	93.1188	70.4568	67.0942	56.8535	17.3069	19.1743	15.2	79.2504	85.8443	93.2562	105.595	9.50534	13.6325	12.6166	55.1508	48.3217	32.5464	64.4645	89.1448	91.7634	67.4127
ENSMUSG00000009291	52.8933	52.5387	58.5395	62.1235	40.4047	38.3021	65.532	66.4792	62.3865	51.7702	58.0356	53.3269	52.8601	56.7706	61.4884	64.964	46.4678	46.3831	52.865	54.1608	58.5559	56.9488	54.9592
ENSMUSG00000052397	69.62	68.9544	73.041	77.373	62.3633	59.3445	29.5404	33.166	29.3353	67.1458	78.2449	69.3313	64.2354	19.2743	21.6009	26.0076	61.0686	54.3607	51.5046	56.0081	69.3801	65.1129	52.7616
ENSMUSG00000037070	52.9731	50.9447	60.4786	64.9887	45.6177	45.748	47.034	47.2562	49.7353	63.6004	63.6946	67.4187	55.7974	66.4743	45.4571	39.3093	48.9058	56.4264	63.2029	69.7151	60.3977	61.5267	81.9391
ENSMUSG00000014077	56.5296	55.4785	62.628	59.179	40.825	36.8335	56.8152	62.4702	50.3912	55.4723	60.2117	55.9761	52.8406	70.223	67.5957	58.8887	39.8845	35.7892	34.3071	42.1666	53.2493	50.8714	39.1732
ENSMUSG00000030298	46.5212	45.59	54.4699	66.8825	44.5263	49.4756	61.2128	55.7416	60.1631	51.8071	59.6845	60.91	47.241	61.6882	43.0771	39.6564	46.9116	54.182	64.7023	71.6213	54.2064	58.0254	73.4752
ENSMUSG00000022391	53.4377	52.8147	52.0809	57.3704	42.0955	38.6529	60.6993	57.8065	58.9098	50.8323	51.2164	44.8306	42.3616	64.3859	45.7214	56.0684	56.2592	54.2035	61.0934	64.3722	48.9767	48.0224	56.9826
ENSMUSG00000004937	38.562	35.1985	42.1961	50.1238	48.9815	55.4583	85.2881	84.4509	92.5923	39.1556	47.0619	41.9134	41.0862	103.799	75.9878	65.3	46.3428	62.6925	63.986	66.3583	41.617	42.1781	64.4486
ENSMUSG00000001380	51.1503	46.7756	56.684	60.53	41.1075	43.5413	55.0726	54.1769	61.7463	55.5301	55.7217	55.9779	52.4602	81.5978	55.7454	46.4289	51.4597	48.0919	67.0397	60.2135	49.7629	52.6975	62.0058
ENSMUSG00000030662	53.1406	53.9389	60.914	53.0252	66.7001	63.9724	38.9687	38.9218	35.4545	56.6994	58.4362	62.3837	60.3572	49.3752	48.204	42.7215	63.3722	53.308	57.5551	46.845	58.2522	61.7938	52.5452
ENSMUSG00000001416	49.2075	48.3839	61.9925	64.3202	40.1651	44.6769	50.7407	48.671	55.9648	52.1522	57.8359	56.6882	48.483	79.0338	44.2662	32.4899	51.7342	52.2255	76.4122	86.2021	60.2199	54.5324	85.4275
ENSMUSG00000032042	57.1623	57.7456	65.8487	62.3286	46.9636	41.6084	49.5478	50.0291	44.7552	55.4546	67.1263	63.597	60.7256	38.1745	43.4482	44.9357	38.9071	41.3311	35.9309	55.764	70.0168	70.8799	59.283
ENSMUSG00000057278	34.7387	34.1294	38.9707	49.3465	32.0373	59.0747	74.4453	62.2704	89.7018	47.8366	44.985	46.1596	34.526	124.471	51.3556	42.3875	53.1699	57.6713	101.029	82.3859	41.1031	43.8579	95.7463
ENSMUSG00000005103	56.1971	54.7108	62.8404	64.6484	44.5903	39.4008	48.9962	46.6422	44.116	52.7594	60.946	52.4035	50.3609	54.5389	45.1668	39.9775	46.2327	45.2538	48.5411	73.6439	66.1069	64.0975	72.0601
ENSMUSG00000030647	32.46	31.5603	38.995	43.2228	34.9153	55.3156	78.1415	62.8007	94.891	40.5848	39.7011	42.6257	31.644	130.051	63.6636	48.566	52.3038	49.639	100.584	72.216	36.0296	38.6282	88.5801
ENSMUSG00000029561	41.3516	43.0882	92.9948	44.5303	46.6452	42.1326	118.697	116.141	121.579	14.6679	14.7472	24.4672	23.3456	24.921	27.1457	47.3013	31.3729	53.2959	29.3574	137.335	138.36	27.0318	36.9266
ENSMUSG00000011114	43.9922	43.8366	59.0979	61.1205	52.9605	54.7878	67.9023	70.9501	78.4228	44.0481	52.0559	49.2155	42.5465	52.598	41.7314	35.1236	41.5929	54.9812	56.3657	87.0622	63.8401	43.377	71.7344
ENSMUSG00000002741	54.774	52.3947	57.4332	65.3856	48.5428	51.0832	57.7222	58.3022	51.8009	55.4356	59.3768	57.3851	51.7298	55.2698	47.9225	49.6557	47.7016	51.9552	56.1972	59.1753	57.8289	54.5852	60.9064
ENSMUSG00000024927	43.0625	41.1493	43.987	57.4	56.4567	55.6519	71.8061	80.2685	79.6866	39.7776	53.3868	41.431	38.7468	60.0753	54.6378	46.3558	47.0036	55.875	54.4938	74.1115	49.6957	46.0907	69.2616
ENSMUSG00000026965	54.3722	50.1631	53.6221	62.6341	44.8135	51.2484	61.6091	64.0603	61.2322	50.3438	55.0757	55.6284	52.2863	59.7241	54.4616	46.1846	36.8532	56.8998	43.686	67.1793	52.4884	55.2221	65.3024
ENSMUSG00000003458	57.8484	56.5212	58.3692	61.6795	52.8518	47.5728	67.3692	68.8752	59.0677	54.563	62.5072	52.1378	54.8833	43.4377	46.4264	50.3269	49.1066	57.0657	43.0551	53.8559	57.7437	50.2153	51.1854
ENSMUSG00000006445	66.753	67.2279	72.5963	79.2175	67.9998	61.7941	17.6849	23.2771	17.3677	60.1394	92.6889	46.7288	58.5494	19.0251	15.1808	25.6526	79.7472	43.227	60.268	45.9381	61.0317	61.366	42.3236
ENSMUSG00000020641	89.0644	99.6608	271.427	70.6948	55.6014	47.2052	24.5016	31.5925	26.8164	14.3063	15.5595	28.1986	27.3157	2.04592	3.07625	8.56845	32.6175	26.6513	26.2608	172.869	319.068	21.9028	18.3737
ENSMUSG00000051234	45.0168	43.1911	46.2576	55.984	42.4922	43.7986	55.6793	51.2396	58.5821	50.1896	53.2954	51.412	40.4248	87.8464	58.8405	51.9835	51.9508	55.8187	87.841	52.4029	42.7075	46.6253	66.0298
ENSMUSG00000037242	62.9881	65.3134	73.2548	56.1201	81.8005	72.4814	31.519	35.249	25.8439	57.139	58.3014	58.8027	59.42	25.1608	36.2354	44.1512	57.3169	44.2688	43.8108	44.6496	83.6929	61.507	35.888
ENSMUSG00000017188	40.112	40.164	44.6999	59.3446	48.7353	68.7106	50.5202	52.4007	63.4802	49.2089	51.2374	50.7626	39.9336	86.0807	40.6735	28.0326	53.3972	66.0215	112.508	77.8631	42.7471	41.2404	94.7252
ENSMUSG00000078429	48.9729	45.8364	52.0826	52.3647	44.6331	40.6336	72.4065	73.725	60.0683	44.5176	54.2769	56.1839	52.4799	57.4091	83.2438	65.577	30.5039	34.6078	28.0833	56.6087	61.7695	65.2337	60.9755
ENSMUSG00000026176	44.2978	42.4642	44.0043	54.9903	49.5215	52.2125	77.2898	78.3873	80.7525	46.0933	52.5953	47.2487	45.272	71.8451	71.9975	53.6261	40.2454	45.375	47.4123	61.9649	47.927	49.2268	63.2553
ENSMUSG00000056851	51.7661	49.2951	55.9161	60.9104	50.4471	47.988	50.0965	49.592	40.7513	51.5827	61.127	53.6506	48.8695	42.794	51.938	51.0878	51.2699	48.9977	55.3075	49.623	49.6907	48.4083	48.1464
ENSMUSG00000050628	45.4694	42.7603	56.8263	61.3169	56.2563	49.4868	67.2724	61.4838	65.662	40.1392	45.2989	42.5936	38.8466	48.9373	34.7274	37.6743	53.1763	66.0141	62.8972	67.732	53.2392	40.0551	74.3828
ENSMUSG00000021807	43.2886	40.1697	47.747	58.31	45.1922	57.5059	52.8732	43.6684	65.2738	52.3287	53.5382	53.9238	42.371	79.6911	40.289	37.0412	48.4736	58.1086	99.0966	78.2027	48.4434	48.2597	86.8069
ENSMUSG00000028426	60.3486	60.3678	72.5398	60.841	66.6959	58.3618	34.5141	33.9557	28.1801	62.1357	69.6821	71.1761	67.6688	32.5338	37.9394	39.4804	66.0135	43.3392	55.9643	40.1577	63.1977	61.9766	40.7379
ENSMUSG00000011884	50.893	49.2404	50.3555	59.6466	45.1035	32.6891	61.0174	63.9362	57.9414	46.9244	54.4532	49.3783	41.4217	49.9583	52.4077	59.8702	45.4239	46.2674	47.2865	58.3191	53.1601	53.4227	49.37
ENSMUSG00000002059	42.6874	40.7016	44.805	57.6405	49.4648	57.2129	69.3419	68.2388	83.968	49.2328	53.7603	51.1075	44.3144	74.3321	52.9017	41.4095	44.1419	63.4533	66.1706	71.8838	43.7501	46.8459	82.6892
ENSMUSG00000039615	42.7535	39.7525	44.3634	55.541	46.8014	47.3402	72.1593	75.1587	68.7261	45.5807	50.5025	50.1693	43.6513	80.3618	61.499	63.1049	41.2913	52.9132	62.4475	62.5024	46.577	47.5412	58.3042
ENSMUSG00000020850	66.279	68.3716	63.3569	55.445	55.5251	48.2374	35.9793	38.0067	33.8669	55.147	60.7685	58.1623	70.7796	29.8562	39.8392	42.1895	58.0265	45.013	37.7982	44.6613	61.5155	61.7877	43.6939
ENSMUSG00000026003	47.6286	47.9518	53.7606	57.3107	51.6079	50.4214	46.7923	45.5001	49.3765	55.5548	55.4307	60.9058	49.9078	77.4524	62.0355	58.1678	48.5693	54.1574	60.3966	51.3515	49.3162	45.7112	51.6463
ENSMUSG00000046341	32.2469	37.8677	49.1101	52.8007	48.8166	46.9716	63.1296	57.4669	56.2576	39.7003	47.4106	42.398	38.254	72.6357	49.3288	51.4208	67.3972	52.9169	75.2118	56.9947	41.5173	44.2044	51.8327
ENSMUSG00000037072	45.3703	46.004	59.5431	61.691	44.193	47.2628	46.5357	42.3749	44.2618	51.431	54.7282	66.4377	52.002	69.5976	47.3479	45.4018	50.3135	43.7049	78.408	48.3332	52.9539	52.0793	52.333
ENSMUSG00000026817	42.335	37.9747	30.663	51.9409	30.4695	34.7566	101.368	111.794	114.539	33.2349	34.3327	25.0015	17.1436	100.934	81.7042	77.8356	40.0592	66.9094	55.7723	45.468	26.7495	21.7221	26.2021
ENSMUSG00000005397	94.7941	101.376	117.168	68.3954	49.1797	40.8524	17.5198	19.9091	14.6998	74.7672	81.0204	85.7191	112.3	15.8265	17.4435	31.2668	57.0384	26.7237	29.8699	39.6382	90.1353	81.0343	35.0712
ENSMUSG00000011096	42.2679	38.6244	46.1101	58.7222	62.1445	72.6103	69.6028	70.6136	78.7553	47.2163	53.8816	47.3195	42.5476	77.3238	52.4651	47.5031	49.1424	63.9545	71.7116	66.9218	43.4403	40.5262	67.4159
ENSMUSG00000001750	36.5844	38.1831	57.1983	36.9822	39.4584	45.1793	101.167	117.046	128.742	25.6622	30.4539	30.632	35.4613	50.2945	48.4965	52.2768	29.8928	60.4356	31.738	120.62	81.0045	34.3142	58.7761
ENSMUSG00000029147	46.5478	45.3021	51.1739	59.8663	46.082	49.5304	62.1997	63.1305	64.2469	47.6097	55.3552	48.4451	43.2375	70.7607	51.9746	46.9868	46.2109	51.1713	57.6011	65.407	48.1406	47.8739	66.5278
ENSMUSG00000019942	43.1823	42.1871	45.0397	57.4831	31.2306	38.1994	65.1011	56.6709	69.164	41.5065	39.9609	42.6367	36.0567	90.4427	46.8766	51.178	60.0991	52.3391	92.2258	61.3911	41.5682	42.4015	57.9576
ENSMUSG00000059409	57.4336	56.0694	58.4128	68.8401	37.9754	37.2812	53.0875	55.1969	55.6827	50.2894	55.4642	53.3847	54.3054	45.3194	37.8463	42.1862	47.5792	51.7499	51.4894	72.3836	56.6623	54.486	67.6389
ENSMUSG00000005683	61.016	58.4248	64.1343	69.5877	44.0614	42.5859	48.4358	47.8769	42.8247	59.6592	65.6587	65.2339	64.1946	54.4276	48.5996	51.7588	48.0628	41.6514	45.1661	51.7291	56.2839	59.7166	53.598
ENSMUSG00000031065	48.9112	46.7826	49.8539	53.1726	50.8606	47.334	61.2314	64.3633	58.2405	52.1632	51.8254	49.2037	51.6444	47.846	51.7635	52.766	40.1819	47.0583	37.1354	59.3574	57.8062	59.0731	58.8681
ENSMUSG00000004264	46.212	43.6916	50.0379	65.1513	43.0314	52.922	60.885	62.5984	69.8482	50.5509	57.0117	55.0499	47.3125	91.5493	51.2372	37.9341	43.9268	53.4754	72.0683	71.5737	44.6093	47.3144	82.6074
ENSMUSG00000062353	36.9659	34.5963	44.1486	60.407	39.5394	60.9867	42.769	36.9099	55.9063	44.2479	45.0153	48.7479	42.6678	95.1781	41.425	28.0989	61.169	58.3323	132.144	66.9871	41.4941	36.742	84.5535
ENSMUSG00000026249	10.3072	10.4465	5.55137	11.4206	20.1548	19.5022	93.2477	103.286	95.8176	8.44736	8.64189	4.25502	3.72211	65.6294	57.7967	129.78	19.7401	76.5971	22.3413	10.0625	5.19525	6.54853	4.55316
ENSMUSG00000031503	92.2053	88.2183	91.4204	83.0822	62.9704	58.2292	20.3809	22.7673	18.7865	78.1276	87.9063	74.0426	92.3965	7.57796	5.46556	19.8243	53.9821	44.4538	34.7699	64.6653	83.7563	77.7787	61.0887
ENSMUSG00000000563	43.9792	42.9508	49.7047	63.087	41.6786	47.6277	46.5754	44.6025	52.063	50.2792	53.4837	56.0895	44.9019	94.1096	49.7371	45.6119	55.3056	46.953	94.5477	52.5674	43.9178	47.1597	61.1723
ENSMUSG00000006024	39.3076	40.1687	42.7674	56.6607	55.9353	64.0666	69.3117	67.0496	80.9144	43.5771	48.4847	46.8847	42.6587	76.9198	54.1051	46.989	47.7766	69.8151	72.9349	66.7236	40.1574	37.1201	68.1852
ENSMUSG00000028964	37.9141	35.3406	39.1452	52.5485	39.8061	51.2192	77.8604	73.4075	92.5268	42.6635	46.5605	45.3718	37.1996	110.533	58.0457	42.9942	38.9796	49.9046	76.1025	72.205	40.0917	41.1214	86.9072
ENSMUSG00000057561	54.2163	56.6142	71.3651	63.5319	54.7137	54.5514	31.9	31.5101	32.1609	67.3779	69.6398	70.3987	62.9753	46.4746	42.3969	42.3133	59.9926	45.0048	68.2043	45.9185	57.9846	55.0548	49.1263
ENSMUSG00000024660	53.3458	50.3599	50.9694	49.2041	40.1855	35.5306	62.1992	59.5509	57.197	44.7257	48.2116	44.6433	46.566	54.096	42.6439	54.0374	59.5177	58.0675	54.4616	60.4514	51.7936	49.8362	56.8817
ENSMUSG00000029394	48.9104	45.2669	49.7002	62.4677	39.3493	37.1296	53.6278	47.1395	54.209	52.3269	55.5455	56.9755	51.2215	63.4938	36.7828	34.6802	41.3957	39.4742	68.3488	80.7914	53.073	55.4935	100.219
ENSMUSG00000063870	59.5756	58.8421	62.0554	44.3762	47.103	37.7464	47.2068	49.4703	41.8481	56.6375	56.2298	57.0269	64.1122	38.3416	50.8207	50.0929	47.1223	49.1858	31.5492	48.1763	61.3122	60.7847	47.5224
ENSMUSG00000022477	45.9039	44.3855	49.4376	57.2192	43.0729	43.936	39.4774	42.1005	40.2145	43.194	48.7847	48.0877	43.7894	50.861	52.496	45.2989	50.1772	49.9605	52.2855	54.5145	50.9394	50.7279	50.1572
ENSMUSG00000027405	38.6308	37.4017	46.3611	46.5749	62.737	60.1636	45.0147	41.8829	57.0864	45.2478	48.7811	46.8808	46.279	73.4935	44.2853	36.8141	62.6911	56.5013	81.2052	63.8808	45.8812	44.4998	70.0157
ENSMUSG00000036402	46.9605	49.5142	57.0452	48.5983	44.8065	44.2555	53.1531	48.5822	48.6051	51.5919	54.6551	58.7044	57.3267	58.3187	60.8705	52.6795	52.5636	35.7727	51.8441	43.4204	53.713	58.1329	51.0248
ENSMUSG00000013822	36.282	32.9931	39.6604	53.7874	35.4085	45.5073	75.9547	68.9067	91.9429	41.0444	43.7321	40.863	32.5145	97.2326	47.2741	41.083	37.8735	49.6597	78.3594	83.6888	39.2594	39.3869	88.285
ENSMUSG00000037966	34.9416	30.3489	36.0962	53.8183	34.2953	51.8969	73.7562	71.7146	93.7025	36.5504	41.4923	38.1747	30.0477	65.5888	37.7688	33.1454	33.343	53.5673	63.1865	74.0255	34.3436	37.8253	80.5227
ENSMUSG00000057522	56.3516	59.9777	62.3382	59.9097	66.1268	57.4171	36.7444	38.2862	36.3654	57.7432	58.2407	58.5303	47.9595	37.1502	37.5948	34.008	54.4911	61.0403	52.912	51.8058	49.2041	52.4632	51.5218
ENSMUSG00000034349	56.7556	60.3536	69.8104	49.695	52.5935	43.9466	21.5852	21.727	22.8084	58.7742	53.8442	61.9666	64.5059	35.736	41.2918	45.3171	75.0347	40.3769	64.177	38.0097	61.3453	61.6051	37.9111
ENSMUSG00000054072	39.015	43.3728	125.309	36.6507	48.2182	44.9818	75.0966	77.5865	82.8107	11.9713	11.4539	25.0446	19.9624	25.1713	33.287	48.3178	27.3755	31.2194	27.6076	91.912	148.738	16.0016	10.9041
ENSMUSG00000018217	42.5482	43.0038	45.9295	57.4358	47.2277	44.9344	79.6312	68.9207	76.351	49.584	54.2646	59.9704	54.3593	59.4501	61.5793	55.6736	32.5288	29.7048	34.3628	55.2325	47.8491	54.6019	69.3856
ENSMUSG00000046223	49.0523	49.2697	55.5275	76.3826	55.0616	51.7536	27.534	30.6317	29.8738	45.2914	72.8104	39.6203	41.8592	45.6186	17.99	27.1127	79.7354	57.7318	91.678	57.3015	43.6111	46.3423	61.5317
ENSMUSG00000025223	48.8343	45.4523	45.3736	62.0699	50.5242	52.7693	55.1209	55.577	62.6024	50.5115	51.7418	46.1885	44.5312	59.4449	43.9215	39.3916	46.5825	60.3457	54.5357	71.6283	51.6995	49.0087	71.6759
ENSMUSG00000017221	44.6565	42.1931	49.4761	60.0948	39.7808	45.2863	56.3291	57.6746	63.1968	48.8115	59.169	51.7753	45.3513	61.7604	37.7171	29.7623	40.7037	50.3105	59.4539	86.3079	51.4183	54.915	91.6899
ENSMUSG00000036854	31.9502	32.4444	31.265	48.6615	36.8812	41.8856	109.127	96.5893	108.647	30.5509	36.6378	30.5233	28.3133	122.539	86.3764	67.1232	39.0601	45.7206	51.4636	54.0277	28.3459	32.1655	49.7649
ENSMUSG00000030403	55.1285	51.3809	56.2172	61.9613	49.8874	49.8284	55.3869	57.011	52.3157	54.7907	60.9482	54.9455	48.2204	38.574	41.1398	38.642	42.2189	50.5809	42.2913	68.1409	60.9244	65.8994	69.0653
ENSMUSG00000064360	51.4366	59.1061	46.9209	86.1609	21.0416	26.9856	62.6239	31.8867	75.9537	58.2038	64.6649	65.7325	80.5539	106.716	40.4896	44.0766	16.7064	32.2815	37.6536	78.1375	42.8211	40.6343	128.995
ENSMUSG00000018932	49.3547	48.077	50.1378	61.1689	40.5087	44.0534	48.4111	49.2059	48.9998	47.8489	61.0865	46.2905	43.6564	61.9045	37.8273	36.991	61.4304	55.3788	80.2367	63.1999	45.5796	49.5557	68.2773
ENSMUSG00000083833	38.799	37.659	45.5848	51.8592	35.6752	46.293	55.6164	50.5037	73.4059	40.0651	46.0325	45.9124	35.4525	104.879	45.1481	30.9203	45.2888	58.4658	109.378	87.9219	38.2202	34.0835	95.0756
ENSMUSG00000020671	56.9722	59.5864	63.1648	60.357	61.4236	57.3256	35.0039	31.1878	31.2578	60.7514	61.6777	61.3759	59.7704	38.6829	39.7909	43.4037	55.8337	41.2607	52.138	44.12	57.3514	56.2785	44.1456
ENSMUSG00000084416	37.689	38.2263	55.2455	63.4734	43.2753	58.3946	59.7447	55.241	76.0049	43.8939	46.917	46.2795	48.0308	95.437	41.8502	34.7324	43.6333	48.0193	73.302	78.3304	46.2512	41.5899	94.333
ENSMUSG00000006356	38.2511	35.8356	25.9436	55.5329	28.6422	37.4967	95.4759	108.892	122.721	28.4079	31.6205	18.5718	14.5115	100.665	68.3278	66.4617	42.4242	86.0466	70.223	76.9923	30.6987	30.5297	49.8536
ENSMUSG00000062554	52.0749	29.0035	44.6516	16.496	53.8441	57.9822	24.6649	77.8336	95.6521	60.8883	55.4463	67.839	43.5151	81.2566	44.027	21.9064	50.6102	40.0737	26.8428	78.2423	53.2893	56.9185	28.341
ENSMUSG00000031007	38.8772	41.415	47.2634	39.1487	72.0555	71.9696	49.9342	43.9447	45.7435	47.5117	48.3462	55.0008	50.7576	73.883	67.5007	86.4481	82.1663	72.0061	95.3175	20.7473	28.8485	26.8556	21.8737
ENSMUSG00000021910	58.2644	56.1263	50.9363	46.9866	51.138	46.5578	46.4175	49.5164	43.6443	47.6749	49.8622	43.8393	55.7434	33.0816	49.4492	42.1055	44.0746	53.1323	30.8433	58.8788	59.1172	58.7367	55.6295
ENSMUSG00000008690	41.4663	39.8426	44.0234	52.0055	35.5778	44.087	60.4401	58.5247	60.5554	38.9879	44.383	45.1446	40.8439	58.4512	48.5287	36.8076	43.4224	47.7347	62.9373	66.9484	45.3139	45.6688	65.6406
ENSMUSG00000014606	38.7739	39.8802	43.8905	60.0154	45.1625	48.5863	59.1707	54.7488	59.9781	46.9599	50.2613	47.6247	40.6639	68.9734	42.661	42.8298	44.095	51.7878	69.1656	63.8625	44.7676	44.0902	66.8861
ENSMUSG00000042462	32.5206	28.5662	34.5123	47.1669	34.1297	42.8668	70.4671	59.1036	86.0303	37.5075	38.2979	41.9289	30.9337	126.826	48.0151	44.0055	39.1673	42.3124	88.882	77.9663	32.2905	39.1046	85.5198
ENSMUSG00000037960	38.5145	37.1858	41.2023	58.2241	41.6484	49.9166	58.434	59.0238	66.1858	44.7713	44.8556	43.6387	40.416	74.7114	44.8033	39.5835	43.4626	38.6556	69.1125	61.5264	36.6997	41.8682	71.9777
ENSMUSG00000040128	33.8032	29.9896	40.106	50.4584	42.65	40.1867	80.9325	81.566	81.407	31.6478	51.1043	33.2809	25.3759	57.9365	57.0886	68.7783	26.8721	58.3966	32.097	31.6313	37.567	29.5679	33.0386
ENSMUSG00000001910	54.2171	51.804	58.5691	59.7199	47.1137	45.3708	45.7573	48.883	42.2056	47.6467	59.7619	53.6969	55.076	44.4806	45.4271	38.4536	49.5752	47.3516	43.8888	53.3844	57.2956	54.9481	52.7834
ENSMUSG00000027496	54.5641	53.2024	51.2114	58.4098	33.4087	35.1133	54.9361	49.5875	51.9265	50.1696	42.7034	46.9951	40.7545	55.4501	36.6281	38.1185	64.5565	57.3247	87.3304	65.3896	50.0265	44.3417	58.4694
ENSMUSG00000021390	61.3375	65.7265	82.4791	73.1693	48.784	46.0203	7.51724	7.71692	9.48072	68.2141	74.3859	99.5791	85.621	4.12954	6.33012	2.851	36.5818	18.8549	37.141	69.9401	93.1905	99.8216	65.1543
ENSMUSG00000057346	38.7391	37.0517	56.3558	50.9807	45.0433	51.9632	89.4912	90.1054	109.76	23.1172	25.4143	27.0785	23.7318	55.7271	31.4793	39.4438	34.6497	51.4743	57.4125	114.307	68.5106	27.3215	60.0969
ENSMUSG00000030847	55.204	52.8256	57.7123	66.1993	46.1268	40.9721	56.1898	57.4508	51.2484	57.8666	61.0168	51.2611	50.0346	47.3888	39.906	41.7275	45.5741	53.0226	43.6483	58.6102	52.7697	51.2708	56.8148
ENSMUSG00000028967	29.8538	31.5598	30.9244	40.5442	33.4705	30.3371	49.7685	54.6133	46.2239	27.3457	46.3271	20.0855	20.3881	40.6827	26.8878	36.3165	25.0493	24.9021	20.6373	24.0015	31.3388	29.6815	20.8559
ENSMUSG00000001507	93.9235	92.6865	93.6158	95.2775	47.1485	46.322	19.5976	23.7447	19.6162	87.0178	96.4009	78.1455	91.7338	11.5883	6.1349	12.044	39.5394	32.4943	30.7283	80.2568	87.4243	82.8144	82.2078
ENSMUSG00000070327	77.2301	89.8781	159.158	41.0698	50.7784	45.1322	33.9105	39.2296	25.6235	26.022	26.3787	44.8303	70.1035	7.44287	11.704	27.9179	41.9822	34.9655	20.8529	71.2969	194.731	51.5923	24.5894
ENSMUSG00000021124	39.7451	36.0229	44.0126	52.7204	47.6781	52.9305	61.1725	58.5117	72.1149	42.9201	46.1365	44.1359	35.371	99.7351	59.9899	52.1524	52.2504	58.289	84.2015	61.5176	40.249	40.2112	60.1168
ENSMUSG00000014349	51.8705	49.4696	54.3597	55.2727	52.2992	51.5476	51.4302	52.3334	44.9663	50.2232	56.3982	53.3503	47.9593	35.6775	34.8257	33.5621	46.1939	51.3267	52.5012	64.5535	57.4656	58.4601	71.4609
ENSMUSG00000020265	39.3471	38.084	47.8641	46.44	43.9277	37.8279	74.7214	72.1981	70.9899	43.1981	43.5796	47.9392	43.929	87.8904	72.4212	74.6299	42.6836	39.4963	54.7244	45.0262	42.0434	38.6214	47.519
ENSMUSG00000031924	59.7165	59.1383	68.396	61.4571	45.4397	45.9732	41.7322	41.8376	41.0469	64.5773	68.9651	72.7141	69.5807	39.088	33.4412	30.6739	46.0892	46.5889	48.0637	50.9079	56.5588	56.4371	66.9104
ENSMUSG00000030751	46.7726	46.8102	53.0341	55.8956	38.7532	48.6274	45.2165	38.4109	43.1601	55.5429	57.9701	60.6127	48.3261	64.3309	40.1457	36.646	54.5948	47.071	84.966	50.3098	47.6602	48.4295	60.1282
ENSMUSG00000022261	34.294	35.627	37.6182	38.673	36.7853	35.6113	65.0498	59.9401	67.809	38.5306	39.6243	36.7049	36.2035	74.9396	74.7637	70.9179	38.4483	36.8077	40.26	41.4702	38.9443	44.3863	39.275
ENSMUSG00000019579	31.7669	29.0634	37.1736	46.5948	31.9345	46.8658	90.0656	80.836	104.362	36.3051	44.6906	43.0671	34.2857	106.395	55.1845	47.7032	34.7883	47.242	67.2131	72.8814	36.3922	38.3619	74.504
ENSMUSG00000029146	39.1782	36.8384	43.5792	55.0285	40.1221	45.9295	65.8648	63.598	71.4425	44.6255	49.5273	45.2351	39.5932	85.1556	59.6135	42.8045	43.5347	49.2594	65.4496	67.0426	42.1761	42.8803	75.0578
ENSMUSG00000027131	39.0688	38.5064	42.8463	53.8272	45.8512	56.0547	53.2443	50.9823	65.4956	41.1946	47.9091	44.3668	37.4267	72.466	45.4436	40.6678	52.34	54.858	85.003	62.3218	44.1264	36.0119	54.0023
ENSMUSG00000075700	51.5558	53.9882	69.6429	51.0023	48.4997	47.7125	35.0327	33.5478	35.0947	56.4215	55.185	62.9912	58.8788	47.0324	43.506	45.982	57.8251	40.6851	63.8357	38.7874	56.7409	52.3032	44.7112
ENSMUSG00000070697	44.3799	44.7308	54.1645	53.9958	45.9141	39.5307	54.2719	48.3096	58.2094	49.8253	51.6332	51.6775	44.7339	69.1675	50.3709	52.2656	52.9543	52.229	58.9557	60.1749	49.5619	47.2089	53.9036
ENSMUSG00000024414	32.8164	31.2399	39.6796	53.9091	41.005	52.6641	68.509	68.8882	83.7078	36.8957	40.764	44.7479	29.7261	98.6072	44.6746	36.0685	46.1121	52.3608	101.882	74.7064	38.87	36.5598	75.4432
ENSMUSG00000110331	28.3335	25.6645	37.0801	47.4622	36.3351	55.0805	67.8835	68.5187	101.96	37.5008	41.983	33.04	26.3025	110.504	45.9694	28.3147	52.6251	64.5206	86.5986	79.6911	37.7706	36.2931	90.8836
ENSMUSG00000030717	41.9256	39.2333	64.5477	63.8413	136.746	166.211	31.1582	28.627	43.3872	59.4816	62.3249	53.5312	38.6935	20.8502	17.0145	20.619	45.6541	77.2359	87.0056	101.632	66.1757	38.7019	112.228
ENSMUSG00000091337	36.7578	40.8424	38.5921	44.4557	41.4985	39.6504	73.1583	60.1717	73.6105	44.8445	41.075	45.7659	38.8153	91.6969	77.1094	62.85	37.8907	43.0411	53.7134	42.464	37.0909	40.3452	51.981
ENSMUSG00000002767	37.0842	37.3581	38.1978	53.7178	49.2736	61.0524	64.5194	57.2598	75.6497	43.6409	46.4067	46.6796	35.9394	98.6873	52.7123	34.7526	49.6286	60.5791	92.6831	70.3539	37.3949	38.468	67.9731
ENSMUSG00000041881	29.7816	27.288	30.808	45.3839	33.7723	51.4405	69.5298	59.2369	88.7355	32.5876	35.9011	34.119	25.8803	124.746	59.4315	38.5172	42.2678	55.3874	94.996	69.2126	36.3685	33.3768	74.1787
ENSMUSG00000024803	54.9091	55.2935	88.0808	81.3796	132.133	121.548	0.472878	0.397454	0.289034	62.4816	91.2349	58.2223	61.6928	0.677525	0.380153	0.915991	84.1192	28.0307	83.1495	47.1885	47.6512	48.2797	51.1077
ENSMUSG00000037197	45.4998	45.1512	53.3257	51.7561	53.9588	47.1301	45.4622	44.7474	47.2626	54.5431	51.9303	51.212	45.9923	59.1839	43.6736	42.0231	63.0032	57.2062	70.4708	55.5269	51.6698	48.8916	59.8175
ENSMUSG00000022863	41.2223	38.2248	48.7907	52.0278	49.7552	47.2155	42.8346	46.6888	42.741	45.508	49.8091	43.7325	36.613	29.755	31.4542	30.4049	56.4447	48.476	70.5823	33.2203	36.874	38.0054	31.6381
ENSMUSG00000096942	31.4111	29.9127	43.649	51.4474	39.8712	55.8818	64.9298	60.0605	91.2845	34.7995	37.6267	31.1303	27.3406	129.23	55.6589	32.0207	48.7803	53.0235	89.4579	86.9912	41.9293	32.5257	80.8141
ENSMUSG00000014313	32.0824	28.4182	33.5465	42.1758	33.2691	62.6761	64.3723	54.834	90.4767	33.9561	35.9457	36.9374	27.8369	116.75	50.2476	44.1574	46.187	49.3932	98.352	62.8959	34.134	32.4246	68.7746
ENSMUSG00000056394	43.8876	44.3417	47.5373	47.6399	49.4822	50.2443	54.2775	56.743	57.9262	45.3545	48.029	49.5474	48.6073	45.9971	42.0143	39.2864	37.0458	51.7238	40.8407	68.4854	50.7571	51.2927	70.7397
ENSMUSG00000071646	50.7671	49.0577	52.0823	55.407	49.1983	49.6976	47.3766	50.1944	43.4832	48.9028	53.7137	52.7396	49.6882	45.1314	53.7421	42.2153	50.1175	52.9702	49.4739	52.1228	49.7755	50.7206	51.4512
ENSMUSG00000079426	41.4061	41.6589	43.3301	60.2338	35.1545	36.6975	60.5192	61.0394	59.1387	44.1363	52.8156	45.1465	37.2401	71.4585	48.2896	42.1073	45.9645	55.4383	71.8645	66.475	47.2153	49.4107	75.4557
ENSMUSG00000007029	43.7202	43.0916	49.6589	51.3234	55.5191	59.3809	57.1832	59.2019	60.3227	43.8144	50.6908	46.6589	44.4384	54.3458	41.4671	35.0019	44.4313	49.4956	50.8346	77.1671	55.0483	50.36	73.4213
ENSMUSG00000001017	46.5643	45.8905	52.5435	49.035	56.4293	55.4859	49.5259	45.9757	45.8141	49.5051	49.5482	52.63	46.8384	54.7902	51.5942	45.5356	49.5741	50.6686	56.8543	50.5814	47.5597	47.0189	52.7565
ENSMUSG00000068706	29.8657	29.3385	38.5296	46.3694	39.8486	50.8424	60.9907	54.9086	82.9514	37.3064	38.2328	38.0288	29.409	95.9312	49.534	32.4099	47.7449	54.8091	85.7342	83.5076	36.5856	33.7163	92.3781
ENSMUSG00000091896	45.7736	45.22	51.7607	57.0695	52.6031	51.4849	40.9715	39.1167	39.396	48.6042	56.7553	52.5903	46.9589	49.6992	48.5618	44.162	54.6533	47.3082	66.9699	46.5359	46.7836	48.6945	52.1238
ENSMUSG00000057411	37.0743	31.5235	33.7442	46.141	48.4897	63.9483	80.9128	77.6441	96.4492	48.2329	37.9052	37.9896	31.242	83.7082	57.9062	44.3589	36.0638	62.4381	63.3201	78.5962	38.2076	37.6932	90.425
ENSMUSG00000038393	42.5236	42.7582	16.2284	38.0212	121.245	115.146	31.0805	30.9371	28.1168	33.9031	18.019	20.1748	29.1364	27.0697	41.788	31.2745	100.403	43.48	90.5985	56.4448	67.1892	50.1874	48.7553
ENSMUSG00000022178	62.5839	63.2719	65.2416	64.7982	58.6888	56.8126	26.3763	27.2252	21.9323	64.6262	74.0814	61.8768	62.6163	30.9672	29.2147	20.5028	56.335	32.3254	52.5064	61.4226	66.9979	70.3977	62.9835
ENSMUSG00000021811	46.8157	44.843	47.7289	54.0683	42.4188	42.2796	45.4255	45.5831	51.3069	44.58	44.7389	41.8872	38.3283	62.6759	43.941	49.2686	53.3708	57.7386	70.8975	60.0224	47.5599	43.5519	57.6383
ENSMUSG00000020485	38.6191	31.1561	42.1297	56.3374	28.564	37.7564	63.7934	56.3264	80.4548	37.033	45.4876	42.1777	32.1664	89.638	45.9126	34.6686	44.9769	56.7732	86.9222	75.9427	36.2258	33.8596	81.1731
ENSMUSG00000082585	53.0565	51.4544	66.8156	57.0588	34.304	27.7424	37.9247	35.8725	31.146	56.4435	66.3105	79.581	65.3457	47.7246	45.3009	55.8867	42.7289	29.528	54.1046	49.6818	49.4744	50.8911	63.5177
ENSMUSG00000023367	19.8341	18.9743	18.2483	28.0754	20.7826	24.2336	153.085	138.084	171.847	22.9172	23.5863	22.7769	19.4717	144.815	95.6926	91.6568	14.1912	31.2796	22.1956	29.896	17.2878	18.0034	36.8911
ENSMUSG00000020390	46.0077	47.5127	50.6108	54.5536	50.5705	58.7139	37.717	37.7811	41.7222	52.2148	53.4598	53.7275	47.8354	45.4984	38.3851	36.9295	50.8869	57.466	72.0972	49.0289	48.1534	45.6038	59.8493
ENSMUSG00000029063	43.5817	41.4117	46.3367	49.3219	42.6053	42.7578	54.7213	58.5227	54.2633	42.9028	46.8701	44.8934	44.2165	56.6923	50.4974	55.7893	48.6554	50.8559	52.652	41.5528	42.9242	45.6175	42.2468
ENSMUSG00000073489	41.9214	43.2675	86.7072	47.249	55.9934	55.9083	61.2255	59.9677	71.0743	30.4205	29.5859	40.499	34.9279	27.9471	29.6608	39.9527	32.5575	38.8636	39.373	91.8679	100.326	37.5911	39.3003
ENSMUSG00000048376	54.0476	55.3113	58.1371	55.5915	48.1069	43.7897	23.4622	24.3451	20.4532	57.9643	63.4322	59.2875	60.807	52.0568	60.5738	43.9619	54.0035	31.4999	43.6093	23.6279	46.1934	49.8062	29.1402
ENSMUSG00000071637	10.0285	9.6748	10.4921	13.6842	45.9987	57.6995	109.802	120.924	133.673	12.6813	15.2943	9.75305	8.74878	106.498	70.8406	49.7458	12.6295	34.4315	21.8496	19.0613	11.5948	15.4024	17.6109
ENSMUSG00000017677	64.1472	70.2914	65.1359	45.2841	72.6766	61.9509	21.0656	22.3455	17.4974	67.6512	56.2465	51.2982	61.4647	17.0712	25.1242	34.6397	74.0641	47.4292	54.18	33.0734	65.6269	60.8234	36.3564
ENSMUSG00000071532	35.6484	31.0928	35.2406	57.4519	34.7697	49.879	44.9813	36.9286	70.3765	50.3166	41.1052	38.4728	30.1918	94.2583	47.6107	21.5909	41.3572	52.3782	120.805	76.6089	37.0011	41.2077	86.6514
ENSMUSG00000057789	47.1587	45.4091	60.9174	64.1573	42.1919	41.2944	72.1499	68.5689	75.0408	45.4168	53.3312	52.7257	45.8693	46.9351	38.3409	38.3443	43.0642	46.0552	53.1112	86.9589	60.7748	43.2611	70.7183
ENSMUSG00000083411	27.0445	67.9472	21.9123	38.2568	16.1617	54.1268	37.7717	19.1136	22.9712	75.1691	13.9029	9.28377	16.0788	51.1186	105.302	16.7147	28.4129	90.8262	25.6967	135.055	73.6192	18.3989	72.7251
ENSMUSG00000021282	53.6477	57.9452	65.574	54.6188	56.0529	52.6138	31.2612	29.4835	28.5227	58.4841	63.4353	57.2796	62.9559	39.8805	42.9441	51.1893	63.7112	39.9191	62.6728	33.9344	49.5004	48.3385	36.3708
ENSMUSG00000063511	43.4997	41.3372	50.4868	50.0967	46.5119	41.6157	59.6373	57.2227	62.7971	42.4685	48.7111	44.2381	42.7673	64.8479	49.3598	40.4101	44.1557	52.275	42.9387	68.6607	50.8217	49.8964	67.8014
ENSMUSG00000027002	50.8276	55.195	60.0243	49.0573	52.1911	48.845	32.3756	29.7027	30.3104	57.1192	57.8224	62.3058	62.2016	36.9783	44.9882	47.2209	59.6236	39.4036	50.1736	36.2009	55.1491	55.6285	43.6394
ENSMUSG00000021610	41.9548	41.0463	45.1094	51.0142	40.1482	40.9002	56.0712	54.7624	54.6123	43.5067	51.1097	46.6812	37.6796	52.7605	43.0747	46.3991	45.8508	47.1175	56.9399	52.3686	46.1585	45.0849	51.745
ENSMUSG00000029762	37.3502	33.1184	44.8489	54.8744	37.5286	41.9645	55.2255	57.094	75.5092	38.7871	44.4971	42.8983	37.6894	85.9579	46.6076	36.9263	40.3683	57.8238	64.3458	52.0461	34.8045	32.2426	59.064
ENSMUSG00000015291	42.5363	43.0531	41.5994	42.762	49.2206	44.3651	42.5547	45.2693	44.5753	43.3968	44.3331	41.4815	41.3481	36.3955	43.9401	39.736	45.3077	51.4388	44.0413	51.5743	47.4531	49.1284	54.167
ENSMUSG00000036992	35.6863	32.3522	36.0022	47.0316	40.8524	54.8971	57.448	56.2017	66.7394	38.2316	41.2147	40.2337	33.0245	79.859	41.5098	38.0459	44.4979	49.4276	78.0378	63.4705	38.0655	39.762	69.9304
ENSMUSG00000026558	52.8821	49.9139	69.3734	68.1399	75.7814	72.9113	27.8685	28.782	29.1531	55.562	71.7143	66.1244	64.8653	28.5972	21.2237	19.1143	63.5399	41.2737	59.8718	51.2154	49.1953	53.3578	62.0891
ENSMUSG00000063888	41.6681	40.7975	46.442	51.1994	44.4783	48.6201	49.2627	48.3439	50.897	44.0735	48.6493	48.8911	43.0193	64.2937	50.5181	40.7671	47.6119	44.6991	70.2966	51.7852	43.7952	41.0611	56.3793
ENSMUSG00000071659	55.3336	54.8431	60.4672	45.7842	52.066	42.8968	37.9088	38.881	40.0305	52.2358	55.0781	58.0136	56.5897	34.9347	45.9247	44.1133	52.6537	47.5117	36.7821	57.0036	65.0784	66.1484	48.5851
ENSMUSG00000068466	45.9048	47.4866	71.0786	44.9941	36.1874	40.1183	39.0219	39.6615	39.5106	53.79	61.3626	76.2282	49.1755	49.8776	52.5922	38.0167	52.2616	36.6614	44.783	51.7022	49.6215	60.4586	48.3053
ENSMUSG00000019877	56.995	58.6667	62.2326	53.435	56.9922	54.4733	33.8234	30.9703	27.086	59.1477	58.3058	60.9914	57.2907	31.8179	41.7185	48.3879	56.4354	45.0631	51.2596	29.1441	50.7943	49.4546	34.4834
ENSMUSG00000062867	36.4289	36.1171	37.0486	47.6367	37.5755	41.9626	48.8046	49.3275	55.5095	39.7329	41.8842	41.0259	37.4294	76.4856	47.7006	30.6124	45.5356	47.9357	73.5789	64.5656	39.6316	44.2328	73.8813
ENSMUSG00000060743	45.4799	43.7293	47.9968	56.6184	37.4331	40.9925	42.9983	42.0697	41.2109	50.0035	52.3268	59.8873	46.0466	53.296	51.6377	46.3124	36.4262	44.9485	53.257	50.1637	46.0189	49.4887	50.8464
ENSMUSG00000026766	41.1863	41.3683	46.1377	54.4142	40.5679	40.748	52.7136	49.7001	53.7053	47.5686	50.904	51.1368	41.0769	71.0413	51.2593	42.1658	47.5575	39.9058	62.4739	57.4798	45.1808	48.9613	59.3962
ENSMUSG00000032180	34.761	29.4051	41.4855	45.6143	36.9579	45.5336	79.5903	78.1318	95.862	38.6793	44.2268	46.1311	37.2081	86.9473	54.0921	50.6623	31.3687	43.3409	58.2596	66.0575	37.8604	35.4654	71.1656
ENSMUSG00000025016	64.2221	65.1131	70.4295	62.4696	44.1207	42.9819	28.2507	27.0964	22.6987	67.7649	63.9917	65.5897	64.305	34.5367	37.1169	41.2207	53.7042	34.7632	48.8654	38.8975	59.539	59.8059	44.1689
ENSMUSG00000045752	41.0053	39.4051	35.8897	52.1277	45.3108	52.8065	58.9594	59.5391	69.2808	44.15	45.3772	41.3909	37.407	61.43	38.9278	34.098	38.9689	55.0579	61.4596	98.6909	49.3565	47.9308	113.878
ENSMUSG00000015671	40.4302	38.9098	46.883	54.9732	31.0353	38.0674	49.234	44.7612	57.4659	45.6874	48.8586	49.7209	39.4326	75.5873	39.3135	34.2558	44.0231	49.005	81.1652	61.9124	43.4603	39.5909	71.1996
ENSMUSG00000001383	41.5664	39.9317	52.6296	49.6349	46.7727	38.2268	56.2364	48.5435	64.6298	43.5155	46.8653	45.2871	38.3162	70.6443	55.9266	42.9431	47.7938	51.946	60.7191	61.875	47.5687	41.1918	65.2989
ENSMUSG00000009863	36.5967	32.19	39.9208	54.4568	35.5465	45.0719	59.1599	52.252	69.1082	43.7352	44.6859	43.677	33.2049	92.6946	44.8388	40.743	42.195	47.8968	87.9284	68.8196	38.2303	38.4123	72.7462
ENSMUSG00000040813	33.3583	30.9593	35.0784	47.1185	46.4678	59.864	86.3908	85.4195	101.898	36.0494	41.3811	39.3705	34.1229	90.7877	54.3384	49.1514	41.7813	55.0647	68.6455	62.0126	34.9132	33.7164	67.9551
ENSMUSG00000024480	44.5051	43.5243	53.2601	52.4441	45.5152	42.4138	40.4272	36.7228	40.6518	50.8385	52.0022	56.8124	47.7401	49.1078	50.1727	48.9499	50.8577	40.0093	63.3155	42.2841	46.1671	44.3154	46.5602
ENSMUSG00000025858	40.2355	36.0272	42.8771	54.7212	40.2813	50.9551	63.6174	59.5235	65.0141	42.0672	47.8866	46.1958	37.4117	77.3254	47.7031	39.2875	39.8987	39.631	62.5653	65.5109	42.8308	45.4711	66.1149
ENSMUSG00000022892	55.5283	56.6493	55.1985	52.8101	63.9037	57.1066	30.5198	33.8594	26.3198	53.9998	59.1544	51.5286	53.109	22.0198	32.1928	40.0091	49.5836	56.8338	37.2027	46.881	64.4295	63.3991	38.4275
ENSMUSG00000020386	43.8734	43.9816	52.5007	61.488	45.6585	49.7908	39.4839	33.8685	42.0209	45.5154	52.5275	56.6709	41.2401	51.3218	36.1549	36.8433	50.9192	52.3465	73.1889	52.7493	48.1285	46.2893	55.9497
ENSMUSG00000024429	29.8397	31.0325	39.1108	41.8478	39.502	44.3073	82.2786	85.5147	86.6268	31.0381	37.9499	32.5204	28.776	79.951	52.5525	42.6774	34.2304	49.183	48.6198	72.8136	45.1251	35.7104	64.4379
ENSMUSG00000030095	57.0902	56.5084	56.9185	60.8385	44.9795	42.8544	53.1258	59.4153	52.1396	56.439	58.8883	51.4412	53.1013	41.5951	42.481	55.6575	36.3455	37.3578	35.0487	57.4825	57.301	57.7242	49.44
ENSMUSG00000047423	34.1358	34.6689	34.8639	49.5669	34.1316	44.7093	82.5472	85.7332	96.799	35.9675	41.0959	38.2837	30.4974	91.6578	59.7906	44.9648	28.1058	47.0151	46.1524	78.5353	40.5844	39.8576	77.0084
ENSMUSG00000084353	42.2396	40.8005	47.4082	56.9737	28.5732	44.098	37.3523	31.0895	45.1691	44.93	37.8303	44.2223	36.9499	71.9713	30.5199	34.6922	66.8185	53.5784	83.8942	62.6643	39.3196	45.7287	54.9754
ENSMUSG00000047126	60.2426	66.593	70.8053	50.0549	54.867	49.9334	28.2971	26.4503	20.9447	61.5589	61.9599	71.2656	79.3448	25.4945	35.1841	44.7695	53.7186	37.541	37.9801	30.8566	59.5878	60.4	36.1769
ENSMUSG00000024197	40.9713	38.273	43.5284	49.8147	53.9966	58.1341	65.6187	70.065	68.612	42.4265	45.2036	55.9831	45.7071	68.666	67.5296	60.8986	34.9843	57.7685	43.0323	41.0026	36.4534	36.1942	42.3008
ENSMUSG00000028998	28.6039	27.2064	29.466	37.9893	30.4264	48.5483	74.574	65.8708	98.1462	31.553	31.7491	33.763	21.894	134.848	63.5434	41.4241	41.6442	51.1987	75.7373	64.6338	32.3383	31.4942	64.437
ENSMUSG00000020153	27.4975	25.792	30.6145	40.3486	34.1654	50.2721	86.1692	75.5963	101.851	31.8749	33.1389	32.7638	25.9278	148.242	70.9831	51.0284	36.4633	43.3268	74.9136	65.7139	28.8143	29.53	67.1066
ENSMUSG00000014226	47.1427	48.2843	62.8842	56.1473	42.2489	42.3116	34.8571	32.5137	39.3281	58.6777	54.7512	59.5059	49.2417	62.5157	41.7368	45.3816	52.6446	40.3461	67.0217	50.257	55.5171	47.1343	47.9462
ENSMUSG00000037351	42.64	39.7549	43.2021	50.1482	40.928	43.0868	55.4598	56.6485	55.5099	43.0474	48.4383	44.4704	43.9914	63.1631	52.0222	47.3262	42.9507	49.9994	53.488	48.1089	41.1553	45.1283	52.7355
ENSMUSG00000032249	41.0861	41.9097	52.8617	47.5177	40.9981	39.0409	55.5463	48.384	72.0966	50.997	54.1842	60.4281	47.6958	62.6265	50.095	35.8924	34.0103	40.0048	42.2663	77.6907	52.387	58.4886	97.6041
ENSMUSG00000041431	56.1016	55.5738	65.0338	61.157	33.5708	32.1952	32.3343	29.6334	31.8236	46.5388	46.9613	51.2658	49.2059	41.7169	31.7294	38.3574	71.6617	41.5805	72.5061	44.2614	46.8803	44.0867	37.3584
ENSMUSG00000070934	49.2823	46.3535	55.1751	56.5041	48.2376	44.2584	42.0124	45.2089	38.0126	53.7484	59.6143	66.7223	54.0793	42.6408	47.4649	49.4734	44.1815	42.7322	43.3372	41.9316	49.781	54.6879	41.5977
ENSMUSG00000039218	57.1769	59.6236	51.4865	35.0749	44.7584	35.3887	43.4691	49.758	37.7168	43.2273	44.895	44.2126	65.7958	23.0514	47.4039	50.2907	44.4074	40.2111	22.2397	43.7036	62.5545	60.1894	40.1001
ENSMUSG00000064317	25.1211	27.9719	36.999	44.549	30.7502	42.3553	64.0253	64.7021	93.5884	32.8221	38.0133	36.6912	30.7541	130.505	61.7047	38.3906	45.3911	49.9553	93.9139	64.6416	37.7374	33.8099	85.6931
ENSMUSG00000020821	47.0929	44.8817	49.7774	42.9286	49.9042	45.7639	51.1564	53.8164	47.0022	45.5581	51.3837	47.3951	47.4022	43.5718	45.4246	44.7982	50.7091	49.4572	46.266	54.5262	50.6034	55.215	49.628
ENSMUSG00000079067	36.5428	39.803	53.9176	53.0754	39.3682	23.4014	37.56	40.3441	33.0268	40.2163	51.2298	50.8403	50.3192	40.242	50.0022	55.9189	58.4334	35.4453	79.4983	45.4822	52.0447	42.5515	57.6185
ENSMUSG00000027170	42.6413	40.8278	51.1536	56.7123	39.5137	45.0989	39.3743	35.2108	51.9008	50.9847	51.5992	54.0141	43.3114	67.6407	37.985	30.3526	49.5147	47.2899	82.9224	64.7036	47.8932	44.228	77.5379
ENSMUSG00000022354	27.363	24.6463	27.2978	42.5234	30.213	43.0564	76.0063	60.8661	86.189	30.3875	32.6675	31.2703	25.298	122.399	49.2707	36.9094	36.959	44.3184	91.5392	68.5079	28.969	29.427	79.8438
ENSMUSG00000067818	34.9715	34.414	27.1626	59.0479	45.4367	52.6982	37.8289	32.6001	40.9389	30.7991	37.3139	26.9283	22.1337	46.1387	11.6929	10.8871	28.5604	43.5894	48.022	185.243	64.1484	89.5442	151.5
ENSMUSG00000007815	45.7925	44.8791	51.012	60.2901	38.565	36.886	47.1232	43.9835	41.8483	51.0346	56.2266	56.9332	46.2623	49.3476	50.7287	43.8402	43.8842	38.041	51.185	46.4491	48.2919	51.0671	49.0343
ENSMUSG00000095041	58.161	58.1769	36.2183	30.8755	61.5912	55.3062	50.8688	58.2808	55.4472	55.193	36.9855	44.5536	55.566	37.2776	55.5778	64.4086	37.2509	69.3364	32.3367	52.296	52.9083	52.9008	51.7521
ENSMUSG00000013787	49.5965	46.7067	49.5495	53.2181	39.5974	42.1093	57.291	61.3451	58.9294	43.5271	48.8692	47.1291	43.9887	53.5088	47.7344	45.0055	39.6882	56.0195	42.2306	59.997	46.76	45.0882	55.308
ENSMUSG00000031119	55.1644	57.284	54.9494	47.3928	46.8581	41.6096	35.9729	37.0347	31.5593	51.8783	55.3627	44.3686	45.8567	22.2662	35.1705	34.8913	40.0326	39.9563	29.0663	49.2346	66.4234	62.6758	46.4751
ENSMUSG00000000088	37.9803	36.2831	40.2908	50.7083	32.6257	41.1503	55.5273	49.4615	54.8145	45.4842	46.1805	44.3112	36.012	97.0914	50.0194	44.381	43.4099	43.0557	91.422	52.6481	34.9493	36.6283	61.11
ENSMUSG00000028268	23.2247	24.8223	70.4673	22.3859	42.2647	39.9755	131.64	129.021	124.802	6.88203	7.19517	10.9145	9.29438	38.0399	39.2598	95.7469	24.9439	46.2567	25.7733	66.6982	103.427	10.5851	9.14118
ENSMUSG00000016534	39.4166	41.9906	44.7831	38.9233	63.2895	58.3832	56.187	53.4449	55.8405	42.7851	42.2177	45.2812	42.1527	49.6246	59.4499	90.8497	53.0057	49.5099	52.4799	23.9019	37.7742	30.3232	23.0501
ENSMUSG00000029328	42.166	42.9871	48.5652	43.5951	46.7224	44.5458	44.9119	43.6539	41.7312	49.2807	49.9347	53.1899	50.5857	55.3143	59.7904	47.0664	44.8385	48.1916	49.4917	43.2483	47.9305	50.8748	48.7894
ENSMUSG00000050608	27.8124	27.2831	30.2976	42.5184	32.3351	50.7872	61.858	54.1589	78.8341	33.9168	35.1103	33.2788	26.0749	120.549	53.6401	42.3542	43.7368	51.2795	103.551	63.026	30.82	28.6711	77.462
ENSMUSG00000026032	32.153	31.69	33.3731	41.186	30.1619	43.1366	54.3294	52.1972	61.3444	38.8838	37.7404	37.9008	28.9522	99.6091	56.8303	41.4246	55.5284	53.2759	94.7481	52.1372	34.7301	35.9597	53.9443
ENSMUSG00000033684	47.0569	43.831	48.015	47.8828	49.4864	49.6004	74.8142	81.0032	74.6512	44.1673	47.1497	43.5718	43.183	46.1223	43.711	42.0878	33.4131	54.962	36.5931	67.1404	56.8174	52.1752	62.0344
ENSMUSG00000026478	67.6102	68.2055	69.9511	44.457	55.1503	47.1987	30.8263	35.3907	25.0964	56.2124	59.6937	58.4496	74.9473	19.48	29.38	37.2641	46.3019	36.0176	26.0213	35.7008	73.4415	70.7356	36.319
ENSMUSG00000015749	47.6213	49.0056	65.9766	46.9678	37.2142	32.8559	35.1772	29.7227	28.6563	49.7307	52.1481	63.0128	57.0631	41.0608	42.8608	41.5855	46.329	30.6938	41.639	44.3303	55.8218	60.6948	49.1543
ENSMUSG00000020238	39.3212	37.5038	42.7037	47.1866	33.6698	39.9396	69.5771	69.8286	75.6936	39.3966	47.6579	39.8769	43.3837	72.9444	51.7509	46.612	35.3961	42.6974	44.7897	69.5334	47.3346	46.9012	70.7554
ENSMUSG00000020780	45.928	42.4525	47.1671	53.8568	42.1053	39.2565	44.0926	44.4456	47.8785	48.5019	48.6418	49.7993	46.5371	41.7252	35.3014	33.0714	48.4308	51.2087	53.0131	65.5091	52.2166	53.3808	68.1871
ENSMUSG00000025287	50.3339	48.8924	61.2237	60.9663	45.8682	46.8373	33.605	35.0852	37.6212	55.3385	57.6353	58.9323	49.2619	40.7291	29.0764	26.7883	47.4147	41.2643	66.9424	51.5442	47.3596	45.4981	58.4607
ENSMUSG00000021771	44.1176	44.8511	48.2784	58.9512	47.5071	48.3355	40.4342	38.9005	41.4112	48.3876	54.9654	53.6631	45.5982	64.6589	41.8565	40.0876	48.0116	48.9687	71.1905	52.3439	46.311	46.4575	59.117
ENSMUSG00000032026	41.6367	39.675	45.1351	56.7974	46.4233	51.0031	53.7243	48.4282	55.8748	46.2426	49.6075	48.4402	40.4827	72.6272	37.5625	36.5673	45.5931	46.0817	67.2711	65.7718	43.929	45.8586	75.3308
ENSMUSG00000095478	37.0702	34.1782	44.8048	52.573	75.9846	42.4074	38.7367	75.5959	45.2401	41.0402	44.9736	44.2919	39.7005	54.0007	53.3727	37.248	31.9535	46.8912	50.0189	44.8799	44.9133	48.0612	31.0882
ENSMUSG00000020184	54.9256	58.0248	41.8523	56.4253	36.2719	30.5752	29.6351	37.037	30.3661	33.163	41.2005	21.1503	19.8513	30.133	27.9571	48.0278	95.5768	72.6082	82.7946	32.1172	40.5247	22.1156	16.1353
ENSMUSG00000032383	30.2701	28.7923	32.217	39.8607	30.1477	38.301	75.6859	65.8187	81.3453	33.156	38.1334	40.7496	30.819	70.4755	52.8605	47.8107	29.5602	42.1198	50.8357	62.0515	36.0227	36.2562	64.9942
ENSMUSG00000046691	55.4577	54.9929	49.1794	55.6013	53.2243	52.0544	38.0599	39.7113	35.5492	54.3038	50.9674	52.4047	50.1042	31.9921	38.5469	33.9613	44.1638	44.4953	46.4131	54.7229	53.8244	51.5473	52.5602
ENSMUSG00000040652	43.4174	41.7237	46.1306	52.6218	46.1616	44.7689	46.2443	46.497	46.4078	43.472	46.871	47.0053	39.3149	37.5169	36.8398	34.3757	36.069	47.5971	43.8778	57.9787	54.0892	47.2493	71.9124
ENSMUSG00000052151	42.4133	41.9049	52.1883	59.1853	36.1726	44.6289	72.1597	71.3305	78.3993	48.755	51.7586	51.8023	48.2675	79.9109	38.5382	45.061	38.0206	44.2072	57.91	59.8134	38.0359	37.3399	69.7582
ENSMUSG00000026914	45.7882	46.916	53.2955	55.3483	45.1937	48.1338	34.2446	32.746	36.4971	56.4996	56.0614	59.5181	49.5346	55.0681	31.2882	30.9657	52.5374	45.2708	73.3259	52.748	45.1701	46.6923	62.0715
ENSMUSG00000029752	37.4365	38.1032	38.4513	52.2259	88.2987	96.5125	37.818	34.7897	40.8023	46.7046	52.6653	52.1458	44.0585	36.1932	31.4735	28.2705	56.6236	43.7073	84.6961	65.0415	55.2405	52.3395	88.5761
ENSMUSG00000003435	49.0192	47.5581	48.3291	52.0886	57.7773	51.1326	37.6696	41.175	38.0186	41.769	50.972	43.2255	45.5926	28.3767	34.8785	35.9373	47.9189	54.6494	40.1492	57.0647	55.1736	50.3884	49.0067
ENSMUSG00000030161	39.7989	39.7852	49.3213	50.1227	53.3226	60.6325	59.4289	59.0846	66.0331	37.8883	45.4604	47.278	43.1296	60.478	52.6088	47.5058	37.4495	58.5069	50.329	59.9694	43.4537	37.2991	61.1899
ENSMUSG00000040463	47.3222	46.39	56.9924	51.3581	46.1025	45.6875	31.6687	33.0901	32.1038	47.4446	58.9222	55.5698	60.0911	40.7563	30.8766	29.4725	63.8688	50.1351	59.3978	53.3779	50.1706	55.0825	54.3746
ENSMUSG00000027018	40.4858	39.4931	46.2009	48.5691	41.482	45.8967	45.6721	42.2946	51.9469	46.2907	47.6048	50.4904	41.9969	72.9957	45.4521	45.964	50.6896	45.5557	75.1152	44.4811	41.5499	41.712	49.2068
ENSMUSG00000002957	58.0513	55.4871	57.9426	64.3433	50.1464	50.9022	35.8796	35.6198	34.9694	59.4352	64.977	59.0029	57.7999	35.8337	31.7831	24.6734	40.3039	37.1025	42.0279	59.8786	56.9206	57.0592	72.8421
ENSMUSG00000006299	36.2431	34.1231	45.6059	45.4203	45.0232	49.9264	66.1958	66.1155	69.54	37.9088	41.8274	42.7235	35.8371	63.9856	44.1752	36.3856	37.1069	53.1861	52.8379	60.7428	44.3248	39.3593	70.039
ENSMUSG00000022043	52.221	51.8793	53.0257	51.1395	79.0052	74.9837	32.01	32.4667	22.7151	52.1218	55.465	53.4819	53.5279	26.9164	41.5543	38.5801	55.892	45.8017	48.4309	35.4602	50.9834	53.2952	41.8319
ENSMUSG00000004936	41.3837	39.8871	51.0561	42.0503	50.223	50.4293	54.5864	53.1288	46.4392	37.9187	40.966	40.8208	36.5653	35.3432	45.8312	36.9913	49.1628	54.9392	50.979	43.3116	56.4538	44.6805	37.8358
ENSMUSG00000018765	42.3774	39.6267	40.6632	43.9362	45.0754	45.5503	39.416	44.6295	42.814	41.5333	45.5516	40.5755	39.2718	33.3851	30.8152	32.0468	51.0922	57.3836	52.293	57.2547	46.5212	47.629	50.7239
ENSMUSG00000027597	43.5032	42.6423	49.5632	55.6662	36.0914	36.8381	44.7318	42.7316	40.3296	46.4638	50.646	52.9277	46.6703	53.906	35.7612	33.3359	41.341	41.1184	58.1883	60.1989	47.2241	48.2587	63.8632
ENSMUSG00000038252	54.564	52.8497	48.714	49.4146	31.7143	29.5749	42.0104	44.8154	40.3854	46.6849	47.7224	42.8962	49.2654	36.7582	36.7676	40.3536	47.1497	50.3928	39.2879	52.9666	48.1849	50.5917	50.1213
ENSMUSG00000029201	43.9655	44.7351	51.4409	46.0467	36.4037	35.6675	51.1801	47.268	44.2608	41.7949	41.8492	40.0035	38.199	51.317	53.2808	47.6672	42.3386	37.8068	42.3116	33.9033	42.6062	37.0488	28.7769
ENSMUSG00000035621	62.4948	59.6581	55.5909	56.2914	37.1264	31.9931	47.4342	49.9215	40.0346	54.7621	59.1499	49.4988	55.0234	29.0837	34.565	39.6064	35.3324	40.3409	25.5707	52.8378	60.6477	62.9259	54.7117
ENSMUSG00000026553	50.0723	49.6908	52.6941	47.0496	43.033	37.9435	40.4118	37.3697	34.1197	48.54	51.6553	54.4115	55.4603	25.5923	37.1239	37.4855	36.9441	42.7905	28.2033	52.4118	57.0789	60.2276	51.084
ENSMUSG00000063576	38.9506	37.8635	38.7879	43.3776	46.3881	53.7218	62.5805	63.0084	69.0921	40.0967	39.295	44.0603	40.0158	57.701	48.8921	39.9713	35.5274	47.7807	44.2264	64.0613	44.0434	42.2037	73.1174
ENSMUSG00000021832	44.4318	45.2822	51.3553	50.8783	43.1626	50.5913	26.202	25.3598	32.0663	51.9722	53.1704	54.6928	47.4288	52.5707	37.9555	31.5788	56.1977	44.5531	80.8768	44.0789	42.2102	43.8643	46.5634
ENSMUSG00000010663	39.4739	38.7966	45.5057	44.1514	36.5741	33.7377	87.3163	86.083	79.2765	45.1745	53.2097	57.7998	57.3437	76.8925	69.6744	65.0011	27.056	36.3723	26.0227	39.2041	40.9763	43.3821	50.7627
ENSMUSG00000000751	50.2228	49.5019	46.9741	51.7479	47.462	45.4941	30.3802	32.8814	28.6145	49.4786	51.7531	53.4776	50.1746	47.5872	41.7953	37.7769	46.7027	42.7807	49.7959	43.2236	49.2038	54.4429	49.6132
ENSMUSG00000022757	50.8392	49.4299	61.5157	61.6781	43.2313	41.4022	35.9968	31.9145	32.677	58.5164	62.74	61.756	59.8374	33.2031	29.2989	30.9131	41.8534	40.6655	45.2483	53.8412	57.9186	62.0528	58.9421
ENSMUSG00000030824	32.114	31.6323	32.5799	39.962	39.5419	42.196	76.1889	77.5345	84.4857	31.0424	35.7407	28.6978	28.9551	67.9439	60.9732	60.2826	37.944	55.2621	45.5071	47.1462	32.2919	30.0026	41.4968
ENSMUSG00000030339	30.1086	28.247	32.3006	40.2702	35.7109	41.6289	92.1852	93.5063	98.8216	33.3655	39.3587	34.9977	30.4651	100.725	59.9997	56.0428	31.4792	42.6173	47.2743	50.0558	30.3967	31.4925	45.7546
ENSMUSG00000027620	48.3336	50.0698	52.288	42.2006	68.8662	59.9001	29.4436	27.5256	27.7666	50.5757	53.3849	52.5806	51.9595	37.7607	47.8121	45.9781	48.6647	38.4246	43.7433	33.6185	49.0279	49.4975	36.0298
ENSMUSG00000009035	48.6578	48.8642	62.9385	54.6988	45.3166	42.7409	44.0739	53.9063	41.8385	40.5856	47.9165	40.7624	45.1868	28.3147	31.1262	35.3895	45.2337	49.8869	37.2682	61.7429	69.6083	44.2074	40.0202
ENSMUSG00000020152	56.2477	59.9922	68.7662	49.4695	45.3116	41.9349	27.1997	27.0154	25.0894	58.7131	54.1712	61.7693	58.579	39.1091	39.4268	44.9616	55.3145	40.951	49.2415	35.5119	55.9515	50.1125	34.5977
ENSMUSG00000079941	29.4099	28.6147	34.5042	45.6733	31.5907	47.7003	63.8853	59.0312	85.1059	31.3856	37.571	34.0012	23.2618	125.63	45.4482	37.7236	37.8271	46.4759	67.607	74.9734	33.6473	36.3936	76.8392
ENSMUSG00000021701	33.2983	33.3453	45.932	60.3203	41.5838	39.7569	25.7017	32.405	31.7066	29.0334	61.5705	32.1458	28.0435	62.012	31.2689	46.367	57.3107	37.69	55.0381	31.694	34.5397	33.2844	29.7302
ENSMUSG00000007721	32.5678	29.8359	39.4459	52.4773	33.889	47.057	65.1964	57.5878	83.7332	42.4956	42.8267	41.1695	33.9936	108.231	42.4961	32.1128	35.3365	46.4326	75.5839	87.132	34.5087	37.5352	95.268
ENSMUSG00000058704	44.7961	46.9129	54.4849	59.9188	47.6866	54.5417	43.3139	39.4948	42.8633	50.467	55.0176	57.5707	45.2405	59.6291	40.9471	45.5605	46.4631	42.8648	62.2295	45.7957	47.7967	44.307	47.5517
ENSMUSG00000028530	51.1073	52.4262	54.8116	47.0801	46.7526	42.5348	33.2177	32.3102	27.6575	51.0449	54.4976	53.0482	54.7847	32.4592	46.9666	36.6738	36.2442	33.907	27.6657	38.573	57.893	60.4299	40.4081
ENSMUSG00000024099	33.3017	31.0634	37.178	44.0157	31.0726	42.3221	50.3605	43.8242	64.3449	40.7866	43.8326	42.1523	33.1656	95.7633	42.1605	34.1624	45.3078	38.2072	88.5235	61.7759	38.0323	38.3002	74.0905
ENSMUSG00000020911	66.6881	62.7702	68.3551	97.76	45.4112	54.354	0.449935	0.584446	0.567209	72.3802	79.2809	63.2999	54.6649	1.28931	0.180855	0.370408	54.7429	43.8723	95.8446	106.61	63.3756	63.658	139.017
ENSMUSG00000020078	37.208	38.8097	47.2903	41.1638	51.064	47.9297	53.9343	51.5984	52.7982	43.4303	43.8782	47.8933	43.7903	67.132	69.2476	71.085	59.8406	49.7704	62.3661	30.0254	39.1391	34.4441	30.2676
ENSMUSG00000033272	42.2127	40.2726	45.724	54.2772	34.0882	35.4475	49.9409	50.7363	49.817	43.0438	47.8061	43.5248	43.8854	53.1684	48.5558	41.7201	45.1421	42.2832	50.2865	54.0916	45.094	45.0789	54.3184
ENSMUSG00000031751	49.1874	48.4623	51.3194	50.7438	49.402	48.4493	32.0269	35.2744	25.5412	51.3683	53.0907	49.9996	46.6668	31.6338	33.6676	32.2308	51.8312	43.4393	53.4466	36.2431	48.7367	48.767	40.7402
ENSMUSG00000040322	60.6469	63.3065	72.5504	54.0165	44.8863	41.4736	24.4162	23.448	19.8404	60.3771	59.2916	68.4982	68.7612	27.9798	34.0766	36.0417	53.2354	32.4812	45.3732	28.2279	51.2765	52.587	33.1778
ENSMUSG00000032714	43.376	42.0101	39.2296	47.7314	46.8119	44.9367	62.5108	65.7614	60.9365	42.98	45.1382	38.4007	43.567	48.8565	52.3941	44.3087	41.6041	39.7218	36.9364	53.0303	46.1527	47.2275	53.0797
ENSMUSG00000027293	60.4513	60.2269	91.0764	66.5657	46.2585	44.5293	29.3153	29.8972	27.6986	50.4397	62.9503	54.501	52.147	12.9902	8.90274	18.5094	55.4189	45.3327	47.9515	72.1168	90.0234	49.9196	49.3006
ENSMUSG00000065126	33.5158	30.869	23.8344	36.7902	36.5294	56.6442	122.324	71.9728	107.95	38.7196	44.0907	25.6861	16.2002	101.551	77.8805	24.8283	23.1861	60.8322	40.6345	84.405	35.4047	55.0252	91.8603
ENSMUSG00000029455	36.293	35.8846	38.8387	48.0691	37.7872	40.6653	62.8135	64.4079	64.8877	37.3593	40.9426	37.3323	32.8921	84.2686	64.7388	53.6056	32.1399	50.7011	38.3691	46.3014	34.8851	31.7448	44.0708
ENSMUSG00000000001	51.4911	56.2391	59.0702	46.984	41.3949	39.9574	28.8653	28.3187	23.9375	56.3756	52.709	60.1349	58.4527	34.1137	43.1613	45.0274	46.3691	31.7336	43.0897	32.3249	52.4135	56.0475	36.5704
ENSMUSG00000037313	44.3842	42.4608	48.7188	50.3983	29.9001	30.4842	58.3346	49.4279	55.9227	45.4879	42.163	38.5416	38.0366	73.1123	41.125	43.2856	49.0691	48.8209	60.5003	60.5341	43.3933	39.9146	55.9745
ENSMUSG00000089782	36.9013	42.0073	59.2323	53.8561	41.3579	44.1399	31.0387	29.7348	42.1208	37.6664	47.9188	45.4001	40.8615	64.8727	38.6483	25.7469	52.8079	45.6602	81.8272	55.8817	43.5991	42.729	57.1269
ENSMUSG00000020720	42.282	41.7564	52.802	53.7594	41.6173	41.0445	35.0549	32.6811	41.6334	47.3627	54.115	52.0475	46.405	52.0646	30.2367	29.4553	51.0639	48.6162	73.5471	51.9584	46.4427	44.5376	57.5137
ENSMUSG00000045954	62.5079	68.233	73.7445	55.0648	40.2905	36.4486	13.7309	13.2139	14.2982	69.5825	62.6559	69.6127	66.4	32.8479	24.9189	30.6873	40.3447	26.6302	36.343	54.6793	69.5064	89.3964	48.3016
ENSMUSG00000040033	41.0075	42.8101	55.468	19.9182	51.1816	47.5414	103.754	112.54	99.8327	20.3898	13.4097	20.6995	27.4337	26.5976	39.5485	56.9407	32.9026	53.4202	25.0781	80.4755	96.0281	32.4276	28.9288
ENSMUSG00000032997	32.2017	29.7854	29.4575	39.476	36.8419	41.5182	104.369	107.99	113.62	32.0914	37.8909	26.8507	26.2917	87.0496	59.2494	80.0343	33.6727	54.0608	43.5716	51.8614	30.2985	32.2522	45.7643
ENSMUSG00000024941	38.0918	36.3556	41.239	45.3308	37.0023	40.3947	63.1725	63.2897	70.0554	38.5378	43.7253	43.5245	41.989	61.6987	52.0658	47.2771	32.8318	46.9995	39.0134	58.2927	42.0152	43.6998	59.9839
ENSMUSG00000003345	34.6673	31.7026	35.9776	44.9193	35.3017	42.2187	77.3541	76.6995	89.2951	37.5463	42.1053	39.8839	33.6146	86.5099	59.1696	45.6678	29.0591	49.4591	41.2204	61.683	39.449	41.9437	59.709
ENSMUSG00000062929	51.9513	55.8352	56.5358	59.8244	45.6504	45.4219	30.0415	26.927	29.7851	58.0734	56.4061	56.261	52.0618	38.8318	39.1879	32.8258	55.7766	37.8278	61.4828	37.5994	49.5572	47.1095	48.8216
ENSMUSG00000017707	42.3452	45.4875	42.8213	45.6763	47.5968	41.994	44.3558	45.5133	41.142	40.3914	42.9336	39.579	37.4814	44.1863	61.0834	62.2954	45.0609	48.5226	40.4573	28.7008	40.0147	35.65	28.1433
ENSMUSG00000032397	35.5351	34.3038	41.4142	41.5177	36.8932	39.1441	37.2468	35.0941	41.932	41.9614	43.512	44.9213	39.3173	57.5309	42.1526	36.4606	52.6997	42.5694	78.0439	41.9582	38.7265	41.4856	53.4895
ENSMUSG00000086503	50.8843	63.2172	41.7993	13.5066	82.9087	70.2577	28.1406	30.5613	28.4062	52.1898	26.4386	45.8739	79.4738	23.7859	51.1598	74.2028	55.6632	40.1427	26.8563	27.7226	59.957	62.9072	29.2939
ENSMUSG00000024571	37.112	34.3527	40.4171	47.9867	47.7961	51.5784	48.8262	51.2676	56.0433	42.0902	44.0357	39.7694	36.6572	76.8162	52.4685	42.002	48.9763	57.4327	69.3551	53.0027	38.3658	38.9509	60.1693
ENSMUSG00000035212	50.4205	48.6519	54.9756	56.471	47.2146	46.7296	39.5605	40.5388	34.7902	51.04	57.0243	56.3002	49.507	34.9327	33.6575	38.608	39.9866	50.3323	45.2622	47.4015	53.5528	51.5268	50.4029
ENSMUSG00000004655	55.0509	50.8105	59.3661	61.9705	18.4057	19.5423	23.2283	25.9269	24.3955	50.7547	52.1386	60.383	57.8963	10.2042	5.11891	9.5391	16.8472	24.2824	18.6989	66.3097	37.4823	76.0427	42.4314
ENSMUSG00000021957	43.8383	40.6064	49.161	54.8768	27.7538	31.8597	61.9211	60.7082	67.7736	48.5003	53.3414	56.505	51.1855	75.409	49.9199	32.3537	24.1814	34.2577	33.5979	66.0678	44.8198	45.7658	78.321
ENSMUSG00000025185	86.5079	87.7702	79.5078	72.189	57.8391	51.8627	11.0647	12.0266	11.1477	74.0734	83.9264	66.9157	78.0107	6.92262	7.72421	14.5056	52.8414	24.9627	32.4679	37.5145	68.6828	57.7673	34.2045
ENSMUSG00000022744	53.4082	57.586	63.0789	58.171	47.8548	45.0971	26.4497	25.5292	22.6659	57.321	56.8777	55.2457	52.0858	22.0327	23.1903	29.4817	55.7829	41.7217	43.6811	44.5463	64.5386	52.2183	37.5383
ENSMUSG00000024952	43.4325	41.0416	49.5982	51.4972	36.995	41.1012	64.0643	68.3228	60.0164	46.8692	51.2059	49.1286	44.6987	63.1549	46.2606	43.3273	31.3463	48.5567	36.9089	58.5622	43.2441	49.1098	59.1163
ENSMUSG00000023505	40.172	36.8388	44.5096	52.3098	25.8131	28.502	64.7043	57.1201	69.4084	41.0616	39.6879	39.9074	36.2678	79.6595	37.6046	43.0553	45.3042	41.4944	63.2837	66.379	38.6581	39.2599	62.7897
ENSMUSG00000018583	48.1987	47.2664	53.0059	47.485	43.1461	41.8788	34.7106	35.2902	33.6037	50.2177	51.0594	53.088	49.6788	39.4388	33.3989	33.3575	45.7702	47.2532	50.6948	49.1434	47.5882	52.6967	53.7495
ENSMUSG00000020803	36.5554	33.2607	40.5306	49.6232	34.8295	40.9362	44.1503	44.1934	63.9367	44.5521	44.449	42.3629	34.0032	92.9539	39.5707	30.5578	43.2889	52.3903	89.3375	62.0947	35.9491	39.2342	73.9725
ENSMUSG00000030842	27.4057	26.4335	30.7708	37.7152	40.31	50.7048	80.7276	73.3245	88.4026	30.848	35.1746	34.3636	29.5231	95.5921	64.3405	55.7493	39.6177	52.5442	67.8659	50.0368	28.2354	30.5834	56.3038
ENSMUSG00000005973	48.2497	47.2589	59.3231	49.2876	39.2404	38.6558	37.6537	36.3464	34.0688	56.792	56.2539	61.8533	57.1902	31.7313	27.6859	31.3885	33.5168	40.9616	35.2497	56.6786	61.8369	61.4313	59.4857
ENSMUSG00000019923	47.2744	44.8161	47.9412	57.2444	39.6018	42.8364	37.347	36.1296	39.8874	50.9589	51.0019	45.4959	42.1738	49.0547	34.9054	36.6944	51.2894	55.2778	66.5935	42.6479	41.3542	36.8479	48.883
ENSMUSG00000078238	34.8157	36.0093	47.1504	58.5298	24.7527	37.7427	59.0143	52.1782	82.1256	40.6246	48.5285	47.0023	25.7348	80.1919	34.5463	16.0584	43.4731	51.9737	62.7357	96.5284	47.9276	60.2255	85.1726
ENSMUSG00000030220	27.4542	26.3428	31.6771	41.5605	26.5722	25.1321	82.5775	78.213	98.043	30.2877	31.4567	27.2987	23.7033	98.6407	62.2852	57.0873	32.966	46.5109	45.1779	33.7275	23.9929	20.5863	38.9846
ENSMUSG00000028062	27.585	25.668	28.2042	38.1847	36.2384	45.845	70.9865	61.7314	87.7989	32.4218	32.7445	32.7227	23.7416	107.971	66.2891	39.5719	35.9386	55.7077	66.727	57.604	31.93	30.8872	60.9613
ENSMUSG00000017781	42.6643	42.8137	47.9916	53.2607	36.8831	34.7225	45.4962	44.8298	44.8647	44.2132	46.1261	48.8808	43.9323	55.5101	42.1219	38.7442	44.3241	40.3023	49.7237	45.9364	43.624	48.713	54.4185
ENSMUSG00000015120	49.0076	48.1788	47.3419	53.011	41.601	40.7488	37.9542	39.0632	35.5652	50.951	51.1379	47.7235	47.7138	41.1548	35.9449	35.6261	48.3378	43.9056	51.898	43.9098	44.5026	45.9298	50.8162
ENSMUSG00000021248	36.8446	36.7616	42.7137	43.9116	35.118	35.8666	59.4466	53.7261	61.0521	39.8664	44.7174	41.1268	39.2406	55.8427	52.787	44.7166	38.4311	39.5949	43.8669	47.5043	42.206	39.044	49.2211
ENSMUSG00000024962	20.7532	19.1892	23.7723	28.3471	40.8616	42.7223	126.769	119.6	140.369	26.3656	29.0498	30.7607	25.026	128.793	91.7272	89.1842	29.5068	53.0799	47.0534	39.845	21.6376	22.0754	44.9016
ENSMUSG00000064340	66.0386	68.5631	97.0045	109.144	8.52354	2.78252	18.1352	17.4314	11.4783	42.3556	94.688	100.556	88.9065	52.7052	22.7385	31.5261	61.3681	9.33828	47.3003	25.5133	38.5518	41.1558	25.4782
ENSMUSG00000028847	34.4337	32.47	38.2629	42.1311	40.1485	43.5091	59.5287	59.4594	68.0817	36.0732	40.108	41.3191	30.7495	69.514	54.6105	47.0846	41.0292	51.0622	59.9267	52.9354	37.5538	35.6468	47.8455
ENSMUSG00000024758	45.9513	45.1068	50.4768	52.5583	37.1162	36.1901	48.1751	48.9774	47.1795	48.965	49.4862	49.4885	46.65	48.9744	46.7267	45.1349	36.1245	36.6198	39.2221	45.5367	44.9313	43.9577	50.6043
ENSMUSG00000006390	36.7419	33.9947	36.4512	50.9587	38.587	46.6658	73.6859	67.9727	85.5816	42.4648	48.6732	42.7723	40.3768	69.7252	48.0994	40.7072	34.1681	39.638	47.9395	66.7586	36.2492	38.6826	67.2272
ENSMUSG00000034341	39.002	36.7108	42.9591	48.9841	41.9445	40.1256	68.3533	67.7981	66.1767	40.6838	46.2626	42.6822	42.2622	50.4171	40.3473	49.5589	45.2003	53.7282	52.4111	52.1041	37.9041	34.0466	50.1034
ENSMUSG00000096472	35.7361	32.8089	30.8957	37.4758	28.7621	33.1652	75.8862	74.2875	80.6622	34.9947	29.1269	34.9997	28.905	69.4107	40.0529	44.0003	43.9699	45.2616	62.9447	62.8108	34.2564	35.5	54.2455
ENSMUSG00000004843	41.8863	44.6893	42.4847	50.9084	50.5266	49.0499	40.7342	37.7678	43.576	46.6649	52.0223	46.5485	38.1048	57.0735	48.9326	43.1779	52.9955	57.5539	65.6234	39.9993	35.5593	39.6877	40.1171
ENSMUSG00000037364	40.2098	38.2119	45.2823	38.7031	33.0693	29.8298	51.9153	52.1533	49.3887	42.932	39.4842	38.678	43.9029	51.9293	46.0781	46.1409	41.5009	43.3685	34.7875	57.3395	46.6059	48.4273	52.3798
ENSMUSG00000038502	39.2905	35.3704	40.0428	56.776	33.2992	41.5524	48.9548	50.1801	56.3893	42.3148	50.0216	46.8748	40.3162	52.6845	38.3755	29.5149	24.138	41.3407	39.1284	81.2202	45.062	49.7018	96.1125
ENSMUSG00000083327	60.3002	51.8853	55.6681	51.072	37.7651	32.6998	30.3084	32.4566	49.9994	49.0574	53.0918	52.976	51.4406	40.1206	31.4663	31.5231	37.021	40.0079	36.662	47.4392	50.407	46.7441	52.5061
ENSMUSG00000025369	39.8155	40.0185	40.5534	38.5219	42.3878	34.2803	55.9672	58.2024	54.8323	37.1121	40.8181	39.8788	44.9765	44.0886	59.283	57.4495	35.7604	40.236	25.524	42.5251	42.5725	44.472	41.252
ENSMUSG00000031672	38.1507	37.7625	40.6238	48.1104	41.6708	45.4483	50.5015	49.2776	56.1209	41.0635	42.7355	38.8152	39.8409	67.1512	43.6163	41.9556	43.9441	48.8634	56.4926	49.6803	36.5026	34.2353	50.376
ENSMUSG00000070394	22.5423	19.7778	24.3559	32.24	35.7631	54.0136	77.2946	72.1995	115.331	29.3548	32.378	32.9277	22.1876	141.558	69.6018	37.1627	36.6323	54.2297	83.8182	52.8009	20.5593	24.0183	64.5603
ENSMUSG00000044496	41.9033	38.8801	47.0404	49.2826	40.655	39.8995	54.0596	54.6078	51.5095	41.1171	47.2016	41.0206	37.8696	41.9628	40.1596	40.2035	41.6629	46.3666	49.5954	54.0614	45.1413	44.1277	55.5758
ENSMUSG00000055172	9.60942	8.84523	8.71632	9.98637	33.1515	29.6527	147.447	147.913	152.703	9.71784	11.1576	9.20661	8.71146	80.6537	100.255	118.021	18.479	35.3357	20.8955	17.6916	15.1779	12.2838	13.9599
ENSMUSG00000029465	31.5126	30.5213	34.7382	43.9897	28.4578	31.8204	66.2117	61.4413	81.0954	34.1558	37.4177	38.5349	30.7275	96.8023	59.0116	47.0398	32.2405	45.1869	59.0826	54.6457	31.0947	30.8426	50.79
ENSMUSG00000027968	42.1243	42.2539	57.1641	50.4452	46.1039	38.1542	35.9162	33.2209	39.5923	44.8489	52.229	50.9163	45.8014	51.5391	37.4101	38.5475	53.4653	41.0158	57.5842	51.2775	49.6074	45.3488	52.1631
ENSMUSG00000006736	40.4021	41.2467	49.5384	50.9577	42.2811	40.5524	60.0202	60.4436	59.3628	38.9381	43.314	37.9201	32.4535	45.5473	47.921	47.7995	38.275	47.6878	43.429	53.4245	49.8552	35.1759	43.4291
ENSMUSG00000022890	33.11	31.4857	35.9494	47.7802	32.9009	47.4527	51.9582	46.3223	65.0312	38.129	40.8973	38.8153	31.9914	83.7761	43.7667	41.4705	43.9287	44.4031	72.4147	58.4207	36.4329	35.1647	64.7034
ENSMUSG00000055093	22.5073	22.4742	63.9349	71.5364	34.8567	51.207	55.1301	32.0898	53.5462	28.3394	51.4678	39.023	24.4619	96.3379	32.587	24.6284	59.4548	38.4238	78.7117	68.2095	55.047	33.1595	71.9965
ENSMUSG00000074247	39.8234	38.0491	40.4113	54.0886	39.1449	44.6772	47.0309	46.2727	53.3268	41.8826	46.5472	40.6617	35.0882	43.0101	31.0515	28.7159	43.3415	50.9799	63.5937	62.1037	41.7096	42.3724	64.4992
ENSMUSG00000006717	24.3316	23.5656	30.9168	34.9029	42.8052	59.946	68.5138	66.9449	92.8237	31.5724	33.2268	39.6742	29.4172	111.797	59.5968	55.9823	43.532	59.3056	81.5316	45.3919	24.0863	22.0559	49.9813
ENSMUSG00000062300	39.5254	36.4097	45.4178	48.664	50.938	56.8182	51.4555	55.4777	60.6472	36.3838	42.76	33.4064	34.0009	46.8601	40.4714	15.2233	37.5497	38.4302	47.2626	59.4156	42.4586	29.8477	53.7438
ENSMUSG00000024258	34.3572	32.5309	37.164	46.597	31.7931	38.4509	49.3108	45.6953	57.7315	36.3992	39.4304	40.0973	32.4308	73.4539	43.9535	37.1415	40.568	46.6523	74.45	50.4255	33.967	41.5047	63.9939
ENSMUSG00000028413	39.2051	39.323	40.445	37.4868	49.5227	41.2829	66.8548	64.9934	54.9348	36.1303	38.6836	36.6686	38.2575	38.725	50.7639	51.1717	35.2607	44.9534	30.9709	36.0994	37.927	36.096	35.7255
ENSMUSG00000002524	35.089	33.7353	39.9779	46.8013	37.6928	42.2451	52.319	48.7568	54.8838	37.6512	41.1855	41.2458	36.1938	55.6121	39.6628	35.0892	34.2547	42.63	48.2155	59.1579	38.6528	39.0062	59.9598
ENSMUSG00000068523	36.2656	33.7922	35.027	50.5615	37.202	57.0377	48.2969	39.0713	56.6994	41.5812	42.5356	37.9602	31.5719	65.4139	35.6415	29.9737	48.4572	46.3942	88.6318	63.2795	35.8184	35.9806	67.0688
ENSMUSG00000076437	30.7057	29.3354	43.1424	41.6912	27.5417	36.8244	57.9707	56.2739	67.4893	34.8643	36.2436	44.9551	37.4595	94.4835	50.303	33.3244	41.4447	44.9328	77.5397	43.0981	26.211	27.8048	50.2034
ENSMUSG00000031546	38.8195	36.3751	39.3131	53.3171	38.3843	44.5091	46.8839	46.92	55.6139	37.2885	42.0259	41.4112	32.9191	57.3981	36.0603	32.8828	39.1467	45.5008	59.2995	56.166	39.9936	35.2802	56.2556
ENSMUSG00000024486	38.4238	41.1149	41.9542	59.8312	49.3721	41.9363	8.68877	9.04329	8.85444	38.932	56.2167	26.5301	32.1901	20.4933	5.78464	11.4969	97.2849	52.6887	93.6972	34.6878	36.4866	38.7447	33.9613
ENSMUSG00000002365	49.2069	48.0679	61.0092	47.6344	35.5656	30.567	39.3487	39.6765	32.2014	50.4909	51.0056	58.4386	53.9396	37.5575	60.1814	68.875	33.297	35.0912	27.5985	27.7779	42.5667	51.2867	25.8275
ENSMUSG00000044709	35.4333	31.8036	37.1739	52.9211	35.6941	42.5275	58.7541	53.0192	73.0363	34.5571	39.751	35.8894	25.0348	85.5231	43.9281	32.5704	37.152	47.2417	67.3808	75.3728	35.9635	36.686	71.1474
ENSMUSG00000041740	41.641	39.2221	46.6261	45.8011	39.06	36.4847	47.747	50.1257	46.9231	38.2001	46.0533	44.5019	42.2328	46.9204	50.3347	43.7212	37.1058	38.8745	35.8426	51.2705	49.5356	47.2578	51.4579
ENSMUSG00000025487	35.8516	32.9167	39.0056	49.3241	32.68	38.9499	58.465	55.8796	62.6162	39.94	43.1855	41.907	35.3804	72.2582	41.4845	34.2363	32.5237	42.856	60.4461	64.5359	38.0115	38.8815	67.5425
ENSMUSG00000040435	23.1951	22.6492	52.9604	64.6156	92.8811	97.6602	25.8181	26.1108	29.7997	18.3674	52.2059	26.4521	23.1127	38.2731	24.616	16.8787	73.3326	60.4079	90.5143	40.051	27.2406	19.1689	27.2124
ENSMUSG00000029761	58.085	62.5053	59.3288	42.157	42.7984	38.1343	16.6922	14.4008	14.6803	55.0418	55.2606	55.0576	55.9914	24.9856	30.4624	30.7995	54.9808	32.1586	40.3603	37.9724	60.222	70.1824	38.8379
ENSMUSG00000031948	36.5168	35.183	46.9512	49.3736	37.8125	40.5584	41.8603	41.3441	48.1903	36.9977	44.1078	43.1371	36.0221	52.9144	31.9653	24.3695	42.7017	45.248	56.4449	72.0285	48.4929	42.6047	63.7405
ENSMUSG00000061111	27.4732	28.8885	29.4844	40.87	45.8755	72.1598	63.5847	59.6196	80.4314	32.6446	36.7662	34.6929	28.1115	63.0149	43.375	28.5796	26.0949	48.578	59.8309	79.0025	34.3262	38.3999	105.804
ENSMUSG00000038429	43.506	40.4336	44.1722	47.2383	34.7546	35.6385	54.4861	53.9127	52.0246	42.2935	45.7996	43.0603	44.4083	56.6445	47.8496	41.1484	36.0664	45.3597	41.3864	52.9233	41.3722	41.5511	50.9415
ENSMUSG00000037710	28.7773	28.841	29.2433	41.5473	31.4432	40.7312	57.2903	52.8601	71.9744	37.532	37.8427	34.5101	27.5134	97.5689	51.504	50.2243	43.8003	42.9268	85.2946	49.1475	28.6371	31.4442	59.935
ENSMUSG00000038067	0.245981	0.174218	0.541985	0.629226	0.88427	1.11824	2.9534	3.54296	5.79915	0.268131	0.551365	0.441837	0.304971	0.564205	1.06842	1.02976	0.600034	0.713754	0.882114	0.475162	0.292325	0.410759	0.450783
ENSMUSG00000039680	36.8311	34.9632	40.5718	53.2811	30.2441	35.5601	72.6276	68.4973	84.903	40.1038	38.8145	41.2416	33.7727	78.2016	32.9751	51.511	29.5384	52.2784	62.5839	61.7844	34.6098	30.6662	62.3908
ENSMUSG00000056209	38.3344	34.68	42.0517	44.9933	34.2717	43.2247	42.7875	40.268	47.2754	41.0026	45.0605	48.8933	36.3801	85.6884	41.5942	27.7342	49.2648	46.8252	95.0444	63.0678	36.2972	44.4515	70.1426
ENSMUSG00000038845	31.6903	29.4293	39.9489	47.0424	28.1873	38.2836	52.2257	47.8698	63.9272	40.2506	41.6299	45.0665	34.461	91.1144	41.4423	29.6976	38.9488	40.3594	74.0029	69.5459	37.641	34.9972	78.6017
ENSMUSG00000042541	29.0052	26.6805	33.9531	40.2836	31.1577	53.5989	59.8084	50.6208	76.2715	31.102	34.9474	35.8091	26.5478	105.129	44.0273	33.7711	46.1437	49.5203	86.08	59.0274	35.0566	33.4057	79.8443
ENSMUSG00000021144	38.6128	36.4727	43.0001	45.5235	45.1496	42.3467	45.731	49.5969	40.6152	39.284	48.3159	42.0689	39.2739	44.3685	49.7536	35.8997	44.5854	47.8617	40.207	50.6797	46.4318	46.5679	53.5585
ENSMUSG00000041481	0.302715	0.441795	0.311839	0.407809	2.76081	3.14414	227.62	193.092	217.857	0.30459	0.555163	0.593174	0.484851	175.761	191.41	132.765	0.299207	3.2074	0.303655	0.717652	0.42264	0.551452	1.35446
ENSMUSG00000042682	29.8374	27.4246	40.9468	42.656	32.0539	36.4816	58.2118	54.7857	60.0081	35.401	41.4687	44.8081	35.7534	83.9485	57.7475	45.7295	28.5029	40.6223	43.7058	51.7489	35.4028	41.7005	54.1664
ENSMUSG00000025410	36.2673	33.5986	37.4471	49.1175	40.0866	47.6133	56.8411	52.9871	63.8944	36.8141	42.9753	39.8624	36.208	70.5708	47.6058	38.3571	36.4904	48.6506	54.8747	59.7612	37.7968	38.5908	63.9455
ENSMUSG00000029623	35.3922	33.5633	42.5204	43.4187	38.7193	37.435	53.7796	50.3986	64.4125	37.484	42.3503	40.1752	34.6755	68.1577	44.9286	39.1774	41.0865	39.8297	49.1552	62.244	43.0047	42.2463	65.9423
ENSMUSG00000022175	49.1478	47.1234	49.5172	60.0461	37.8666	37.7151	44.6749	45.8688	45.2006	46.7946	53.7254	41.9941	42.0319	36.4626	31.9787	32.0365	37.4083	50.2673	43.0879	58.4451	43.9047	37.1582	55.11
ENSMUSG00000058013	52.0636	52.4147	52.4871	41.8447	47.1387	41.3702	31.8423	31.0619	22.644	54.3676	52.5867	52.9429	56.0373	37.0155	46.9622	38.1672	46.2772	27.7191	35.9074	37.4687	52.9535	64.2336	41.6927
ENSMUSG00000001288	36.0949	33.4698	35.8816	43.6313	34.8813	36.2356	65.8581	67.8069	65.3095	36.4553	39.0503	37.8428	38.0364	54.0711	53.0011	36.3298	33.1499	32.5909	34.8849	54.1803	40.0803	44.9131	48.7322
ENSMUSG00000012519	41.5914	41.842	67.6112	45.1823	49.5984	51.237	46.214	45.9262	50.2696	36.1418	36.366	38.5487	37.285	31.1838	23.332	31.3095	53.5289	59.0222	63.6696	66.8051	72.2663	30.9069	34.9277
ENSMUSG00000031532	38.9025	37.6713	41.0777	47.5316	48.7301	51.5641	37.1812	37.232	37.9473	45.4519	44.0926	42.6896	33.7455	38.6839	36.2994	31.8349	45.2974	53.8681	58.3327	45.2722	42.8925	38.7938	45.6367
ENSMUSG00000016382	38.5052	41.0994	44.4726	38.891	29.558	27.2521	31.08	29.3436	27.8139	36.3162	36.7239	40.5289	37.6327	31.0778	35.2861	43.2363	28.7513	31.5845	26.3339	29.5937	36.4442	42.4053	26.4235
ENSMUSG00000001911	48.48	47.3075	48.1906	41.0434	40.0425	31.1429	49.2342	50.4565	37.3665	45.2004	50.6842	45.7633	49.4146	31.4146	44.9915	40.1404	32.1957	28.8685	19.4993	48.6587	52.9918	61.5567	46.1013
ENSMUSG00000036241	41.2442	40.1372	41.9633	56.589	39.3376	39.8618	43.959	41.7442	49.4207	41.8685	48.4912	41.6051	34.3966	53.0101	38.295	28.367	37.9064	47.5898	48.1417	67.525	41.0499	43.6823	62.1975
ENSMUSG00000031848	35.1869	25.3496	32.0411	43.2999	29.9813	47.7061	49.7335	45.2803	58.5462	40.0095	35.3339	36.665	29.2789	78.2116	47.4571	28.6587	37.3165	41.0237	77.3437	69.7277	40.7422	35.6588	80.708
ENSMUSG00000022365	35.8485	33.426	38.8238	43.0674	43.4291	47.7559	49.2292	47.4468	48.8224	40.0026	43.0471	40.9557	36.685	45.6941	41.2132	42.8956	34.9898	44.716	42.3408	42.5478	39.8218	37.8606	50.9744
ENSMUSG00000101249	12.3039	55.8165	20.0129	142.574	19.0173	13.3915	65.3429	16.7211	112.955	13.2095	81.6717	13.0446	17.1946	288.696	13.183	24.8916	17.3312	92.4718	21.8261	19.6508	15.3055	9.38382	20.4674
ENSMUSG00000030795	43.7597	42.599	45.5716	42.0568	46.42	39.9712	35.4374	37.1216	37.4293	43.9437	48.899	47.338	48.6437	39.9605	42.0277	34.5135	48.1005	41.1683	38.215	48.4737	49.8323	52.2405	48.0606
ENSMUSG00000032050	54.9504	58.3366	63.0268	44.4247	45.9446	39.7224	19.8641	19.5211	14.8389	60.3984	53.851	59.6404	60.0569	21.4887	31.8262	39.9302	52.6416	28.51	40.6127	25.3929	54.1635	54.2425	29.6578
ENSMUSG00000031960	41.6178	40.5746	44.3296	47.3188	74.1402	76.5264	39.2747	41.2445	41.1243	43.1285	53.1563	49.6305	45.3043	36.0411	30.192	31.8942	45.5699	50.7569	48.4319	58.0805	48.9883	45.2489	62.8159
ENSMUSG00000014959	36.3853	35.4491	41.4454	50.4515	35.8154	34.5813	49.8847	47.1723	45.1684	40.2247	47.7048	44.1072	38.9203	43.4192	36.6714	31.9883	33.1074	36.497	36.9637	53.1535	41.9149	45.2216	61.1967
ENSMUSG00000055681	30.3896	27.4828	31.4132	40.7164	28.6589	38.5796	58.9665	55.0147	69.7588	32.577	37.2926	36.6508	30.0329	64.1268	37.2706	27.309	29.7077	46.2959	53.4059	74.2188	38.0182	40.8987	83.3318
ENSMUSG00000056121	45.4395	45.1719	51.222	56.9003	54.6914	55.7586	29.1371	30.4502	31.6473	52.502	57.437	47.9919	44.2377	32.0171	24.594	24.1508	51.8782	45.3508	64.22	50.6877	48.3051	48.3364	61.4133
ENSMUSG00000031955	43.0356	42.2165	44.2054	59.4358	42.8609	39.9688	36.6365	38.4646	38.784	41.0461	56.9307	36.6873	37.3099	41.4142	33.0235	26.7824	46.9514	41.8405	48.1328	53.3417	45.9167	44.6874	50.1696
ENSMUSG00000025212	48.4268	44.9939	43.7283	50.2878	43.8214	41.9951	42.7935	43.9275	43.1929	43.2243	47.6039	47.5372	44.0682	31.8288	39.664	31.7308	37.5778	45.1581	37.1857	57.8707	44.8106	51.1361	62.6668
ENSMUSG00000020423	29.9674	30.5931	25.0974	51.7383	16.2925	15.2379	31.7124	40.6634	37.5797	19.624	39.4466	14.1569	12.7664	42.9539	19.3447	41.4643	44.2624	30.2311	43.8091	44.6093	39.1058	29.4404	24.0505
ENSMUSG00000030805	29.8465	28.6945	36.0282	37.3893	39.8988	45.7532	63.982	70.2208	89.7986	32.8422	36.1755	38.209	35.2004	73.9245	55.1101	39.9907	36.1724	57.2385	46.7904	66.2031	40.0394	33.5354	63.1644
ENSMUSG00000056692	40.0866	38.2289	44.508	43.5422	40.5985	37.8727	54.6165	57.0584	51.127	37.8046	42.733	38.211	35.125	40.4316	45.3366	41.8303	36.04	41.6136	36.3137	50.3316	46.9425	42.1118	48.2017
ENSMUSG00000027184	52.1805	54.097	57.9216	45.6292	46.4852	42.019	28.8189	27.0845	23.1697	54.7369	50.1179	58.5203	60.7211	31.1794	37.1302	41.5255	45.2838	32.6506	36.4132	30.7483	50.8518	53.2518	36.036
ENSMUSG00000039515	34.3351	31.259	35.0954	39.9068	31.0738	37.6452	63.4809	62.0586	62.8032	34.8624	37.473	35.5672	34.5537	78.7092	52.3846	38.599	31.4523	38.1397	49.0237	57.9066	35.8829	39.8373	65.1642
ENSMUSG00000019782	35.1154	32.1018	42.4187	49.5591	32.8871	30.7438	43.7328	35.9298	58.2317	40.9942	44.0391	43.8464	36.5207	78.7387	42.2937	35.3816	42.0936	31.567	72.5032	57.5998	37.0525	35.2473	74.4735
ENSMUSG00000042622	27.1219	27.173	34.3626	49.7107	59.3136	56.7407	31.949	33.0176	31.503	31.1436	50.5262	29.507	27.2355	30.4644	23.5275	23.2864	59.4867	48.8154	60.6421	28.3936	28.7235	29.4229	33.196
ENSMUSG00000065990	31.2768	29.4277	33.4375	45.4495	36.6263	48.8382	61.4044	56.6413	74.8715	35.2002	38.4313	37.5721	29.0759	80.3353	40.1785	34.5476	29.4504	47.8442	65.349	68.395	34.5981	35.0315	75.1239
ENSMUSG00000007458	41.5016	40.9563	46.877	46.3847	42.6247	42.0452	40.6159	43.4943	43.3684	41.0529	42.9923	41.0761	39.84	45.4451	39.5757	39.9674	46.9904	46.8594	48.568	39.8898	46.3572	37.6749	36.8921
ENSMUSG00000013858	34.0577	31.9863	35.8794	42.5458	37.0027	41.0396	63.389	65.606	73.6075	34.4188	39.6486	31.9829	31.2406	64.6542	47.5145	42.0823	33.5181	41.2923	42.1583	63.224	37.7493	37.1033	61.8789
ENSMUSG00000025156	38.4816	36.2544	40.4896	50.3698	34.7095	41.452	48.1239	47.5254	51.4752	38.4366	45.0249	42.0605	37.7111	53.905	36.1141	33.16	38.1244	41.8033	54.5835	55.3984	38.1855	40.5855	54.7627
ENSMUSG00000011958	42.2937	45.6716	48.0521	46.3027	40.403	40.2364	37.9089	35.9475	34.9294	46.824	46.2868	46.8661	44.6515	45.9565	40.7988	38.0667	43.2951	38.5316	48.7397	38.03	42.6343	43.9139	47.0288
ENSMUSG00000079553	42.4985	42.6783	37.5944	45.4433	29.953	29.9265	50.2562	51.4661	49.2907	36.1923	36.1123	32.8961	31.9267	50.2407	36.1629	42.8204	46.1306	44.2547	53.3287	53.1585	40.2973	36.4329	39.2784
ENSMUSG00000028955	37.7569	40.8912	48.6428	48.6461	38.3109	35.509	45.4535	38.7077	39.2784	45.3751	47.3998	45.822	41.7021	45.1984	39.3277	38.5294	50.0165	41.1059	57.669	43.2032	44.7842	41.4313	47.4969
ENSMUSG00000030894	26.76	26.3936	27.0543	28.2421	49.472	44.5574	74.072	77.8704	80.4881	25.6616	29.512	28.7156	30.274	61.0253	95.9172	100.56	44.569	63.2667	37.1398	22.0637	22.581	22.0446	19.6648
ENSMUSG00000064357	38.3213	50.6881	45.625	131.098	66.9902	21.6263	24.1942	32.7295	20.0855	24.3935	24.3765	52.7689	42.1966	77.3125	34.9772	111.847	94.5137	17.6893	28.2991	21.0984	35.366	33.3939	22.715
ENSMUSG00000040842	38.236	36.8397	40.4221	43.7254	32.3851	31.3002	54.0848	53.4799	54.9705	36.3443	41.619	37.7479	34.2283	47.3353	43.444	39.1061	36.755	40.4855	47.2815	56.2328	42.2691	40.7029	56.3229
ENSMUSG00000028675	44.7356	43.1358	47.4593	43.6256	45.4573	44.9818	29.0125	27.0309	29.0602	46.0137	42.9497	49.6744	44.3868	36.1445	37.053	37.0758	56.2861	42.6489	69.2339	36.8468	43.8195	42.3208	38.2259
ENSMUSG00000050288	56.5685	52.6885	55.4112	59.7936	40.8059	45.9847	28.0767	26.2371	26.1218	63.475	62.5305	62.4077	60.1091	16.0964	11.5095	13.092	36.0355	33.1238	41.8887	82.9128	66.4354	74.5436	82.7795
ENSMUSG00000032187	47.9846	47.4093	49.6752	45.3035	36.2961	32.474	37.4766	39.6429	35.8726	42.0705	49.5399	44.5573	47.8474	36.4547	35.2756	34.4506	40.5845	39.8741	29.857	47.7293	52.3342	51.5416	46.8296
ENSMUSG00000022698	40.4989	45.1242	51.6654	38.0065	55.7769	50.4469	27.2344	23.8052	25.2027	46.6313	47.7319	52.3684	50.4645	36.2334	36.3779	41.5442	61.6446	38.6349	58.1985	29.7495	42.9707	43.7221	37.7444
ENSMUSG00000048277	36.9066	34.8372	36.9145	44.9865	40.2159	43.3258	48.8573	50.2359	51.9731	43.1741	46.9377	41.5788	40.7503	48.5919	30.7434	24.863	36.0772	45.0194	53.2841	64.6642	42.8834	47.3419	77.0578
ENSMUSG00000001964	36.0529	33.5682	37.5219	46.615	35.3493	34.7637	53.338	49.4959	55.1542	34.8174	42.048	37.6326	32.8444	47.6818	37.676	32.0679	39.9118	39.8129	49.6346	55.5102	40.7866	38.3099	53.0104
ENSMUSG00000028433	43.9471	46.058	42.6326	44.4363	45.0991	37.4056	34.0794	37.8098	32.2227	38.4234	43.6989	36.7569	44.9826	26.3209	31.9626	34.2064	44.7558	41.9348	31.4206	47.6987	51.9081	50.885	46.8486
ENSMUSG00000018848	38.5293	39.1473	48.4741	48.5426	60.3294	63.5783	32.3199	31.1853	38.4031	42.7767	46.822	45.9147	40.1541	44.465	32.1576	31.3591	51.4427	54.7973	67.8203	44.4899	37.4627	37.1211	49.9695
ENSMUSG00000038762	36.2021	34.3361	40.2015	37.826	40.4763	37.3234	49.8942	51.0476	53.8342	36.1687	41.3661	36.9493	36.4941	54.052	45.5302	39.5199	39.2367	46.0117	40.7214	56.3461	43.1499	39.2319	55.0364
ENSMUSG00000020308	25.0597	22.8846	23.8784	36.5627	26.9849	39.5731	85.3724	83.5149	116.37	28.6657	27.5067	25.9879	20.0272	117.328	56.2532	44.4109	24.7426	39.9641	54.3223	63.9797	23.3202	25.3282	65.3571
ENSMUSG00000005087	48.3964	49.4085	57.8664	44.4403	39.8683	34.1157	25.4834	23.2844	24.0118	44.249	47.0651	40.4921	47.8608	23.3052	18.5666	30.7729	58.5765	44.8089	49.3922	32.4406	43.8338	38.1752	30.1298
ENSMUSG00000110545	34.5785	30.6659	37.4719	47.6084	31.2976	45.1131	53.79	51.1311	66.2261	36.2692	44.4188	45.2697	32.072	76.0199	34.9772	27.1976	29.7734	47.5759	80.04	76.2354	32.0534	41.5487	73.757
ENSMUSG00000035198	33.2719	34.631	34.0378	47.8278	32.2633	37.4303	53.7076	53.5854	61.2213	35.5616	42.5798	37.9218	33.2497	49.4305	29.7337	30.6346	34.8183	41.8863	48.687	65.3033	37.27	42.4603	67.5961
ENSMUSG00000024338	24.084	21.9938	38.3972	36.5302	44.0217	59.5056	82.4778	79.8799	96.5495	22.3159	24.3134	23.5214	18.7261	40.0529	23.6961	16.8852	34.2734	62.3474	69.4212	92.6984	49.6228	18.5619	44.8206
ENSMUSG00000029621	32.2929	30.8153	34.6601	37.0123	29.1707	29.7779	65.6659	60.6555	65.9417	33.4693	36.2096	35.5765	30.1902	75.118	55.5657	50.558	30.1317	39.7468	42.7416	48.8448	34.2242	32.3223	57.8031
ENSMUSG00000069662	47.7038	45.4408	46.5398	44.6775	41.0595	35.1964	45.7727	35.3763	35.9956	52.3119	50.9205	53.9182	49.0023	57.8599	54.0979	78.8742	30.0409	32.278	30.0885	35.1459	38.2176	51.2519	43.2565
ENSMUSG00000028617	43.372	43.3494	49.0373	53.0324	39.0694	40.5726	40.7539	39.1465	40.0078	48.5866	51.678	52.5838	44.0351	36.4477	28.9243	25.0275	35.2435	40.3786	44.9139	64.0329	49.2273	49.0391	71.099
ENSMUSG00000057738	48.5079	48.2729	53.9977	41.1372	48.4422	45.6562	27.0557	29.1972	26.1501	42.9152	49.9342	47.4558	52.5437	24.7155	29.6309	26.5718	42.9553	35.7639	30.3069	43.5543	51.3174	52.1972	40.8775
ENSMUSG00000037916	34.2264	31.6054	37.6902	43.7075	34.3826	41.4492	57.6432	58.1322	65.9308	37.0395	40.5788	38.613	32.9902	77.0552	49.1828	38.6465	31.6135	40.7165	50.4433	61.5076	36.5124	37.0247	65.824
ENSMUSG00000015839	34.7938	33.4122	32.5458	40.1726	42.0094	37.4308	44.2104	44.2264	47.9857	35.2704	38.0477	34.5709	31.8037	43.5958	41.7221	45.7738	29.4826	40.133	30.7894	32.4294	38.3859	36.5775	33.3756
ENSMUSG00000079884	43.2067	44.6966	54.249	42.5869	39.5933	34.8473	26.7155	29.2471	15.6253	47.1415	45.443	53.2115	46.0739	21.1184	47.4901	49.6192	40.0261	26.6698	23.4406	18.3969	47.8706	46.3431	16.17
ENSMUSG00000058833	24.0521	21.0622	24.889	34.0407	31.7209	49.1043	80.3345	68.8136	98.3821	30.4874	32.1354	33.3882	26.7383	117.045	49.5617	36.7578	29.3164	40.3463	69.094	59.1624	24.6933	26.324	77.7092
ENSMUSG00000028394	36.9437	34.9949	41.7772	47.6258	38.0596	36.0091	45.7471	46.4389	52.1398	40.5298	43.5368	40.0664	34.4651	65.3441	46.6637	45.9558	36.6688	40.8275	49.0518	42.7032	33.549	33.7792	49.6748
ENSMUSG00000063412	39.6291	32.5552	41.5838	43.7383	30.992	37.1849	37.7163	39.5118	43.9705	39.9143	46.209	42.8538	38.0264	73.3855	39.0868	33.6634	36.9946	37.1501	68.392	45.8853	37.1697	39.5729	54.6457
ENSMUSG00000039476	42.5233	35.4701	37.5186	60.3164	28.5241	31.2722	30.9122	35.1713	43.7044	39.2348	43.1209	33.2501	25.8261	71.9572	36.4683	17.6533	27.8684	43.2009	44.5415	76.2819	32.8914	42.3376	50.4696
ENSMUSG00000022385	46.9217	45.667	40.1386	52.0814	20.4738	20.484	49.446	58.3659	53.2796	33.2464	33.9096	24.6994	26.179	44.387	33.677	47.0807	56.3995	52.2699	58.1848	47.4415	39.0505	26.584	26.6366
ENSMUSG00000094989	27.2635	27.7302	37.2237	46.226	26.498	33.1596	40.6824	41.8547	53.9661	35.6369	33.9495	33.0812	29.3002	90.8749	46.4503	29.982	34.7256	39.8691	99.3013	56.936	30.0174	24.2404	71.2444
ENSMUSG00000021737	42.0396	39.9637	49.9642	52.3712	34.8586	37.9899	32.9657	31.7614	34.6284	49.8983	49.7198	50.3466	44.6396	59.3408	35.9748	33.1645	42.9894	38.4304	60.9289	47.3459	40.6814	43.6904	53.7513
ENSMUSG00000039450	13.8239	10.5679	9.77843	18.2772	18.7197	23.3238	164.208	170.276	225.697	9.29849	9.0889	6.28681	5.11495	146.691	70.8214	77.6211	18.4011	63.2538	37.8823	31.1639	10.1097	7.42569	17.3662
ENSMUSG00000028567	32.384	30.6909	33.5422	44.4977	36.7056	40.3193	55.513	53.9087	63.5275	36.517	36.4549	34.7156	31.4382	56.9402	42.7112	39.252	35.4601	43.2471	53.5073	45.3116	34.185	30.211	49.4078
ENSMUSG00000002660	29.3962	28.4174	31.611	41.9363	37.9168	48.6093	58.0853	53.6024	71.4023	34.6007	37.2385	35.4831	28.261	82.7549	46.904	33.2687	36.6474	52.9427	64.8726	58.3515	29.299	32.5239	66.4423
ENSMUSG00000091845	24.7311	27.1419	37.9406	38.9913	30.1751	56.2619	50.0937	47.83	66.5477	34.2252	31.578	29.9031	25.9369	107.233	42.1507	23.3181	35.2804	45.2548	77.2769	87.2825	32.7511	30.0348	93.5602
ENSMUSG00000031879	29.9872	28.3691	33.4261	42.5686	37.9692	44.6914	44.4148	41.6957	51.2041	33.0711	35.5342	35.3005	26.0317	52.8517	32.0883	25.4867	45.3191	47.0993	71.7311	56.3455	37.384	34.7918	67.3151
ENSMUSG00000041133	40.9336	41.2015	47.4812	38.6991	42.1231	35.3887	32.1982	32.5997	34.653	40.9346	41.5785	42.7595	44.1614	37.749	41.0513	40.5057	46.3196	42.5006	38.2752	40.4891	46.6826	43.7687	41.4669
ENSMUSG00000022769	20.5055	20.0072	21.3911	24.4769	17.7866	20.1088	86.6996	81.1006	96.8918	23.979	24.1667	21.5857	17.1025	67.1559	60.6917	38.3716	12.4407	25.3046	18.725	45.772	26.9184	29.7214	47.1423
ENSMUSG00000025574	35.7234	34.7297	35.9434	46.436	29.2867	36.3109	55.8418	53.6148	65.3997	36.5895	37.5739	36.2627	33.7149	57.3798	29.8181	32.1681	32.6174	36.595	53.7929	56.3098	31.1377	36.9946	68.75
ENSMUSG00000063358	50.5402	50.2227	54.8698	45.7995	46.8132	42.5171	28.0922	27.7526	24.9311	49.4933	48.8423	51.7196	50.6247	28.5146	32.2635	35.9827	48.8437	36.1097	45.3323	33.5584	50.2522	47.9318	33.9604
ENSMUSG00000019132	46.8311	45.9925	47.725	39.7423	47.0067	41.9794	30.9757	30.5837	28.0955	46.2693	46.2507	42.0636	44.8951	27.544	33.8697	33.6011	30.7928	38.5569	26.7524	40.5035	56.5066	50.026	44.7527
ENSMUSG00000022884	43.0449	47.1466	43.2245	34.9775	48.1643	48.003	21.5772	22.5859	19.4183	47.1443	37.9806	40.4858	45.199	27.5548	42.1242	34.0199	54.1438	42.4474	52.7233	29.3126	43.94	43.7047	28.6834
ENSMUSG00000020211	29.0079	28.299	32.3004	42.3082	40.0115	43.3731	74.8732	70.3474	79.8061	27.7293	39.5807	32.1318	30.6669	55.3626	43.7132	37.2248	40.1915	40.3991	42.3003	66.9635	34.3674	32.0593	70.5789
ENSMUSG00000019558	30.3708	28.8013	32.3014	34.0833	65.8061	63.2876	61.5871	61.7231	57.4953	28.2711	32.8978	31.6448	34.3077	71.6759	72.6939	79.7113	59.8911	55.4543	58.1838	23.2865	21.4608	19.3282	17.8262
ENSMUSG00000027091	38.5394	41.308	49.7494	43.4539	46.6025	43.8479	31.943	29.7944	32.1813	45.6122	47.563	47.2232	40.9448	42.4241	34.0417	35.5126	48.4659	41.4849	51.4747	39.0107	43.3026	41.9898	42.5116
ENSMUSG00000029409	17.0165	16.0353	22.9064	24.2968	13.4754	16.6206	27.3187	38.7025	59.5036	13.9161	16.8551	13.2667	15.5927	153.839	35.6104	5.027	54.5954	27.9098	93.8416	23.4152	12.1931	7.98054	18.1987
ENSMUSG00000049521	50.201	47.7811	46.379	60.7661	46.1969	50.0644	26.1063	26.8546	25.1336	49.681	58.9928	50.4232	48.5942	16.1417	14.7758	14.6595	32.4567	34.6355	37.64	71.8612	54.139	54.9796	84.7972
ENSMUSG00000029050	43.6027	43.2857	40.2543	39.3401	47.6508	41.1761	36.8979	37.2929	30.2503	42.1018	46.3691	38.4422	43.9822	33.3071	45.2984	43.4157	45.77	38.0331	33.264	33.9927	41.5134	46.5882	34.3558
ENSMUSG00000028779	39.4308	34.851	38.6198	49.1816	40.8929	44.0886	50.7832	51.5515	58.6733	40.8013	44.0471	43.125	37.0819	40.7804	33.388	29.1791	32.1177	47.062	48.4319	65.0017	38.012	40.6406	73.1593
ENSMUSG00000078713	30.2323	28.3922	29.6512	39.9125	30.8987	47.8446	44.4808	37.544	50.7647	35.9261	33.5203	36.4232	29.0819	99.8057	45.0599	37.0189	43.3413	40.2794	84.649	46.0623	29.3575	32.4303	56.3295
ENSMUSG00000007039	31.8007	29.4299	38.2192	45.3815	43.8325	51.2038	46.0094	43.5164	49.7976	39.2791	42.7743	52.4064	39.637	54.1323	42.9799	24.3828	19.571	42.119	33.8656	77.1714	42.4045	49.5013	96.4202
ENSMUSG00000031820	31.9859	29.626	32.7847	42.8913	36.1588	43.1702	53.075	49.8842	54.5448	33.7103	37.0385	33.8988	31.2018	60.0705	40.216	32.7494	42.4679	50.9647	71.6768	51.2622	33.7675	33.0158	57.8891
ENSMUSG00000025162	46.2264	46.0501	44.8986	43.9121	41.7405	38.1593	35.2148	35.8233	32.3666	43.3616	47.4409	42.531	44.4256	25.7896	29.3823	27.7381	39.1099	42.569	37.5472	42.6746	47.9132	44.4585	46.0042
ENSMUSG00000018446	30.9936	29.9559	36.9905	44.2845	41.2214	47.0716	43.9728	42.6058	49.3153	38.1158	43.7593	43.6712	36.436	73.5699	41.6191	37.4647	44.5568	41.6059	68.7823	43.4298	30.3793	35.1199	50.0047
ENSMUSG00000039041	33.5328	31.4088	39.5137	47.2637	39.4953	40.9699	46.025	44.6285	48.3233	36.9708	45.878	36.7782	33.1883	58.5052	32.0281	27.4593	41.7579	43.3705	56.0388	61.9357	37.6833	37.297	65.8413
ENSMUSG00000016257	37.8716	36.6315	43.3497	46.7294	40.2587	41.0806	34.7846	34.0982	35.5696	41.7414	47.0895	42.7086	38.8734	47.7547	37.5617	41.2438	45.3618	39.1154	58.1632	36.5662	37.9744	38.9205	39.2186
ENSMUSG00000024213	34.4175	31.4116	37.3108	41.3915	37.6434	38.3321	56.8951	56.5735	56.7931	37.5891	37.3729	35.0537	31.418	64.6323	43.8323	41.2779	34.7092	41.3043	45.1718	48.5165	36.755	38.34	50.3184
ENSMUSG00000029076	29.1822	27.9875	30.6965	38.6603	33.9614	42.6885	72.1016	70.8494	89.7133	30.5688	33.4584	30.5225	25.3915	67.0489	44.3016	49.0437	25.6662	47.2244	44.0693	50.1439	31.3682	28.2285	50.9208
ENSMUSG00000026281	32.1789	31.0325	29.9914	38.6872	33.5525	41.6313	51.2619	49.7631	61.6716	33.7297	32.2082	34.8914	27.7749	69.0864	40.5809	41.5088	34.1404	39.7489	61.9879	49.6599	34.225	35.8077	57.9533
ENSMUSG00000028902	32.0531	30.9567	38.468	40.544	36.914	34.3729	49.2598	48.5685	55.7541	36.3643	39.3036	37.3917	35.2704	60.3641	41.4187	35.745	39.0806	42.4699	60.6488	48.9389	36.4282	36.679	55.0319
ENSMUSG00000028291	42.5577	40.5409	45.9418	48.4336	50.7445	45.1285	37.9763	33.9553	33.3748	47.0797	47.3724	46.457	42.1791	43.6818	33.2021	33.225	49.9775	34.7934	63.8073	37.7297	44.2711	42.1402	41.1094
ENSMUSG00000034271	50.1481	47.7265	42.6053	62.573	61.1588	54.6983	16.4923	16.2848	18.1982	45.7644	57.3763	42.4697	42.0661	18.7583	15.8137	15.2885	39.4828	30.5711	47.2105	63.327	57.8223	63.6581	62.3146
ENSMUSG00000020029	31.8968	31.7832	31.5686	32.072	37.8834	35.9796	56.4895	52.6478	56.5371	35.2086	34.0625	37.2333	34.5503	76.2969	65.2768	67.6279	34.6912	33.6615	40.5121	29.4916	30.2293	32.5295	32.6557
ENSMUSG00000006818	10.1042	9.87802	11.0934	12.2987	12.3251	14.2749	117.02	114.372	127.236	11.9654	12.3259	12.7671	11.6663	102.406	99.5607	86.586	13.2587	17.5972	19.8662	12.6942	10.3613	11.1282	14.0155
ENSMUSG00000022033	34.2526	34.7593	35.0018	41.3744	31.3938	32.3429	35.1581	29.4119	32.3291	36.0107	34.7161	36.6432	31.7346	58.1261	34.3415	44.8977	55.874	36.4146	75.9823	31.2459	29.1656	31.3166	35.0731
ENSMUSG00000003316	53.4798	55.3296	52.1519	33.7113	45.6723	39.2527	24.6208	27.3443	16.9179	43.247	45.8217	46.6203	56.2751	13.0012	30.2205	33.2409	37.6381	33.5586	19.6672	27.4954	54.9963	58.3045	25.3687
ENSMUSG00000073838	33.435	31.7544	33.7993	42.5756	28.3328	33.1517	52.7763	52.1741	58.6516	37.3726	38.1572	36.0781	32.809	73.2037	44.2314	34.7215	31.8734	45.2324	51.4212	56.0504	33.9415	37.63	62.5323
ENSMUSG00000024691	46.5605	48.392	48.4227	44.2968	41.9133	38.8758	30.1628	30.2865	33.6773	46.7219	42.0884	46.0404	47.0044	27.9027	29.089	35.7492	44.6137	39.2412	42.3805	35.621	45.6998	45.1083	39.1549
ENSMUSG00000024369	30.6385	29.0519	32.8448	41.5721	33.1866	38.2711	60.5588	57.6295	67.8995	35.6014	38.1341	34.8606	29.8689	71.8433	45.1273	34.3048	33.3142	43.1288	55.9448	59.9121	32.9979	34.0068	62.7664
ENSMUSG00000034484	40.3169	41.5788	52.6637	45.9801	43.4203	38.8913	37.5922	33.6291	37.1743	41.4354	44.9841	50.7516	45.9801	44.9996	41.5815	49.4233	48.3642	44.5204	49.6621	38.4565	45.7897	37.6922	35.7104
ENSMUSG00000032504	48.5717	48.9869	52.3879	47.2379	39.9978	34.5893	30.4286	32.1731	26.0135	46.8926	49.9453	46.6315	45.8697	29.1514	32.9751	37.4905	49.4065	34.6787	38.4831	34.572	49.6233	47.2796	32.4491
ENSMUSG00000062963	30.4055	27.0087	34.4991	42.2554	25.7166	28.4877	58.554	51.5886	67.8961	33.635	36.855	35.6252	26.7342	91.1477	47.6216	37.4697	32.7437	41.5892	62.2519	49.4957	29.6859	30.2564	54.5816
ENSMUSG00000035325	41.1981	40.6676	44.2562	44.7861	33.0343	31.8282	41.1653	40.3882	36.3326	39.2428	46.775	44.7125	47.2188	28.1574	31.0918	34.6737	27.5764	34.6312	21.6186	47.4811	48.6919	51.3551	48.1822
ENSMUSG00000028410	46.1066	46.4029	60.553	53.7207	34.5262	34.6082	21.204	21.4327	22.9754	48.5234	51.5395	53.6728	47.5552	27.5164	23.3986	21.3894	40.7003	35.1152	46.7895	49.7892	52.9386	46.7837	48.272
ENSMUSG00000032458	40.3202	39.4371	49.1679	43.9626	35.591	33.5821	35.0105	32.5695	29.9663	44.1126	46.0013	53.6335	45.7533	32.7834	31.3335	33.5417	30.4186	34.4992	32.0452	39.9449	46.1718	49.0502	47.9158
ENSMUSG00000049299	31.4127	29.8366	33.3524	45.9601	20.1208	26.9977	58.4886	45.1632	74.8644	34.2544	34.8419	36.6505	30.5326	74.0823	37.7119	32.1309	34.4629	42.4002	61.2752	62.612	30.4876	33.2147	76.4555
ENSMUSG00000021243	30.5461	27.3523	35.5782	42.7901	34.0522	46.0669	44.3343	40.7076	55.4046	35.0143	39.4073	35.771	31.9797	73.9291	38.1188	29.5446	45.1954	44.7686	80.2569	61.9711	30.3512	28.5312	63.568
ENSMUSG00000033287	35.2792	32.573	32.4099	40.4919	25.4553	25.061	54.3792	52.0151	51.8727	31.8161	36.6627	32.4811	30.392	46.6301	49.4448	39.7262	28.9718	31.3334	30.639	45.9096	32.3736	35.477	43.2826
ENSMUSG00000045948	27.4604	26.3792	30.4542	40.2687	29.5884	37.4092	59.8033	61.9951	79.1276	31.5537	35.3236	31.672	25.6679	84.9922	43.3335	34.5691	31.0257	36.2846	57.0357	56.8756	29.757	30.3392	63.579
ENSMUSG00000095115	47.347	50.2302	45.2993	29.3723	48.329	40.7129	32.6774	34.1208	26.2968	37.6598	35.3246	36.4568	45.5025	30.116	46.1771	56.4823	55.1459	38.2944	32.1831	20.2448	39.2204	39.0484	20.9469
ENSMUSG00000018171	28.7918	28.7475	34.525	30.4918	34.9789	36.4978	51.1869	47.6236	51.7476	31.9359	35.1087	32.5058	23.1089	57.0341	58.8605	50.3918	37.1769	39.0699	44.4969	40.7588	35.6649	39.3748	40.1799
ENSMUSG00000031776	41.0069	40.3744	45.7996	50.8896	39.2722	38.6118	36.0091	37.7132	32.4871	44.0797	50.9997	48.2697	44.4215	37.0704	33.6144	28.1859	44.6791	44.3518	55.0911	39.5486	36.434	41.4183	46.0922
ENSMUSG00000059278	27.0442	27.0757	29.5328	42.9563	26.87	40.0294	50.5363	43.6023	61.9769	30.5846	36.0248	35.5509	25.5089	85.8804	38.1662	25.0456	37.0713	40.291	78.4628	68.4983	30.4882	33.763	79.6792
ENSMUSG00000043733	45.4375	46.2309	51.6243	36.7353	42.9192	37.7872	32.084	33.9551	23.2066	42.6031	44.7789	45.1454	49.0507	27.5911	39.9467	41.2057	40.7499	31.3316	29.1058	29.2641	49.6619	48.239	29.3758
ENSMUSG00000006715	35.0735	36.6876	39.6355	43.2358	31.2195	32.3565	36.314	36.5228	39.9367	38.8119	39.0664	42.0358	33.703	61.9456	35.9721	31.0102	38.5108	40.5594	61.8687	42.7132	34.3327	32.8829	50.8488
ENSMUSG00000081049	22.9121	24.0864	39.8697	43.0134	29.9249	37.303	39.3708	34.6629	48.7778	33.1311	31.0827	27.0226	34.923	95.4385	36.7198	28.2022	42.4225	37.0744	97.5486	59.4576	31.2202	25.9226	80.657
ENSMUSG00000020167	38.6812	37.1041	39.7973	41.9381	36.3884	36.1975	40.2341	41.1945	38.0098	39.2889	43.4816	43.9602	43.0863	41.2773	43.5588	38.9271	29.3762	33.5915	32.292	42.8458	39.939	46.4934	47.5432
ENSMUSG00000038507	38.4982	37.992	79.9851	37.1739	34.1198	35.0439	79.5206	78.26	69.5862	25.3941	25.0592	33.8115	29.7085	23.5475	24.71	45.6638	21.2712	27.4118	18.8798	70.8209	100.538	31.4602	28.5774
ENSMUSG00000028798	28.8704	26.9385	33.1137	40.2734	29.0104	36.5129	51.3868	47.3218	61.6149	31.3165	35.5414	36.0423	26.7666	75.9374	40.8935	28.0699	30.3948	37.6407	62.6244	64.828	33.2068	34.0143	72.3132
ENSMUSG00000022462	50.2664	51.8945	50.7313	40.5103	40.7588	36.8122	23.06	22.2644	17.901	49.5457	55.7589	49.7305	55.5355	22.0661	33.7364	38.8106	29.2566	23.6532	22.9446	23.6336	43.0081	48.9788	28.6736
ENSMUSG00000036398	32.528	30.3991	37.6819	48.4482	34.2217	44.2436	51.0091	47.3376	60.4586	34.8987	37.4443	36.5296	31.7408	60.0943	33.1805	28.3745	39.9117	46.2422	68.3209	62.415	36.1332	32.7938	64.6094
ENSMUSG00000068290	25.2117	23.113	29.2539	34.8953	33.7006	35.8496	59.8368	58.8006	75.6864	28.7382	29.4757	29.0828	24.3671	75.138	41.0771	36.2968	34.5114	42.0223	58.4138	52.3688	30.8587	28.572	54.0112
ENSMUSG00000038812	27.085	24.0913	29.3251	36.5266	32.4747	39.2425	72.2037	63.4113	70.4138	33.162	33.0752	32.1626	26.1752	81.1715	47.0033	32.8131	35.2263	48.0547	67.7037	54.2078	26.465	28.2648	66.3696
ENSMUSG00000000399	34.1065	31.6615	38.6766	48.7238	30.2331	35.7866	48.0677	45.7128	49.5182	36.9256	39.948	39.6995	32.644	66.2928	35.6882	32.9539	39.6973	38.2154	66.6727	58.2245	36.9606	34.795	63.2466
ENSMUSG00000030079	35.0195	31.9326	40.7023	39.8609	34.3671	36.218	41.8674	41.1723	46.592	37.8915	40.1263	42.2654	34.7071	57.9164	36.1278	28.2011	42.8867	41.9854	57.3726	56.4276	38.5498	39.566	59.9278
ENSMUSG00000040354	39.4822	39.4423	41.9892	46.9147	50.7721	57.2216	29.2867	32.7158	27.916	43.9157	48.1026	47.6982	43.6179	29.9569	37.5048	36.1378	36.5947	39.5874	47.6548	57.6077	46.8294	44.9102	65.35
ENSMUSG00000063694	30.6916	28.6139	35.1689	40.4306	28.0758	37.7388	42.2546	34.4815	52.0317	34.4948	35.4839	34.9279	28.7034	80.819	33.1149	37.4259	50.6617	32.8952	79.8147	46.8839	35.4231	30.3423	45.283
ENSMUSG00000000078	36.5236	38.9199	52.2975	46.7592	54.2041	42.2918	29.9196	27.6748	25.5813	37.8318	57.4384	37.4049	38.7491	39.6326	34.5787	42.1946	49.8001	24.7419	38.3065	19.8623	30.8255	31.5129	20.3774
ENSMUSG00000022614	28.517	27.6902	30.4626	35.8353	30.7479	33.1508	67.3306	69.5187	71.655	29.4588	32.2862	26.7467	27.5957	52.7804	42.8604	38.535	33.1844	37.8795	34.1973	51.7681	31.1192	32.6362	48.2411
ENSMUSG00000028466	36.0711	34.6055	44.8661	55.7074	39.6907	45.8502	37.9235	37.7478	44.8151	38.9484	48.4966	43.4284	35.359	48.0198	28.9825	26.7523	34.9781	41.042	58.6511	65.8525	41.9002	36.8925	62.6701
ENSMUSG00000019851	59.5905	60.1414	65.2106	73.0809	57.7726	49.3468	16.6755	17.6422	18.4085	62.6471	66.0541	59.8729	53.9701	5.56462	1.3463	13.8937	83.3825	53.9487	95.879	42.8742	45.9673	36.6266	39.499
ENSMUSG00000028932	32.6489	31.0656	36.2776	45.7653	30.1145	34.3934	46.9244	45.1332	54.4456	36.576	40.3935	39.7646	31.7911	68.812	38.3098	32.3923	32.9683	40.2543	56.0803	51.7332	34.9691	33.7653	56.587
ENSMUSG00000084093	17.4463	19.3546	18.7138	29.762	16.9927	43.2372	83.698	77.5723	106.467	15.8501	27.3361	24.5345	15.916	155.598	59.3476	33.6817	19.4077	40.4659	50.0889	59.484	22.1113	31.6275	62.9684
ENSMUSG00000030978	41.5658	40.9167	45.3431	45.3975	32.4087	30.9958	30.887	30.0943	27.9087	39.5182	40.6203	40.686	39.505	39.6306	35.4288	40.8347	44.6208	28.5338	49.2426	29.4059	36.5775	36.7939	31.5487
ENSMUSG00000030588	30.7281	28.155	32.8692	48.0683	34.3872	47.3985	48.0353	45.6426	54.3877	34.2541	41.946	39.4468	30.318	58.8557	32.285	28.0969	35.1367	36.7091	64.8104	63.9385	31.4937	35.9437	67.8281
ENSMUSG00000017615	48.0849	47.9913	48.8859	53.1678	38.6178	37.7843	28.4023	29.3145	27.3894	44.8294	51.4494	46.7155	46.98	26.2595	23.7425	25.5112	39.6647	32.5123	40.9872	48.2377	47.1686	50.6497	49.1669
ENSMUSG00000001082	24.4505	22.154	24.8937	29.6944	29.2985	33.1916	79.7587	80.7414	89.8791	25.9313	27.666	24.8087	25.5251	73.9532	56.7354	48.8886	27.6478	38.7116	34.1794	45.2281	26.4705	24.2306	45.0462
ENSMUSG00000027715	47.004	48.5817	50.6558	45.601	27.4776	25.7676	28.6258	27.5523	24.4187	43.7692	38.7125	45.0033	45.0716	33.2338	25.7934	34.83	49.2079	25.8261	47.693	38.898	46.5979	42.6066	36.7348
ENSMUSG00000027006	43.1802	45.3193	49.5803	45.0074	36.078	32.7082	32.7964	31.721	29.9789	46.4704	43.6953	49.2565	47.4544	30.0843	34.8123	44.3799	39.3087	35.8583	37.3693	31.3764	39.9517	40.6853	32.5921
ENSMUSG00000002844	29.4217	28.4754	33.4846	38.6959	39.9243	41.9412	54.3844	56.2599	52.65	32.9547	38.0472	31.3617	27.5515	55.6284	47.2428	35.1584	33.9262	43.9778	46.6575	49.1783	33.7405	31.6483	48.5338
ENSMUSG00000044857	30.2479	28.4274	30.7553	33.742	38.8329	44.3342	69.0671	70.3227	72.7128	30.5476	35.588	32.142	31.56	62.8509	53.264	53.5248	29.9932	39.7714	39.7433	44.411	32.5203	34.6778	42.5222
ENSMUSG00000041889	37.2655	34.92	31.3438	49.4492	38.0824	38.2461	50.1397	55.0039	59.509	37.0745	41.1424	34.8047	27.5483	44.8396	22.7657	24.9061	34.1223	41.3966	42.2032	66.0158	39.592	40.8167	65.0403
ENSMUSG00000022678	42.5382	42.5348	45.0586	47.8291	29.7103	28.7151	34.2301	32.6428	32.4212	38.2279	38.8184	40.8367	39.7063	40.3793	31.1672	31.086	49.4764	43.8535	53.1099	45.1338	42.4307	41.3633	42.0947
ENSMUSG00000061360	29.994	27.2513	33.0964	39.5616	35.0005	41.2368	48.1095	45.666	58.351	34.4316	37.1029	33.6658	27.6226	63.8893	34.3591	30.976	36.2804	40.897	66.6786	51.2232	29.485	26.2967	60.4244
ENSMUSG00000050552	20.8445	17.9198	23.5277	30.8704	26.0223	37.8498	73.9567	68.7939	89.9463	23.9955	27.8242	29.0772	23.2202	125.038	59.8437	46.1455	25.8243	37.6974	61.1456	49.8138	21.1091	24.1125	53.5339
ENSMUSG00000002014	24.1369	22.9791	27.1389	35.2137	22.3	28.0024	63.6616	51.476	71.5125	26.668	29.1129	30.0059	23.8084	74.1708	35.5604	32.2065	25.1866	28.9107	42.9845	55.5383	32.2866	33.003	56.7731
ENSMUSG00000071041	30.689	30.6983	34.8746	39.3103	29.8286	33.7684	39.2955	36.9844	39.8499	32.4826	35.2399	33.8787	31.8991	58.3941	38.6876	25.6504	41.0323	39.0576	56.3276	48.2368	33.3981	35.1418	53.1239
ENSMUSG00000021403	68.9836	69.095	79.3511	80.7678	65.1995	57.686	1.61434	2.35035	2.05519	68.7848	75.4792	62.1446	57.3672	1.35804	0.375431	4.37229	73.2293	39.8528	78.8644	32.7287	47.9683	24.3586	31.2364
ENSMUSG00000029310	26.264	24.1048	31.9818	35.5674	39.3102	43.6971	50.5684	54.3353	61.7553	29.0828	32.3447	32.479	27.715	86.6822	53.4481	36.6669	34.0983	46.871	52.0681	40.9663	25.3444	24.7606	39.6893
ENSMUSG00000034317	47.8879	52.5259	46.7217	41.3048	43.3262	42.798	21.8009	18.6735	18.5007	49.8539	41.9969	45.4454	45.4484	25.7059	23.8536	30.5427	51.2163	27.3546	54.7472	30.5657	42.0486	44.2323	31.7338
ENSMUSG00000021756	33.5338	34.4744	32.4125	24.5014	37.8358	33.4335	35.4464	36.3685	26.7161	31.6383	32.7345	32.4516	37.2766	30.1409	57.8588	40.6475	30.6541	23.2973	19.7189	23.2653	39.9866	49.0558	22.9882
ENSMUSG00000037503	44.9366	45.7112	46.778	34.4063	48.8672	41.8429	28.8747	30.9763	21.3517	42.3224	43.9048	43.4904	46.6946	24.5679	35.6066	41.2003	42.8647	36.2491	33.7601	29.5822	46.8839	48.1386	35.062
ENSMUSG00000038803	21.5866	20.7508	20.3627	28.2723	15.374	22.4767	59.613	54.0218	76.7523	27.5628	25.6301	25.9542	21.7887	102.29	66.0025	52.2067	27.6332	29.072	45.0752	43.4407	26.4279	30.4886	44.4477
ENSMUSG00000073802	35.5348	34.9709	36.8344	44.172	36.7547	44.9438	45.8247	51.1148	55.0475	39.4581	40.9781	40.8382	34.0448	60.4497	40.7415	34.6441	32.9192	38.9352	51.1171	51.4036	37.0652	37.4612	48.5561
ENSMUSG00000084817	20.8844	22.3733	30.9072	36.0944	24.7985	40.3846	62.7014	53.8983	69.7228	25.4233	30.4604	30.0498	24.2351	117.793	39.2589	28.1398	39.4574	32.9158	66.3371	75.7908	30.0458	36.4857	101.032
ENSMUSG00000017493	13.6754	13.1621	6.03875	16.7316	7.11304	7.91225	17.3601	19.1277	18.9095	11.3447	11.0196	5.71158	5.27973	18.5269	15.4157	20.2274	2.28199	47.2751	2.76463	15.6524	5.44667	11.3509	9.09388
ENSMUSG00000001418	19.9909	17.9001	21.1729	26.1262	30.0367	33.6844	109.777	111.058	137.323	20.5456	23.0343	21.6144	19.9691	88.7808	60.6604	80.0556	25.2755	49.3945	34.8757	33.901	18.0307	15.8979	33.0167
ENSMUSG00000022565	52.4405	49.7545	44.0879	34.2367	35.1408	34.4263	40.2612	44.9649	34.0826	45.4992	44.233	37.0405	56.1052	24.5633	29.5994	30.9646	34.6746	30.5437	21.5105	40.5796	46.6138	52.7799	40.7955
ENSMUSG00000060519	29.5076	30.0721	77.5059	35.0067	40.9209	41.5325	92.7526	94.7588	99.5025	16.1594	17.5076	24.6582	22.214	24.2901	23.1372	40.5271	17.8756	33.3918	22.2617	108.517	111.427	22.769	30.6274
ENSMUSG00000049124	22.8863	25.6516	41.8058	33.6767	26.7239	52.2881	48.931	37.7518	58.4816	32.3903	35.0104	30.3424	26.2644	79.6877	36.7933	33.4549	44.5575	38.1757	66.5689	55.2256	31.8558	31.6447	71.5063
ENSMUSG00000044424	30.415	29.6671	37.9795	44.8493	30.8642	40.3167	35.3435	29.7389	46.4769	36.5933	34.7775	39.0332	28.3993	75.7291	38.2901	19.8251	34.3491	39.6756	66.2929	56.4721	34.3526	34.7658	55.843
ENSMUSG00000021806	66.6224	67.0538	67.5843	54.2597	38.324	33.8288	7.41439	9.29977	6.35955	58.3607	67.539	60.6602	67.804	2.27271	3.58785	4.67144	45.9998	17.7651	25.8507	43.4258	81.7303	75.495	34.1886
ENSMUSG00000019471	29.6394	27.389	33.0921	38.3549	31.8271	39.8255	50.205	48.6083	59.659	31.854	34.1115	32.4364	27.4687	68.9809	39.5132	27.8546	27.9078	43.0753	46.3872	61.6382	33.8131	34.2669	68.5803
ENSMUSG00000057388	30.0002	29.5827	33.8658	38.5753	23.0714	22.9673	44.1793	39.3223	49.3769	33.1046	35.8589	38.2092	29.5589	81.1668	43.2355	40.3458	41.2401	33.3854	71.0977	45.1925	30.7052	30.628	53.915
ENSMUSG00000059714	22.5367	21.4242	22.9358	30.6585	34.2403	43.096	88.078	85.4867	99.0026	25.5575	29.6228	26.5523	23.9346	75.2763	67.9456	37.6448	16.9729	36.7011	23.155	41.3448	24.393	25.5247	44.1706
ENSMUSG00000044783	44.3347	44.9043	32.1376	26.1504	34.251	31.6557	43.9435	45.3977	37.9118	36.665	28.3496	32.2867	41.8186	26.4752	32.5076	46.0095	39.0071	35.0598	30.782	31.9745	40.0801	42.0635	32.807
ENSMUSG00000029234	40.1673	38.5236	40.8467	41.2728	34.11	33.0728	34.1253	31.862	31.034	46.2156	43.0249	44.9662	43.6253	37.3633	37.9819	42.2531	31.3567	28.3071	35.1087	28.6151	40.1342	41.3976	30.0851
ENSMUSG00000026434	46.8496	48.1843	49.134	44.2352	35.9158	29.9183	27.5287	24.5065	22.482	48.378	43.7866	42.6771	42.6036	26.7446	29.4789	30.0885	50.5747	32.6392	48.5595	39.5473	46.4439	42.4003	42.4074
ENSMUSG00000063904	43.1388	40.116	46.2101	52.8496	33.2488	35.5352	38.4358	37.4606	36.6375	43.9818	48.7273	48.2233	41.5142	39.4451	29.8327	26.9655	27.8448	36.5979	36.9508	57.4184	41.9935	43.2062	66.2698
ENSMUSG00000030921	29.7182	32.3424	59.9977	25.1845	43.2505	37.7898	63.381	63.0675	55.1437	14.1075	14.3737	17.2822	17.8032	24.8546	36.0838	57.7858	35.7088	30.3454	28.127	42.8957	83.9743	16.1141	14.4167
ENSMUSG00000038489	26.3487	25.0315	29.224	39.2428	21.6787	36.8232	68.494	64.701	81.6425	30.4155	35.7759	26.7585	24.3022	101.404	42.0712	34.2451	28.2323	39.7641	61.3239	60.1415	26.8052	28.5085	75.0744
ENSMUSG00000032643	34.5747	33.9507	36.7929	49.0026	37.224	40.636	50.8408	52.3866	46.5094	36.2955	42.5166	32.1988	31.0219	38.6847	28.3724	24.6159	35.0481	40.083	40.9038	58.5633	40.9109	39.4554	61.5095
ENSMUSG00000046722	35.9609	35.7393	36.9464	39.6923	29.7086	29.5839	43.2942	44.2185	46.27	31.9884	33.2388	36.7154	33.2267	52.7117	38.7693	32.3977	29.3843	41.9363	36.6879	46.0276	38.2588	35.2488	41.112
ENSMUSG00000022091	35.4434	35.4299	32.4444	44.9742	31.3389	30.749	43.7199	44.5008	46.3944	37.0198	42.8914	35.5671	38.1878	37.2897	33.9952	27.0512	30.664	29.8671	32.2854	69.6373	43.8526	47.4802	80.3151
ENSMUSG00000021493	35.9112	35.6838	37.4644	48.9688	41.4679	45.9149	31.6581	30.4531	34.501	36.5845	46.3527	33.1252	33.1901	33.8135	22.1397	16.1497	39.3763	46.7511	42.9337	60.3419	37.8018	40.9032	74.1736
ENSMUSG00000027775	35.8102	37.6836	41.7456	39.0739	45.7355	45.9539	41.6329	42.4422	39.5878	42.7097	42.701	45.3398	44.011	54.9367	48.8836	62.7663	43.79	43.6615	44.504	24.6424	30.8438	27.5007	25.3658
ENSMUSG00000005312	39.0288	39.8117	41.9699	42.3972	40.5262	35.3747	26.1274	24.5555	23.8371	42.9351	43.4235	43.3082	43.322	32.4486	30.4889	31.5382	40.1575	31.2067	41.1066	33.9359	41.9704	44.6625	37.2704
ENSMUSG00000043998	40.3218	41.2691	45.3581	40.358	30.3581	36.5531	28.9847	27.8002	23.1873	44.0501	43.2618	47.4614	42.1415	35.8988	40.9517	40.6114	37.2445	30.0083	36.3245	31.8878	40.6953	44.9321	29.6234
ENSMUSG00000027706	41.9626	44.3318	49.4873	44.6217	43.5963	40.5489	25.8088	22.944	29.2998	44.6585	48.5794	46.2997	41.167	29.4927	35.4694	38.7848	38.1129	33.5559	36.6031	39.6457	43.062	45.9543	31.2252
ENSMUSG00000003528	27.7131	26.6484	30.5561	39.098	24.0098	31.5253	92.6088	90.5019	104.253	36.1217	40.678	41.3379	32.04	65.2902	38.7879	28.5954	19.4595	39.6276	30.4028	54.8601	31.4668	30.5769	65.3878
ENSMUSG00000029119	27.1171	26.0808	23.3584	32.1445	41.9308	37.7476	74.1438	77.8187	76.8543	24.0469	30.9923	22.9907	23.7731	48.1033	55.9222	88.3344	32.8826	45.5559	30.6099	33.2467	27.8288	25.335	26.5398
ENSMUSG00000029344	37.748	35.1183	42.7254	49.6814	35.6847	42.8458	44.3928	46.7626	51.3136	37.2827	46.5722	37.6959	35.0395	51.7471	33.4625	27.9005	36.5055	36.7513	45.9428	49.7243	35.9485	30.812	47.2724
ENSMUSG00000024493	35.7171	35.8432	39.7922	38.2515	63.9778	64.2721	31.9784	31.4401	34.3481	39.0901	39.2119	43.5985	41.8137	39.4889	33.7428	30.0934	43.8248	37.5687	50.2022	44.0696	40.9775	41.9128	55.3529
ENSMUSG00000002870	32.7327	32.472	35.2031	36.9744	44.1377	44.4062	37.636	39.73	36.7519	33.4592	37.4126	41.0454	38.722	36.2308	42.6672	38.2479	32.9758	36.698	31.3808	35.3751	37.9034	42.3871	39.1611
ENSMUSG00000032324	36.5273	36.0111	36.7452	44.1944	32.5248	33.0981	38.2461	37.3105	36.5316	37.1014	40.4178	37.792	33.3836	49.8807	40.392	45.8226	33.8595	38.0567	40.574	33.8765	34.8437	35.4681	34.3835
ENSMUSG00000030718	35.1776	33.5727	35.4856	41.9032	33.0506	31.6976	41.0135	40.2904	40.0916	34.6999	34.9522	34.4139	31.7377	28.4707	30.8971	26.5195	39.7903	38.3081	40.1558	46.251	41.203	37.9645	44.7533
ENSMUSG00000051154	30.9906	29.4654	27.6913	40.5534	31.1651	39.2299	40.4645	40.0157	51.7397	31.5078	33.4754	29.4313	25.1624	70.2558	45.1633	35.4482	46.3484	42.5152	77.101	44.3472	28.037	26.4952	40.7584
ENSMUSG00000039682	35.1816	34.7069	44.8226	42.1876	37.9023	38.2619	38.1364	35.6538	39.5103	41.138	42.9931	46.471	39.6428	46.6204	33.4619	34.6972	37.5562	37.5641	45.1645	40.917	36.3579	37.3333	40.0631
ENSMUSG00000102869	36.749	37.0745	39.9273	33.7462	32.0904	27.5199	37.8305	38.4132	25.2607	42.847	43.6818	41.2213	41.9227	34.1164	50.8689	46.6021	29.7246	32.3069	26.0359	25.736	38.1152	39.216	30.4547
ENSMUSG00000019467	30.0521	29.7013	28.789	30.1211	40.4142	42.95	43.6362	49.7541	53.1507	34.974	33.7608	33.5198	33.9125	46.7324	51.9454	34.3007	29.2523	43.355	30.0792	53.877	35.9818	40.5505	57.9817
ENSMUSG00000022774	36.9939	36.4064	40.6882	41.7514	36.8356	36.0339	37.3361	35.1929	39.3675	39.3852	39.5584	40.9854	37.4396	52.3987	43.664	43.9251	36.9196	35.3437	41.1386	35.8131	35.6469	37.5871	36.7923
ENSMUSG00000038406	34.5716	32.3523	32.323	36.4386	36.0058	33.5732	46.8375	50.61	51.4876	29.2666	35.2248	30.9315	32.6817	39.9731	39.6774	36.1071	36.9164	45.9529	32.8112	51.5101	38.2567	37.691	44.0698
ENSMUSG00000020936	36.2617	35.154	40.1459	44.9825	40.8844	39.0828	39.2611	39.1958	40.1649	36.1087	41.3006	39.4923	35.6772	36.4618	33.4572	32.0839	38.6226	43.1698	45.6176	46.016	40.3929	38.2504	43.9038
ENSMUSG00000041459	42.9858	43.2353	46.6537	32.7781	36.3853	35.958	27.4665	26.6268	27.9742	52.8819	40.6228	46.2198	49.0086	31.6112	36.8685	34.4171	36.7993	34.4795	34.3251	41.0628	46.9469	50.0059	50.7998
ENSMUSG00000017264	32.9052	31.6142	34.2457	37.5596	31.96	32.2349	46.1963	45.8249	52.2174	32.3063	36.993	33.0745	34.582	48.6802	39.2131	36.1053	39.1538	38.6471	43.9735	42.7987	31.4021	34.2217	41.2434
ENSMUSG00000057236	37.5933	36.7148	40.8262	40.8581	39.007	37.2557	30.1203	30.5046	27.5266	39.6094	42.7194	43.5679	36.5052	27.4964	32.7499	32.5693	40.2204	38.0879	46.7955	37.0216	38.7757	40.3664	40.2451
ENSMUSG00000046756	31.4665	30.9562	34.347	45.6918	30.8526	35.6112	44.8914	42.6438	56.5973	34.0667	39.5527	34.6507	27.9124	59.0124	31.4518	27.2998	35.9155	41.3868	67.6213	57.6947	31.1754	31.4877	56.8564
ENSMUSG00000028560	41.1537	42.1458	48.6792	37.894	44.7733	42.2313	22.6894	21.534	18.6709	44.5627	42.8639	48.7679	48.6595	24.0522	27.021	37.4893	44.503	27.1518	39.6992	25.1889	44.5152	44.361	25.9518
ENSMUSG00000026750	35.2211	32.8771	41.534	48.4209	30.2551	31.8955	32.3851	30.6936	36.4789	37.7139	43.0768	40.7986	34.9651	51.812	31.226	28.8279	43.513	36.2203	72.5422	41.7248	33.8539	32.6362	41.4495
ENSMUSG00000018707	50.9086	51.4694	49.4895	30.1827	47.0417	42.2534	33.0385	39.0407	30.9718	40.7655	43.148	38.0267	56.5326	19.0336	26.6466	32.5903	36.9707	34.8262	22.8135	37.6116	50.775	45.4009	32.5492
ENSMUSG00000041958	41.3792	38.4638	37.6307	45.3074	35.285	34.7954	48.4263	48.5121	43.4087	38.9671	42.2212	33.8393	35.7842	28.2236	24.8607	32.1276	31.6242	39.6532	31.6274	52.6438	42.9659	38.8081	47.9648
ENSMUSG00000028646	34.6774	35.2363	40.8667	42.2391	47.7653	46.3654	48.5473	45.7065	47.0292	39.498	45.911	45.894	42.1563	47.0574	39.7893	48.9046	42.764	44.5672	53.9708	34.4745	32.8861	30.5197	37.585
ENSMUSG00000036057	33.6293	34.1186	36.4338	34.3742	43.7388	40.6523	47.5044	55.3179	46.6657	26.5712	34.86	29.648	37.1909	33.9329	37.8533	37.2927	46.0989	50.8894	34.3087	37.1608	32.9326	30.401	34.8008
ENSMUSG00000004891	56.1093	57.109	74.5329	51.2918	38.6588	34.4779	6.03694	7.53929	7.21068	55.4576	59.8311	60.4621	73.6153	4.47319	1.73425	6.15469	33.7463	31.639	27.7904	78.2903	82.6724	75.552	98.4867
ENSMUSG00000003779	50.1381	49.8769	53.8372	52.8366	29.0192	26.2314	22.3943	22.4702	17.3447	40.9901	41.8367	40.1562	40.2998	19.7415	24.9449	33.987	49.1377	37.1662	37.0365	29.9355	43.4667	39.5729	20.3513
ENSMUSG00000046186	45.8727	49.2262	48.5181	40.4914	46.9216	43.276	36.0015	40.6209	35.419	42.3683	42.0546	43.5139	49.6861	25.876	29.2739	54.2159	52.0049	41.0113	42.2516	27.2697	38.2617	36.0247	24.9068
ENSMUSG00000030127	30.8767	29.1886	34.8368	39.7282	35.4993	37.7965	47.6625	49.0003	49.9607	32.8096	37.1048	36.4779	33.0373	50.9107	42.1986	38.0103	38.2441	40.2397	49.0772	44.0833	34.1409	34.7121	46.4423
ENSMUSG00000034220	43.511	40.4108	38.8448	47.1852	26.9341	27.455	30.4449	32.6098	25.9139	38.5382	46.367	42.8441	40.0762	30.7322	31.2519	34.221	14.1758	29.5571	13.6103	34.6243	34.625	40.6647	32.3478
ENSMUSG00000002812	42.5929	41.916	45.1217	43.3563	34.282	32.7532	36.5438	38.259	35.9842	39.0453	44.153	43.3093	44.3748	28.3526	28.4786	27.1112	34.5264	41.4747	30.2662	46.3281	43.363	44.0729	44.8137
ENSMUSG00000113061	23.0474	24.198	33.4339	38.2347	27.5257	34.9207	53.6763	49.2746	66.6046	40.2347	28.5824	28.3873	24.9221	98.9412	39.5176	23.605	32.2059	35.1224	55.4424	64.4857	30.9883	26.9904	78.3516
ENSMUSG00000017716	33.8257	32.2567	34.9001	39.7064	25.8289	25.3522	45.1144	40.2942	47.2263	37.6676	33.2323	30.5221	27.2736	59.2975	28.5488	31.5848	44.0622	37.9625	74.8732	50.7993	32.2124	31.5854	55.7143
ENSMUSG00000069833	58.7283	54.7031	62.9589	38.0986	35.6234	36.9865	28.2333	29.0304	19.8392	52.1799	51.7088	51.9694	62.5917	25.1169	31.7414	31.7429	39.3456	20.8144	25.0017	37.4281	50.0753	54.2606	37.8523
ENSMUSG00000032875	41.8782	40.3684	36.4696	34.3477	32.1396	28.6003	32.4986	36.1609	28.4992	30.8662	38.3225	31.1053	37.4859	20.7644	41.5537	35.6574	31.524	26.9405	19.3061	29.6861	39.9736	41.4193	26.3302
ENSMUSG00000063480	27.2704	26.9968	30.6248	36.3204	28.0638	32.6166	36.4519	33.6424	39.9096	33.1605	31.7169	33.2057	28.0633	54.5408	35.195	28.9175	39.7165	32.6425	62.3017	40.0225	29.6002	30.6947	48.8474
ENSMUSG00000079852	47.9947	44.0493	65.2028	60.1842	38.5566	49.3047	7.69702	6.71029	9.80851	50.9606	51.6257	57.3668	52.8841	8.05759	3.21114	5.0969	62.2631	26.9573	103.375	47.5106	38.7917	33.2264	46.9952
ENSMUSG00000009894	41.2558	37.9589	41.8156	53.6841	41.7503	38.9331	38.2817	38.1293	38.5351	42.9406	45.3481	43.8505	37.2671	37.4152	27.0502	27.1004	32.4939	40.2945	39.3981	45.2583	39.7078	38.2245	45.6971
ENSMUSG00000036986	41.9153	41.949	47.8629	34.4997	30.3876	28.4213	54.0284	61.7815	49.2597	25.5184	24.6343	23.5965	28.5101	20.9585	30.125	37.7446	34.6036	38.9472	23.2684	54.48	68.0525	29.4032	26.4765
ENSMUSG00000025208	28.3673	25.6386	30.7782	44.2058	32.2675	37.1369	45.2343	47.3437	56.8025	31.1139	34.831	31.9312	24.98	71.8299	37.2224	36.5695	35.9469	42.4957	61.0738	54.7418	31.4591	28.9919	56.4116
ENSMUSG00000020277	16.1679	16.0877	17.2423	19.8419	20.9345	24.4844	79.8531	79.2032	85.8887	18.9576	22.0189	20.5917	19.2824	39.7118	43.6299	32.5797	21.1577	41.7516	27.5787	45.7057	32.3589	38.1916	60.1581
ENSMUSG00000025337	32.0417	31.9402	36.9298	39.0884	44.8226	40.8843	32.9345	30.7574	35.8049	34.8206	35.2264	33.866	31.7501	41.7629	37.212	28.0919	43.5155	44.606	53.0251	43.6924	33.8521	32.7017	39.7902
ENSMUSG00000031897	21.2008	18.4006	46.9056	29.148	25.4786	36.8594	76.3831	75.8548	99.8036	16.5461	17.9612	22.2776	16.8539	43.3679	21.1359	20.6239	15.7564	42.1455	35.0338	145.681	74.2809	21.8637	61.5342
ENSMUSG00000024132	26.2829	24.6948	30.2339	39.0608	32.8395	36.4256	43.1241	42.9929	58.8876	31.3876	32.821	35.7308	27.0458	64.791	37.6435	28.4705	35.1707	39.0821	63.187	55.6016	32.2685	30.9039	56.1031
ENSMUSG00000029066	28.4943	25.2976	29.0932	37.2176	24.4649	33.1451	40.9624	38.517	49.8188	29.3364	31.7113	32.7015	26.1286	77.8337	35.5848	28.6983	32.4785	30.6076	69.7197	40.0058	25.8732	29.2833	44.5855
ENSMUSG00000041936	39.9199	39.2094	41.888	24.507	47.5936	44.0946	59.7736	71.3527	50.5612	28.968	29.1061	30.4297	38.4843	18.4387	34.8342	56.7943	28.9673	37.5824	15.6959	27.8576	49.8691	37.1308	20.982
ENSMUSG00000047557	34.5728	32.7212	29.3097	47.7768	26.4562	27.0647	72.9348	65.2324	82.5222	37.4926	41.0721	35.8526	29.1925	39.0108	18.4465	20.2224	20.9151	28.535	34.8632	52.1139	29.5822	37.0187	54.0652
ENSMUSG00000032690	20.1794	21.9445	33.7047	14.5474	32.3608	29.0491	103.96	117.188	104.613	7.72627	6.48301	8.69076	11.2408	16.0602	23.6483	26.4021	20.0499	33.0375	14.8418	47.4176	57.9574	10.0525	13.4927
ENSMUSG00000050148	56.6207	55.5144	52.7552	53.414	47.1489	41.9999	16.1864	14.6656	13.6442	57.0238	61.5779	54.6799	50.2234	14.5823	15.0236	21.6232	37.4954	32.5555	33.0492	26.8541	40.686	46.5471	30.2405
ENSMUSG00000031157	26.0962	22.6041	29.7583	37.2174	28.4003	31.7079	50.3363	44.7115	58.2722	29.6247	32.0159	29.1703	25.6192	63.227	35.647	29.2142	35.3443	38.7858	55.0894	51.5044	28.6272	28.5106	57.2882
ENSMUSG00000037058	31.9137	30.0885	31.862	34.8357	39.2261	40.8869	35.8777	34.2419	41.5556	33.5953	32.6398	35.7711	28.576	48.141	38.1616	31.5128	31.7894	38.602	45.2753	42.2125	36.319	35.8318	47.8949
ENSMUSG00000018287	31.4889	29.5516	38.4021	41.3268	26.996	29.994	43.8411	38.0701	47.9122	35.0513	39.4399	37.9989	26.8791	50.163	30.2428	24.7424	36.5982	41.9466	61.9975	62.7853	32.6537	35.5265	66.7902
ENSMUSG00000074884	26.0334	23.6318	27.0651	38.139	30.4371	36.2453	57.6424	53.7543	64.5805	29.4376	32.3321	30.9926	27.1996	80.7025	39.0375	39.1215	31.2539	35.7234	59.1445	54.5615	29.694	25.908	72.0833
ENSMUSG00000055053	39.5627	38.8997	43.0643	38.1451	31.6652	24.6506	39.0995	40.3561	32.3409	36.4319	41.4984	40.6907	45.3536	30.9179	41.0459	45.2677	33.8372	26.1303	19.7928	34.0968	45.4077	49.7835	34.9244
ENSMUSG00000034889	28.2606	27.1693	28.1599	33.7135	33.8868	37.9482	53.8787	60.3265	63.712	27.2248	32.3174	27.5402	28.0868	54.189	43.5107	40.6173	32.7624	42.8607	34.683	48.334	31.8965	31.2032	44.7065
ENSMUSG00000015647	55.988	56.6381	51.4691	34.2741	49.4396	43.5305	17.7498	24.4694	19.271	41.4764	43.8417	46.5528	64.8721	8.34231	12.6038	16.7788	34.9005	31.2596	17.4588	43.7904	64.0435	64.0436	38.9421
ENSMUSG00000015575	26.4596	25.3896	30.8903	39.0541	27.6853	40.2714	52.4114	42.9263	57.7452	30.7524	33.4379	32.2936	26.2829	66.1091	37.4133	33.7871	34.1487	35.3858	58.5781	47.5192	30.1268	26.3819	53.6122
ENSMUSG00000049288	28.7883	29.1506	30.562	30.9549	30.3659	28.7833	58.6478	55.2468	54.0179	27.5819	29.3686	33.2094	29.0144	45.4126	53.5278	54.0285	27.878	34.5774	26.8832	30.2595	31.3521	32.8244	35.0988
ENSMUSG00000038374	29.1535	27.3098	34.6672	38.9549	24.7011	29.0709	36.5659	35.5564	47.236	34.1476	35.3703	33.8897	30.6095	55.6898	31.0007	23.3645	42.8803	39.8395	67.4881	53.3364	34.3331	32.0604	63.9173
ENSMUSG00000030884	39.7011	38.6705	47.3282	51.6941	33.3729	32.1141	26.9755	26.4514	24.8626	40.027	44.3011	48.3208	40.8013	38.1767	31.6489	32.4358	39.9434	32.9109	51.6214	38.7662	41.8458	40.2759	36.8563
ENSMUSG00000013701	30.6671	28.1487	36.4015	38.8982	42.1545	33.3348	31.2238	28.2624	38.6679	32.7826	36.34	38.2419	30.7059	76.6087	45.2073	27.9713	38.0996	31.9206	53.5763	34.7919	29.692	32.97	35.1713
ENSMUSG00000003423	20.318	19.2414	22.5171	30.1273	27.8348	38.3433	69.5372	61.3424	77.3425	21.6703	25.7814	24.4287	18.728	83.8496	46.5583	36.7965	28.0737	42.6741	54.727	52.9146	24.5694	25.0237	54.9416
ENSMUSG00000031004	40.2754	43.9986	49.0147	31.1125	28.4395	23.3589	23.0282	24.7557	24.9786	37.7701	36.1267	43.1988	50.2815	36.0206	31.4945	43.9915	44.9139	26.6087	29.3962	34.3676	45.3721	50.6452	34.7961
ENSMUSG00000036777	53.0357	57.7226	59.3463	45.4279	29.4198	27.1943	17.8863	15.1851	12.1056	49.6116	46.8	46.14	51.3064	16.2771	17.3548	28.678	52.8908	27.8665	37.5384	24.1988	47.1115	48.5634	22.3795
ENSMUSG00000057506	33.6817	33.5517	32.3351	45.5687	30.8777	42.1045	38.3762	40.8571	52.9464	32.4299	33.3774	31.0025	24.7209	60.9871	41.0123	35.2853	41.7716	49.9673	80.154	45.9965	28.6974	25.2702	41.6968
ENSMUSG00000002981	30.6807	29.6471	30.8479	40.5472	31.4205	34.383	54.0292	54.3922	57.8328	29.8665	34.095	29.0623	26.6538	51.3347	40.1214	38.3874	32.2405	38.4719	40.3021	43.2412	30.9343	28.8545	40.8959
ENSMUSG00000067212	15.6201	13.7377	24.3119	18.7304	40.3023	43.1247	116.587	126.575	153.626	10.5014	12.4463	12.4647	8.88682	21.9381	18.5897	42.8524	15.5793	53.3242	25.7868	56.2873	42.5186	11.3692	20.4728
ENSMUSG00000022820	27.3304	24.4067	27.4678	37.7073	25.7792	43.6998	46.5269	36.5198	56.601	33.3285	34.7026	34.5134	23.1649	84.2363	36.5115	29.6227	37.0196	34.6235	71.7317	52.3064	26.6408	32.7632	54.6999
ENSMUSG00000066306	42.5522	41.5932	39.3046	32.9543	33.9157	30.1064	28.4061	31.488	23.6825	35.7682	35.6745	33.279	41.1446	20.3106	36.9878	32.8183	36.9375	31.6657	23.6217	29.6532	40.0308	38.5285	27.9335
ENSMUSG00000003420	8.2263	7.18291	8.48372	11.3037	14.8882	20.4377	111.561	104.944	126.611	7.52857	8.88103	12.6408	8.34054	83.3757	80.3069	60.0503	9.7381	25.4293	16.7401	26.8466	13.4228	13.191	28.1524
ENSMUSG00000034807	42.9979	40.8894	43.0116	44.216	40.4898	39.0818	33.9491	35.6164	29.1791	46.3093	48.1677	48.9812	47.0591	24.6329	32.4809	41.1796	30.1263	28.507	28.3101	31.0404	41.0278	43.0917	30.3312
ENSMUSG00000083621	18.8126	21.3857	32.3116	35.7682	30.1258	45.0844	45.5349	36.7322	61.8926	21.5007	25.3377	25.2174	25.3485	92.6509	34.7408	22.4875	42.333	37.4905	65.016	67.7163	31.2283	29.2271	95.0825
ENSMUSG00000006585	30.5048	28.3715	31.6016	38.1864	42.374	43.7696	38.4139	43.1079	42.0585	31.2971	38.849	31.6691	30.77	40.2102	37.9024	32.0706	32.8879	46.8669	42.1074	39.91	30.2151	30.5157	44.5985
ENSMUSG00000031749	36.0086	35.1657	37.4373	35.8098	41.6408	39.4999	34.1377	37.7757	33.168	33.3641	36.3546	37.0056	35.6243	29.1321	37.1967	32.9134	35.9015	39.7965	32.3845	32.4447	37.3075	36.828	30.9931
ENSMUSG00000028517	11.1401	11.2994	7.98276	10.0836	12.6661	10.8813	68.8308	79.9135	59.4079	9.26253	11.6387	7.84989	7.80418	63.3226	106.173	75.117	9.81546	29.9659	7.70917	7.27938	5.82362	12.4769	3.88862
ENSMUSG00000031400	31.1836	29.0219	38.9395	42.7228	22.6705	23.1436	49.851	47.9853	54.3582	33.7613	36.298	43.0534	39.9923	53.5255	48.4348	37.2883	12.1986	26.3503	14.1328	44.644	33.9708	35.4101	41.5282
ENSMUSG00000028755	17.8543	19.1598	20.4537	27.6963	17.3784	22.698	110.149	100.589	132.373	18.9786	22.0898	23.5973	19.3713	94.7101	58.6694	40.9453	15.0963	32.1832	30.4466	34.3162	15.5644	15.5743	38.9178
ENSMUSG00000040269	30.444	27.9112	33.5337	42.9923	26.6453	33.6202	39.0449	35.9183	48.5794	34.8385	37.2739	39.548	28.6472	68.726	29.9923	21.5253	34.5574	29.6965	63.6745	57.9225	30.9619	31.5707	61.6697
ENSMUSG00000037321	24.6165	24.8948	40.3721	26.3531	40.551	42.9606	71.246	78.884	80.0187	16.1472	18.2491	15.4734	14.4381	22.414	23.98	27.4571	30.8598	43.864	37.3583	72.0937	59.4446	15.5854	22.3939
ENSMUSG00000038416	36.7304	35.2239	38.6773	41.4675	35.238	37.8351	30.7728	29.7698	33.189	37.8409	39.1867	41.2133	35.0765	35.38	32.9845	28.6235	31.6172	39.1919	43.4952	47.0069	36.3505	39.4326	47.8282
ENSMUSG00000057530	46.015	45.25	47.9931	44.7151	48.3067	41.3665	34.7617	39.7621	31.1321	41.9285	51.9009	47.2265	48.4886	17.9813	23.2466	25.8371	33.4797	39.8339	25.7004	36.3191	45.442	42.3206	35.1671
ENSMUSG00000018821	32.2216	27.5072	37.2645	44.6979	27.5059	34.1785	46.2433	43.5475	54.9716	36.0053	38.9588	41.0553	33.1763	50.1757	19.9726	20.4053	25.9685	35.0412	62.2128	58.8293	31.0794	33.4043	64.1471
ENSMUSG00000014859	34.4689	34.5027	38.1039	39.886	35.9782	32.4511	37.2031	39.9364	37.5925	34.5874	37.4435	36.7766	39.0707	33.4885	28.8807	25.0058	41.8194	38.549	43.156	47.9867	37.9027	39.0565	54.762
ENSMUSG00000031875	31.5154	31.4103	36.1168	42.7227	41.6595	41.0449	42.5483	44.1138	45.1673	36.9323	44.1942	41.7409	38.1371	61.4068	49.4633	49.2299	35.4034	45.5124	45.4992	30.1187	25.3358	24.5707	33.4599
ENSMUSG00000050912	40.3954	41.9126	47.9103	40.2436	34.8989	33.5813	24.8372	20.3792	19.9775	44.9952	43.4963	50.9573	46.5496	24.0504	30.421	31.9094	33.8469	24.5637	30.4177	29.2403	44.4358	50.4218	33.8629
ENSMUSG00000028049	30.8144	29.9068	32.5319	40.1396	35.0866	35.0792	53.613	54.0528	56.4643	33.8299	35.0863	31.4853	30.7532	55.9138	40.0637	41.0235	30.9686	38.8752	36.1694	46.599	28.2322	28.5669	46.8731
ENSMUSG00000026466	36.8778	37.7751	62.4983	39.5396	35.1851	32.719	44.2812	43.1644	39.4216	28.9551	32.9078	35.0799	33.5463	22.4215	23.6441	32.392	32.4155	30.8961	28.2588	54.3792	67.6905	33.5411	29.125
ENSMUSG00000071451	20.823	24.1489	25.0347	36.2378	26.335	36.6884	57.2572	55.3851	69.1108	23.9977	25.9153	29.6072	18.4302	68.9489	34.3545	31.1329	27.847	31.0435	65.3014	58.3093	28.3957	22.1038	58.859
ENSMUSG00000032194	39.4767	39.1031	37.2881	34.8634	36.0846	33.1271	35.9432	36.9301	33.9975	38.0066	39.9356	40.3998	37.8697	28.5474	35.5993	32.2843	30.5591	33.7409	26.9353	39.7263	41.5088	44.8065	36.6119
ENSMUSG00000027193	39.6833	40.9893	46.8666	39.2658	36.5057	33.1318	29.0759	26.0355	24.1603	40.891	42.5833	44.9672	44.078	28.5474	35.074	35.8071	38.7002	27.5341	34.9131	26.93	39.6382	36.6735	30.2311
ENSMUSG00000020022	28.7255	29.9768	17.4685	41.3453	36.3763	51.066	35.3614	29.0422	90.6568	30.4109	45.8004	17.1851	19.3819	64.6173	36.2562	22.6329	47.5587	21.8827	84.0918	67.9456	20.2693	21.6553	58.0705
ENSMUSG00000051579	35.564	34.2891	45.2469	45.264	32.0052	34.6749	29.1755	25.691	33.3022	48.5426	48.7874	54.0375	49.4664	42.4842	26.1464	30.901	35.878	31.8405	49.5169	38.3641	36.4347	36.6753	48.7572
ENSMUSG00000060073	31.8875	32.0866	39.4319	39.7048	28.565	37.6908	32.7222	28.1445	35.9453	37.5112	38.1521	41.1785	35.0629	57.3416	31.9274	26.4887	37.6303	33.6768	57.1482	42.5102	36.4407	34.932	43.5106
ENSMUSG00000021759	36.8757	35.6361	37.0878	49.474	30.4191	28.3647	24.1469	25.6004	21.0253	39.4523	42.738	38.3579	32.8151	31.0347	28.5482	25.6135	28.9583	22.572	33.6216	47.1325	40.0345	47.2614	36.5188
ENSMUSG00000035027	23.2205	22.0635	25.6219	32.2068	25.2451	32.6292	63.7241	62.788	76.3235	27.1573	30.4249	26.203	22.1636	85.6277	44.8212	39.1477	27.7875	35.3018	45.8881	50.3879	26.9314	26.3121	54.2727
ENSMUSG00000003068	29.7232	26.4625	29.1186	32.5127	30.9418	32.7484	53.9277	54.6599	55.7553	29.7355	30.9852	27.2736	26.7359	55.3529	47.5637	38.7149	30.5448	36.6517	34.8486	46.8663	35.3462	32.7643	43.7883
ENSMUSG00000055762	25.9732	24.6963	30.3145	36.948	26.957	36.788	42.409	37.6418	48.6173	29.9882	32.9481	30.9617	26.0291	68.1042	31.0165	21.916	32.3189	37.1948	64.4415	63.5081	30.1573	32.217	76.7444
ENSMUSG00000035150	47.0556	49.4666	55.3834	35.484	40.3543	33.4494	19.9243	18.7706	13.0731	45.8945	46.3618	53.3583	54.2374	19.7197	28.4925	38.0961	44.9025	23.3923	31.2722	21.021	44.7429	47.1373	23.202
ENSMUSG00000024098	40.2393	42.4346	41.29	34.4548	37.216	32.399	28.666	30.4681	23.7278	38.976	38.7851	42.7361	39.4858	26.8712	37.8036	59.6531	32.4267	31.0338	24.3055	21.6389	38.7705	40.7531	21.3128
ENSMUSG00000031584	35.9056	35.5659	48.5344	38.8853	31.4209	27.626	30.7102	29.3858	27.5888	39.2393	43.6847	45.2935	39.4145	26.3183	24.5361	27.415	39.0543	33.1926	37.7621	35.2889	44.8682	40.9619	42.0827
ENSMUSG00000048612	54.8099	55.7333	57.7661	42.9019	37.3093	32.2114	18.7588	20.3318	15.536	43.8579	49.1254	50.0007	57.5275	16.9448	22.5667	26.0907	44.316	33.0341	26.7383	28.0857	50.7044	46.6431	27.2651
ENSMUSG00000027206	36.4237	37.1711	44.136	39.7549	35.9023	35.0965	23.4128	22.282	27.9221	41.6093	42.511	46.6381	41.181	42.0718	33.4004	32.3151	39.2953	31.2986	47.3137	29.6163	34.1191	35.0421	31.0406
ENSMUSG00000022760	24.6097	24.3915	26.9045	35.1888	32.3277	35.8572	56.5662	56.103	72.6704	28.8934	32.4101	27.826	24.2195	65.6931	39.0295	35.1401	30.3427	39.3748	53.6231	48.5383	28.1976	27.4925	53.5227
ENSMUSG00000017776	43.2934	45.4696	49.3531	36.2457	35.4956	35.5294	19.6257	18.9432	15.3016	46.9627	43.3631	46.1386	46.5592	23.2312	26.97	32.6934	41.847	29.3475	37.4462	23.0378	43.2401	41.9769	23.2775
ENSMUSG00000066357	48.028	44.4615	46.3645	45.8146	21.233	18.7341	25.0313	28.8765	20.3727	40.4708	45.3319	49.2494	47.6105	16.6287	23.3838	28.8208	29.2867	32.3419	24.5897	34.6749	44.321	43.8537	31.4168
ENSMUSG00000022844	40.2585	38.381	44.2788	48.243	38.5558	40.5638	37.8367	34.1265	39.3789	45.9401	49.1565	48.3292	42.3874	28.0365	18.0453	30.0453	31.5933	33.779	40.0557	59.1377	46.0434	44.038	60.9477
ENSMUSG00000062081	24.52	21.9253	30.8964	30.4963	35.2073	39.908	44.651	45.9742	58.2854	32.9217	30.5987	34.8824	25.9203	59.7564	53.1037	41.5943	33.1321	41.7258	41.3447	26.5542	25.4692	23.5204	24.6341
ENSMUSG00000011257	33.3661	31.2782	35.6574	35.3025	35.9846	36.1795	29.9527	30.1843	30.6252	37.5315	41.5501	38.293	38.6302	43.5532	38.4055	34.9129	38.8659	37.8169	38.1262	40.0475	35.0478	46.324	42.4276
ENSMUSG00000003438	27.9715	25.3141	30.6628	40.5391	29.653	39.5207	47.5085	45.2876	57.9354	29.2415	30.4335	30.4063	25.4941	68.4648	32.7798	29.4251	30.8218	36.7095	57.3703	54.4077	27.4407	28.9277	57.9842
ENSMUSG00000064326	23.0877	19.9943	22.7284	30.5825	26.3799	35.7383	53.5344	50.8606	66.6535	23.1103	22.9811	22.3825	16.7946	76.867	41.023	33.37	28.1281	39.8459	61.3705	54.6001	27.1387	25.3681	56.4387
ENSMUSG00000025134	32.3594	30.131	33.3426	38.7404	29.1181	30.5272	38.9805	33.3818	37.6064	35.7332	38.4411	40.1617	28.6649	39.6811	29.0495	25.9838	33.7966	31.6271	54.8451	46.3721	29.8202	34.869	50.2808
ENSMUSG00000032547	28.3255	27.4549	30.8557	32.8629	28.7243	28.8198	46.9138	43.962	45.4773	33.7846	35.331	35.2943	31.2691	53.5481	47.2139	35.3235	26.0996	28.6451	32.3544	37.5906	29.3417	36.1864	41.5566
ENSMUSG00000008136	42.5227	42.7659	47.19	59.2321	44.176	50.2589	13.134	13.7498	14.1184	45.4747	54.9693	38.9136	35.0306	13.6232	9.60888	10.6958	41.7699	41.7934	57.6184	55.5846	44.4862	42.7924	48.3669
ENSMUSG00000043131	41.9662	42.1867	46.7487	34.3677	43.0286	40.851	25.8698	24.497	20.4313	41.8372	41.1778	46.95	44.9063	24.681	32.9607	37.2228	37.7765	27.4597	32.853	24.3268	44.5915	44.0525	26.4022
ENSMUSG00000036678	28.0844	26.6191	27.8983	34.6141	25.672	28.1292	45.6613	49.5622	51.1307	26.0086	25.4024	23.8123	24.2852	39.7827	39.2279	34.416	31.5227	39.5792	36.7913	42.3407	27.1971	24.2416	35.914
ENSMUSG00000025408	21.7444	20.8216	20.4533	33.182	154.872	168.573	7.59723	7.92979	8.52475	26.0133	34.5126	19.185	16.3912	10.1223	10.3962	11.5615	69.6606	87.3972	125.88	43.7216	25.5226	17.1413	44.1423
ENSMUSG00000027423	38.1244	38.7988	42.7321	42.938	39.388	40.7329	22.2684	22.2069	25.9683	42.2609	43.5014	46.932	41.5379	33.806	25.7752	25.6326	40.2771	37.0491	53.636	36.7689	36.8319	38.2308	43.8304
ENSMUSG00000078652	38.953	38.8256	41.6338	40.2854	41.5023	37.2735	27.1176	26.5885	24.1752	38.2357	42.3304	42.1291	42.0303	23.9923	24.7149	27.1441	43.9223	32.4797	41.7459	34.4581	40.5006	40.132	35.9264
ENSMUSG00000060279	35.9292	33.5861	34.9074	38.5726	34.5514	32.5444	41.1995	45.3829	38.7651	32.6613	38.4522	32.1624	33.6511	32.7927	41.1815	40.3006	35.5646	36.2108	30.2725	35.3268	32.0986	33.5419	32.2851
ENSMUSG00000004394	33.4858	31.258	32.8387	39.3718	33.1933	33.7001	37.81	38.0795	35.7634	34.8708	36.9123	35.6473	30.6256	30.3198	28.4962	30.7404	32.121	38.1763	35.7749	36.7453	33.5678	33.6376	40.8316
ENSMUSG00000017765	34.5013	34.2048	33.9665	33.4886	37.3762	38.0131	32.5304	37.5948	33.188	32.5151	35.3567	28.9528	32.258	25.5788	29.7146	31.2605	38.4452	41.1679	34.2975	40.1053	39.2434	38.3306	37.1645
ENSMUSG00000031149	28.0774	24.615	31.3953	37.3672	24.8909	24.2465	58.2923	52.4856	62.0298	30.6673	35.313	33.4771	29.4386	52.121	34.6384	36.7053	21.203	27.429	31.9597	45.3285	25.2242	26.3819	51.8735
ENSMUSG00000059923	35.073	31.5827	39.0379	40.0158	34.6179	31.7655	34.8664	35.9108	35.0878	32.232	38.4011	36.3199	30.6214	31.7708	28.9255	26.7098	32.1661	36.1426	37.3849	44.4955	40.436	35.6554	39.8176
ENSMUSG00000098234	31.4664	29.3572	33.0788	38.4167	36.4867	49.896	32.7734	26.6835	37.8658	36.3407	37.1289	31.9022	28.8352	56.609	27.9815	24.7235	48.6176	38.8932	88.2935	36.0894	28.3355	28.0164	44.7293
ENSMUSG00000020430	30.3244	27.7051	37.6165	36.8226	36.3123	36.1519	41.9319	38.6035	43.577	30.6858	37.6935	35.733	33.4728	49.1672	34.7523	31.0554	36.3283	37.103	51.9662	41.008	32.3198	30.6219	46.1789
ENSMUSG00000058076	28.2335	26.031	30.2543	37.5826	24.9448	27.3635	51.866	49.0466	48.4343	32.4258	33.4681	34.5006	28.0258	59.4645	41.8497	35.3627	29.1138	35.8504	47.7428	45.6968	29.9844	31.5934	51.3485
ENSMUSG00000021218	36.7417	36.5932	42.3527	42.0937	33.5436	32.3738	27.9873	24.5477	28.4595	40.5302	41.9896	44.103	38.7227	34.7403	27.7718	29.5766	36.3295	28.9727	42.0065	36.966	37.8946	38.8133	40.7969
ENSMUSG00000029642	23.891	25.7523	28.825	40.3709	21.2847	26.0408	48.2426	39.7981	51.1947	25.5044	29.7282	26.5893	25.4752	75.7574	37.2547	32.7542	36.2687	38.8139	76.1445	44.2601	26.3856	26.4513	57.5526
ENSMUSG00000056749	17.7989	19.2249	25.3664	39.0419	47.8172	47.1323	60.5275	61.3024	64.3976	17.2906	48.7479	15.7897	11.911	59.2866	46.3514	27.4907	17.672	25.111	23.2678	22.1205	17.4707	17.0194	19.4773
ENSMUSG00000040658	25.7169	24.3599	29.7497	36.5074	26.7455	30.5675	53.4955	46.0425	46.6153	31.489	30.8044	30.6626	26.8841	85.3565	39.7365	39.7237	40.3007	36.0191	63.2547	44.1937	27.9526	31.2242	51.4205
ENSMUSG00000060550	8.57044	8.4526	9.59366	9.92716	44.305	51.7126	56.5625	56.8129	66.3173	8.86271	8.87345	8.9351	6.96626	30.5929	30.1203	21.8769	43.3253	46.4856	65.2307	12.7197	8.55983	4.31142	8.7189
ENSMUSG00000015733	41.5925	42.8071	52.51	46.5863	35.244	32.4498	21.4916	20.5721	21.9345	41.9789	44.4229	48.2281	43.5545	24.916	23.8751	27.9015	41.3745	26.3787	44.5048	32.8577	47.7249	39.3669	33.1378
ENSMUSG00000024026	38.0353	37.1058	41.4151	47.2315	27.9162	29.4275	31.9826	29.7774	35.1301	45.7715	46.689	50.1517	42.0317	42.4361	27.018	24.1777	29.5698	26.4368	41.2585	49.3924	40.0493	41.4067	60.9446
ENSMUSG00000026457	34.8033	33.2528	35.9562	42.0616	30.0232	30.1331	36.498	36.3667	36.0718	36.753	39.9051	36.6116	33.1741	33.0853	28.1296	29.2257	34.5503	33.1774	39.9671	38.3068	37.0595	37.5175	40.9004
ENSMUSG00000020349	35.6582	34.3529	42.7572	42.8113	38.5468	38.9317	27.8953	25.4412	26.8482	37.276	43.3186	44.0005	35.4829	30.1175	25.8258	26.1072	34.3603	33.1877	45.3836	34.8341	38.7051	37.3292	37.75
ENSMUSG00000022571	23.8593	22.9604	26.922	35.5354	31.5314	34.7333	38.7615	40.3406	46.2902	27.6637	31.8891	29.6352	24.2216	61.5232	32.3626	26.7894	27.933	38.8526	51.8659	42.7713	24.5835	27.6429	49.6535
ENSMUSG00000047714	40.0347	38.8477	49.1392	44.9243	43.3965	39.1258	20.9423	19.2038	18.6493	42.1075	46.7285	41.7954	39.8896	26.2673	20.6215	26.5312	45.8242	30.545	51.9633	37.8194	47.1807	37.3209	38.2488
ENSMUSG00000036459	35.783	31.0253	35.454	44.5275	32.9961	37.4317	38.877	40.223	45.692	35.1119	41.8976	38.7531	31.9598	35.7406	25.3996	23.5419	28.0769	30.2015	44.3654	54.3913	36.4535	37.8182	56.2458
ENSMUSG00000039640	25.4477	24.4242	29.9575	40.0241	30.5559	40.9633	42.2521	40.3995	52.7377	28.9916	31.7836	34.0847	27.7285	73.8071	32.4281	29.7727	30.3119	36.1523	57.5358	49.5226	24.3693	28.3795	60.6823
ENSMUSG00000100862	34.0907	33.8071	49.2558	52.1827	43.8434	29.0652	22.8878	19.7528	22.4317	30.1324	28.6829	28.7296	53.6565	42.8203	33.5238	75.7392	41.3384	16.5279	36.155	24.9053	39.3185	24.4364	25.0076
ENSMUSG00000035828	34.6211	32.9648	34.631	42.9118	34.7565	34.2717	41.1526	43.1462	37.9272	34.8356	34.6315	35.4576	34.9408	35.599	30.0421	23.7896	28.576	24.1133	32.8946	39.5456	34.8893	34.1324	38.2546
ENSMUSG00000027198	32.7943	30.7788	32.3299	39.984	30.5485	31.4482	42.9979	45.5847	49.5534	31.7805	36.3885	31.5634	29.1333	36.9663	33.4089	26.8967	27.8473	34.621	30.756	45.2611	36.1093	35.0943	42.9389
ENSMUSG00000030410	32.2505	29.9527	32.8403	41.5617	36.4583	38.5256	40.5632	41.9667	41.3145	33.0889	35.791	29.7209	28.8294	39.4556	32.4416	26.2417	31.9009	40.7837	36.1485	55.3067	35.8135	34.9179	53.0915
ENSMUSG00000068245	22.5636	23.8983	48.7002	28.8999	33.3018	34.4391	73.3633	69.6502	81.2625	11.721	13.2236	17.905	14.5722	27.3022	21.7541	35.7635	24.7251	37.4943	31.7465	78.4026	70.9357	17.3201	24.5792
ENSMUSG00000021281	23.5829	22.9619	23.0156	23.4737	66.3064	63.2922	49.1594	58.0217	49.7708	22.963	24.3312	22.7429	23.0989	35.4836	52.4308	55.587	29.5269	47.9805	29.0356	16.5696	21.076	18.4737	21.7504
ENSMUSG00000004788	28.7031	27.1927	31.0654	40.4497	34.3449	43.2719	46.0978	49.1072	56.5456	30.9836	33.9863	31.3847	25.8446	55.0336	35.8474	28.7322	28.3237	41.9108	43.5737	46.3571	27.4415	25.6542	50.1391
ENSMUSG00000025935	33.6909	35.3971	38.3362	36.9802	24.0859	26.9559	36.3478	30.5858	36.341	39.9091	41.6111	44.2668	38.697	32.6293	29.027	31.0933	25.8714	27.4035	31.8283	39.5899	36.3656	43.3442	50.3027
ENSMUSG00000036620	30.4344	27.2316	30.8917	37.796	29.8163	32.3236	57.3906	59.1762	62.056	31.2553	36.4336	33.9183	29.5535	65.6899	55.4721	48.3189	25.7566	35.3302	34.4868	37.9162	26.9239	30.1466	41.7989
ENSMUSG00000037149	33.8905	36.441	43.5622	45.2454	32.7927	34.848	29.2997	29.9157	34.0117	38.2368	40.4935	41.4604	37.4938	40.6196	30.7583	27.7795	33.9044	33.1601	42.2333	38.8502	34.9508	35.1015	44.4341
ENSMUSG00000061479	29.4431	26.9647	31.3465	39.1609	33.3122	35.9281	43.0623	41.7302	47.9552	32.8015	36.6267	30.3901	29.9113	45.209	32.9751	25.909	33.2634	43.251	46.3653	58.4307	32.1486	30.6098	72.4307
ENSMUSG00000070372	41.1751	43.8534	50.5424	41.1347	30.3947	26.9978	21.5429	20.8221	16.8823	42.1625	43.4292	48.6705	46.8241	21.6911	27.9423	32.2939	39.6775	27.2517	36.4819	24.8336	43.429	41.8371	28.2856
ENSMUSG00000028790	36.5946	38.2097	41.3268	37.7416	33.3489	30.7509	26.3036	23.7896	22.7594	41.4887	42.1483	43.7167	43.5832	32.5034	32.1557	29.9814	36.6515	30.7469	37.1726	31.7241	38.8122	40.6395	35.2408
ENSMUSG00000060032	19.995	17.7319	16.2074	28.0631	28.2005	39.1099	51.5091	52.7497	83.7065	21.1694	19.1636	13.4069	12.3125	116.397	58.1587	41.6543	29.5692	38.3732	57.3389	35.2203	14.5939	14.25	32.054
ENSMUSG00000020180	25.0934	22.5843	28.2488	31.8253	27.0061	35.9104	42.9376	41.4101	60.9243	30.0159	31.6535	32.373	24.8086	76.0568	43.5195	28.9045	33.7042	37.1062	51.8579	48.5997	29.7057	28.2061	49.6297
ENSMUSG00000028173	46.1149	47.2039	46.458	45.7715	44.9611	43.9561	17.3864	16.0848	15.7716	47.1962	47.0122	44.6991	44.6149	14.8746	15.9914	20.3286	44.1613	31.9596	44.6316	30.8096	44.6678	39.87	30.7142
ENSMUSG00000079480	30.0766	29.285	30.796	38.5232	25.3082	34.667	43.8279	40.9972	61.907	34.6949	38.1116	32.568	27.1396	64.7513	37.4479	31.1673	32.7827	37.224	43.0547	44.2446	30.114	22.9778	56.7954
ENSMUSG00000024067	21.857	22.3255	24.627	31.6343	23.8069	29.7209	49.1295	42.8539	64.03	25.9721	27.5034	29.3569	23.7747	72.6421	40.9024	37.0983	34.6203	31.265	55.749	40.0154	23.5202	24.6755	45.746
ENSMUSG00000034659	34.5238	31.6446	34.2066	39.7075	27.6268	30.7311	46.4009	48.8795	48.5061	34.8298	36.789	33.4218	33.2799	41.7012	30.585	30.3721	27.6812	36.1287	36.1082	45.8474	31.1293	32.5016	53.8743
ENSMUSG00000026688	27.7762	24.7841	29.3455	39.7135	19.9456	32.9108	61.2891	51.0129	72.7782	30.3127	32.6688	38.4947	28.7586	69.9173	36.3672	38.5575	13.426	24.2608	28.8715	42.7507	21.0857	24.0492	54.1373
ENSMUSG00000095677	29.0361	25.1492	29.2828	42.8155	15.3389	22.572	42.1739	37.3789	53.1796	29.7216	29.5933	30.1095	25.2658	52.152	20.301	23.3894	30.9182	35.7563	60.9095	58.155	26.8913	25.2704	64.872
ENSMUSG00000022557	29.2973	29.2023	32.1792	40.1349	26.0309	32.1921	35.5851	36.1246	39.4211	31.657	36.9364	34.9211	31.0866	39.6993	27.4655	22.9906	29.0248	31.6718	40.3576	47.2162	32.0313	34.8488	51.8514
ENSMUSG00000004895	29.7232	27.5347	33.1364	39.4222	28.1992	31.233	42.0901	41.7459	41.9095	33.5868	38.5871	33.8957	27.4778	47.7136	33.7643	26.5539	30.3755	37.3042	37.5629	45.2454	32.6514	30.4542	52.4836
ENSMUSG00000021109	23.644	24.7915	28.1859	20.9607	34.1288	30.5054	45.5976	38.7226	35.9993	26.9244	25.228	30.3306	31.6892	40.0458	69.4091	61.5389	27.4824	21.9757	22.04	11.8259	21.3727	24.2118	15.5669
ENSMUSG00000029518	25.4516	24.8111	30.0084	34.681	30.9844	32.4134	47.903	47.8979	47.1477	27.5522	32.026	30.3037	27.4254	51.6639	44.6322	38.3542	28.2874	30.4984	34.1697	34.0345	28.9792	30.2457	36.2039
ENSMUSG00000049327	34.9515	34.4648	41.4979	39.3355	28.718	23.8524	38.2282	38.6341	39.6162	35.6073	39.3994	36.5108	34.5011	44.0209	33.2093	40.7684	33.6775	28.6219	33.6579	36.2839	35.6231	36.6275	38.7728
ENSMUSG00000037725	36.1986	37.2638	35.4839	39.0311	23.4268	22.0419	30.5565	29.2782	32.5287	33.0779	28.8648	24.9882	24.2604	40.4603	31.3485	40.4369	53.4139	43.8827	55.5094	29.4666	31.1706	27.5718	21.0573
ENSMUSG00000027208	2.98739	3.0485	1.80206	3.89838	3.45326	3.19422	42.2188	44.8946	45.421	2.85336	3.37655	1.37626	1.41751	86.1018	106.793	64.5097	1.18585	13.257	1.20046	4.36164	2.49453	6.27059	1.5315
ENSMUSG00000040296	39.3134	39.8296	65.1301	37.2468	33.8592	29.4068	41.4619	43.4066	37.9217	22.4634	22.042	27.8772	28.4999	15.9209	18.531	34.1146	28.9591	30.864	23.1288	50.3934	76.2518	30.1839	22.8538
ENSMUSG00000030835	39.2355	38.2223	38.4553	40.1773	31.5051	30.2647	34.2607	38.7464	32.0452	36.7537	40.9388	35.692	37.8488	32.2215	27.147	27.6955	35.4671	31.6866	31.6151	39.7967	41.2584	40.5596	34.4497
ENSMUSG00000020471	24.9924	25.7221	27.0912	36.7546	25.5633	31.0392	44.2651	40.3124	46.7498	26.4384	31.1183	30.3728	26.7354	52.3317	31.0389	24.7071	23.8665	26.4043	29.9706	56.1805	33.2984	37.7223	56.9351
ENSMUSG00000017144	29.0558	31.1601	41.0696	43.3452	33.601	29.7858	21.859	21.5336	19.2225	30.3866	41.7151	29.1253	25.7507	26.652	32.9846	31.2164	38.5937	22.0857	31.7506	27.1167	34.0389	39.2812	22.6663
ENSMUSG00000025555	36.866	37.9436	37.8377	38.5506	36.9058	33.3639	31.9867	31.3845	28.9808	33.3064	42.0339	37.6172	38.8323	30.0786	36.7582	25.5101	32.8106	30.5455	25.798	38.2314	39.9181	45.8627	35.4652
ENSMUSG00000021819	36.2071	35.351	35.276	32.6215	44.8818	39.4749	25.2444	30.9884	26.1308	30.735	36.24	34.9093	42.4482	24.977	34.0628	32.4427	50.1715	46.0239	34.0097	28.9157	33.7449	31.1915	24.205
ENSMUSG00000027893	39.3291	42.2959	44.3175	36.1257	34.73	31.0427	24.106	21.7821	20.1932	41.6551	39.8453	43.3419	43.8179	30.6406	32.8966	33.9808	35.1668	24.8281	29.6427	27.3027	41.2817	44.8809	26.9218
ENSMUSG00000053746	20.6706	19.4238	25.4713	28.6866	39.0676	44.3119	59.6729	62.0315	68.9651	26.1138	30.7038	29.3291	27.9357	92.8628	57.934	42.1808	43.7103	41.4422	72.7611	26.4716	16.9645	18.6417	26.8037
ENSMUSG00000084830	21.3071	17.4489	25.1503	31.3633	18.3697	42.3203	44.0588	31.5202	61.0195	21.4391	20.493	23.5374	17.4664	125.425	39.2042	21.9512	40.3737	33.811	64.6541	49.1977	30.4952	23.8044	52.9925
ENSMUSG00000032336	34.5571	35.5074	38.8535	37.8857	31.3659	30.5329	26.8127	25.833	24.8435	36.6329	37.4411	37.2808	36.826	33.6861	33.2331	37.2137	34.4905	29.8725	35.338	29.7495	38.3517	39.0639	30.5624
ENSMUSG00000008450	31.0006	29.4367	35.3787	39.8078	31.6718	32.5976	30.5171	27.8264	33.7651	36.1646	37.5809	36.5995	32.2028	38.4272	26.8163	22.9016	36.7413	35.5626	55.2302	45.734	32.9294	34.5274	53.3257
ENSMUSG00000020108	32.1	28.6303	15.0859	24.6491	43.429	40.9564	72.0229	76.1465	72.1615	23.6305	23.1863	15.9654	12.7294	26.1009	44.2853	54.029	34.4246	56.0297	33.0341	33.7041	31.176	24.2473	21.7071
ENSMUSG00000033953	33.5225	36.7155	37.7812	38.4846	35.4667	33.7009	27.9436	24.567	25.9873	38.9938	38.7367	39.7875	37.6458	33.0941	30.9971	27.0831	36.3664	30.0977	41.8506	32.811	34.9331	37.5706	38.0832
ENSMUSG00000038521	2.2031	2.53505	2.04542	1.88125	21.6747	19.5131	106.321	112.373	102.011	2.22607	1.89613	3.00086	2.79788	68.3778	117.323	132.583	9.01151	25.2035	8.5185	4.28076	4.47814	5.1769	4.26518
ENSMUSG00000075702	24.779	21.0544	22.974	34.5917	29.0968	46.4402	48.7165	46.8719	61.6583	30.2261	27.9008	26.3384	20.3831	48.7609	24.6347	20.482	24.257	37.7945	45.6629	68.4324	30.1858	28.5196	76.4118
ENSMUSG00000024487	33.5036	33.9408	38.8362	38.6489	33.025	30.3247	28.3108	26.5197	27.0241	38.9793	41.1579	39.5766	37.2875	33.2746	30.1658	32.8256	28.5199	29.9755	34.663	33.0369	37.8853	38.3779	37.2336
ENSMUSG00000063019	27.5252	25.6227	31.5264	39.2163	35.751	38.2421	42.3891	45.1368	49.4534	27.3535	31.2638	31.7177	27.4539	51.6717	35.0285	27.0367	31.5987	40.3394	46.7991	51.7048	30.3383	30.624	50.2233
ENSMUSG00000113902	22.0812	19.9745	22.7252	26.4306	23.992	48.8949	55.2828	39.8514	74.8846	24.4171	25.5985	25.0593	18.0183	83.5768	33.8492	23.6444	34.7921	39.872	60.3991	51.3306	24.9117	27.343	47.0621
ENSMUSG00000063696	19.431	21.1593	29.8165	36.3467	21.4429	28.0002	44.8778	44.5879	59.9915	22.9729	24.6878	22.1979	22.0859	85.0982	49.9653	23.5349	24.275	28.2791	51.1556	52.2907	24.1465	23.6995	56.6883
ENSMUSG00000023973	21.7641	20.2442	21.7861	27.2802	27.014	31.5954	72.4851	66.6035	80.8912	22.6113	25.671	22.0236	21.2217	72.9937	54.5159	46.9391	24.5067	34.7789	30.1928	42.6729	24.2931	24.8342	42.3999
ENSMUSG00000080268	32.0382	28.6402	35.7524	39.5261	36.2893	44.2066	40.8004	42.5632	51.3529	30.2982	37.2654	32.7742	27.4434	57.3239	29.775	24.3626	28.6961	42.6923	50.1132	55.9754	33.0558	30.0297	62.612
ENSMUSG00000049339	25.4584	24.3699	27.2779	30.5051	34.3477	35.6679	64.0921	64.0392	60.8231	27.0253	29.495	29.3942	27.2632	57.2751	51.2438	49.2996	26.7363	36.1886	33.7394	32.1374	24.3678	23.5405	33.6081
ENSMUSG00000024646	21.8955	21.6598	24.1729	30.8874	18.3321	21.5353	59.6175	50.0396	64.1847	25.2135	27.0003	25.9398	20.9446	88.7248	51.6091	40.9462	20.4261	22.825	30.4385	34.4318	23.9153	23.6366	36.6862
ENSMUSG00000032328	38.2548	42.2638	41.9952	30.8974	35.2385	35.262	20.2194	19.1625	18.839	43.5866	37.1081	38.7372	40.777	25.1161	29.2446	39.0544	41.9655	28.511	40.343	24.372	39.1794	37.2973	23.2131
ENSMUSG00000001962	20.1535	21.1598	27.1955	27.322	41.948	38.634	51.2051	50.1017	59.6572	25.2842	28.8514	29.2402	25.9911	63.3572	49.0594	42.4673	40.6667	54.389	56.5161	32.3671	21.8442	20.5014	34.401
ENSMUSG00000064193	24.0924	22.7726	33.884	40.5248	25.9107	29.6982	45.4424	49.4464	50.6912	27.5545	32.3811	30.7842	29.23	40.6928	25.2731	21.3421	29.0058	33.5016	43.7911	58.5802	34.1162	32.015	71.4019
ENSMUSG00000028861	27.014	24.1049	29.4026	34.6062	26.8434	34.4088	39.3296	35.5782	49.5681	34.4285	32.9911	31.3153	25.9624	57.7236	31.4579	25.9029	39.0192	37.1987	69.0352	55.3224	29.7841	29.9349	65.446
ENSMUSG00000004771	31.0456	32.0238	35.8981	38.1591	31.5146	34.3564	35.9231	34.6789	40.0469	33.1569	34.932	36.5492	30.4197	41.9438	31.0873	31.5361	35.0086	39.5223	47.4054	35.0512	32.0708	29.618	41.2087
ENSMUSG00000020089	31.1501	30.0951	46.4739	39.8919	19.1547	22.0257	40.2115	37.6663	45.9363	32.3072	35.0137	37.7859	31.9571	55.7441	24.4312	23.886	25.6767	22.7343	45.7259	57.9438	44.6054	34.2638	53.1476
ENSMUSG00000042626	28.954	27.6721	29.7057	29.1758	26.6279	25.894	43.9069	45.8671	35.4142	25.0187	28.8817	29.5425	30.5912	33.8354	54.5572	50.6354	25.7906	31.5335	20.4383	22.6041	28.9141	31.5322	22.5778
ENSMUSG00000058709	22.4473	20.3384	25.6512	28.1729	28.4141	36.9465	61.1179	60.5164	63.9047	24.9908	27.5888	26.4621	25.1022	67.396	46.1193	38.325	25.6431	32.8774	40.566	41.9987	24.806	26.316	43.5145
ENSMUSG00000003849	45.1903	42.2173	36.4209	57.3094	21.9288	21.9612	19.6262	21.3947	23.4049	36.6502	38.0876	29.7485	27.9815	36.5115	17.2639	28.4202	32.039	43.0415	41.2204	25.4424	18.659	21.2686	23.1439
ENSMUSG00000022894	41.1858	45.6852	39.0539	31.0639	39.7346	38.4127	25.9913	22.2903	25.6854	49.2249	50.3483	40.0685	50.7117	12.5669	18.8661	10.8026	21.7722	12.8354	18.6481	31.5371	47.0299	53.478	39.6319
ENSMUSG00000022771	27.098	27.4463	27.7856	34.0035	30.8798	36.2798	43.2877	43.5839	54.674	27.7667	28.9477	28.1157	25.3984	44.7467	39.1376	30.4525	29.4895	41.4085	40.6498	44.616	30.7498	27.2319	44.8063
ENSMUSG00000031556	31.0699	29.4318	31.9954	44.6096	28.9124	34.0811	37.002	33.7801	45.5436	36.3246	37.8299	32.3036	26.305	46.0843	30.0516	21.566	28.2706	32.9586	47.3897	50.5602	28.5291	30.3788	53.3069
ENSMUSG00000021963	33.1021	30.777	31.7761	44.4855	31.9424	36.5163	28.815	26.3993	31.2451	36.8115	38.5038	34.3804	28.2888	44.9496	25.531	20.8184	33.3189	36.3693	58.3254	49.772	31.6099	35.2099	47.3511
ENSMUSG00000025225	25.4593	23.6183	23.7335	28.7942	28.3419	30.9548	50.9032	56.2695	58.1843	21.1246	24.9538	22.7024	22.6389	40.156	41.2344	36.9403	31.4643	37.0607	33.9323	33.662	26.0544	22.259	33.1809
ENSMUSG00000034595	38.2031	37.173	36.9874	41.6095	29.6027	23.9841	38.9679	40.0855	34.5872	32.0669	36.5586	32.9266	32.9407	29.2702	30.3014	28.8132	30.032	31.4088	25.8964	41.9219	40.083	38.3537	41.5377
ENSMUSG00000027808	35.026	34.2037	38.538	35.592	30.0217	30.4399	24.5635	22.2121	21.7746	42.2461	40.882	44.681	38.489	24.2918	22.761	27.2171	30.9225	23.4034	35.7372	35.1719	41.6342	46.5732	42.1059
ENSMUSG00000020133	20.463	20.1866	21.214	30.2866	31.2426	41.3292	62.6305	58.2043	74.4026	21.6678	24.0407	22.7767	18.9254	78.0582	43.3852	36.2268	25.5611	35.0823	48.0849	45.6831	22.6403	24.0461	48.5962
ENSMUSG00000035372	30.4879	31.2909	33.8471	44.7985	24.8734	20.8467	35.3635	33.9537	33.4935	31.7144	41.2053	31.3816	32.3211	33.7117	25.0455	26.2224	32.9898	29.1313	32.9446	47.1088	36.7032	36.8534	45.7547
ENSMUSG00000003199	25.1568	22.8668	27.517	36.4975	28.3137	33.1626	53.161	53.2597	60.6004	29.0426	33.4875	34.7125	27.4032	55.1944	36.4837	29.5815	19.2112	33.083	32.5143	49.4887	25.9701	29.4951	57.9912
ENSMUSG00000023021	28.5145	27.2133	32.069	33.1773	22.3715	23.6263	32.8759	33.012	32.5322	29.9419	30.286	29.0548	27.4762	42.652	36.1659	30.1538	33.8332	29.0352	41.5783	31.1439	28.6697	26.4639	32.8403
ENSMUSG00000002307	30.4892	30.2056	57.6265	37.877	30.2358	29.9492	48.198	56.5994	58.6174	21.1383	22.6449	23.176	22.4206	20.0739	18.12	21.7555	27.1394	37.689	31.2595	92.6858	78.3946	24.0095	33.5052
ENSMUSG00000026074	39.8527	40.5473	40.648	31.7339	37.6543	32.1718	28.3757	30.7582	25.7296	35.5694	36.8184	35.8282	39.562	23.168	30.2103	38.0404	35.3943	30.8927	23.4351	24.9069	36.1917	39.1749	24.9008
ENSMUSG00000034108	25.128	25.2821	25.5913	36.0244	33.8409	39.487	42.5811	40.7558	48.8969	31.0738	30.8717	29.4852	23.6458	57.1015	40.4942	25.4286	32.2684	45.6666	47.743	53.2931	29.8496	25.6831	50.906
ENSMUSG00000037331	42.1041	41.9877	48.7542	35.9156	42.3715	35.5709	24.9416	26.1154	19.9876	38.6009	43.4221	39.7426	44.6497	19.4422	21.3537	23.5708	38.2927	30.4639	26.4607	35.4529	47.5508	44.0021	33.5558
ENSMUSG00000067194	32.413	32.6295	37.1362	41.4932	27.9098	30.0392	27.4841	23.4881	30.776	37.4342	39.7005	42.2581	35.9326	39.3678	23.4179	20.5314	35.5957	27.4031	49.2929	43.668	34.8868	38.9868	55.1388
ENSMUSG00000028961	34.1533	32.1889	39.7176	41.4344	22.6799	24.2543	35.3618	36.254	35.2124	37.9136	39.8784	41.253	37.3958	39.8848	27.6622	23.5913	25.4153	35.7671	29.7686	43.12	35.6077	35.3355	47.8704
ENSMUSG00000041084	29.0275	27.3622	33.2963	37.1334	22.382	28.5881	31.4516	29.2092	35.164	33.6779	37.7961	40.7405	31.7985	40.3658	23.6076	23.243	23.7575	28.3815	38.3609	45.5168	34.0141	38.2351	58.4574
ENSMUSG00000059518	20.1349	18.2349	23.7041	30.609	21.6682	30.6943	69.8683	59.9332	85.3327	23.3933	24.4388	24.6907	20.5098	82.7045	39.4857	31.1719	24.1331	33.5124	50.8949	54.6869	24.5305	23.4175	63.7935
ENSMUSG00000015461	32.2526	30.1203	32.0632	34.6618	28.4146	28.0826	51.6886	51.0048	52.0414	31.3425	34.475	30.4436	30.7668	42.2539	38.5336	34.0043	27.0798	31.8558	27.6822	42.3737	32.6378	31.5492	36.3821
ENSMUSG00000031865	31.8567	31.3066	31.6033	36.5744	31.861	32.7578	34.8968	36.085	33.5544	30.6437	34.7661	30.5242	30.9558	31.166	30.1949	27.5301	33.2976	37.7893	33.2019	44.2307	33.9555	35.0192	42.857
ENSMUSG00000031021	22.2513	22.1059	25.0421	29.0199	25.2258	29.2171	43.8361	42.8607	50.1831	25.9848	26.3574	25.3593	21.2188	68.8078	52.4091	37.4705	30.4194	30.7436	49.057	34.5427	23.0762	22.31	32.4826
ENSMUSG00000063556	24.5083	26.9432	24.3119	40.8125	23.4695	30.0675	30.7801	25.7546	40.1957	34.8106	30.0286	31.696	22.2441	68.4225	30.3466	18.5681	26.2429	35.3179	77.7822	56.022	22.5401	23.958	67.9861
ENSMUSG00000001517	40.5671	37.8293	38.8113	42.1514	28.1132	26.2895	31.5086	32.1028	26.7307	33.3426	38.9477	31.1138	37.1776	28.0565	25.2168	30.2433	41.5652	29.086	34.1481	34.0136	37.577	36.1388	31.5489
ENSMUSG00000020328	37.0162	35.7018	38.3765	40.2262	29.4678	30.9013	25.8555	26.2669	31.0303	40.7644	37.1129	39.1246	33.3799	43.6809	31.9315	31.445	36.2184	35.2845	49.62	30.4649	30.7834	31.0444	31.6455
ENSMUSG00000039183	30.4429	26.855	29.78	40.1347	26.1518	29.8544	47.5789	45.3326	49.4091	28.247	29.7341	27.0158	24.3773	59.9077	35.9141	32.7443	29.3571	38.7898	53.0799	40.1434	26.7741	24.1312	38.4125
ENSMUSG00000026970	36.9026	40.5162	42.0084	30.0983	44.2313	34.9821	21.8922	21.3413	20.2967	37.9034	36.436	34.6003	36.9895	23.2031	32.4012	33.2694	47.4349	30.1545	33.1685	25.7189	40.9984	39.6958	25.0109
ENSMUSG00000028557	29.27	30.4449	32.0217	29.2561	36.9848	36.4984	37.2136	36.4943	36.5511	33.5874	31.6867	31.6449	28.4899	35.2123	38.2271	39.6833	32.8672	31.1692	35.4908	20.6634	28.5089	27.1927	22.1134
ENSMUSG00000104913	31.3128	30.3781	35.0525	47.2884	28.8566	30.0563	41.307	44.9941	40.1206	34.6208	37.9313	36.0698	28.197	34.7625	28.168	24.1467	22.6255	34.9525	32.8636	43.6349	29.6965	34.9051	42.9518
ENSMUSG00000004667	22.5423	21.7692	26.5826	33.8966	23.8337	33.5533	48.4523	45.1429	65.416	24.996	29.3024	29.1254	25.0417	81.4639	43.6424	30.5482	24.2877	34.6985	43.9895	49.2991	23.8598	25.6112	57.1863
ENSMUSG00000038279	26.3416	24.8657	31.3272	29.4972	32.4224	34.8783	34.871	37.1781	38.2332	28.3027	30.3753	29.2879	31.4594	54.3081	35.9146	31.3853	39.7707	38.5861	49.3231	35.738	27.4178	29.2657	35.8351
ENSMUSG00000031697	29.7855	28.5377	32.779	34.1974	35.707	37.5044	25.5411	23.9828	31.7678	33.5702	31.9792	33.1755	31.3977	35.276	23.1334	21.535	37.6854	32.9393	61.1493	39.1856	30.242	30.4851	43.7094
ENSMUSG00000025268	34.1419	29.9786	32.5357	43.2948	20.0236	21.1239	36.963	33.7375	37.0323	31.0783	34.1924	36.1521	29.1643	32.2023	23.417	28.1704	13.9407	29.1652	20.1092	42.0068	30.7434	32.4012	43.5631
ENSMUSG00000027502	27.9017	26.4523	29.7095	38.9377	35.157	38.2694	45.4564	43.7537	47.6452	29.7059	32.0159	28.4862	26.2916	48.3941	33.4026	31.4142	32.3692	39.882	41.7869	42.3309	30.4636	26.5915	41.998
ENSMUSG00000055723	41.4987	38.481	43.7276	44.5902	39.7027	42.2445	11.1942	11.3586	11.6089	44.4701	43.5051	39.3561	36.7581	22.0765	13.3807	12.9363	48.6393	28.9056	64.2791	43.6299	40.0521	42.1042	47.9036
ENSMUSG00000059355	19.7216	19.7913	25.9714	31.2532	21.3633	27.3259	43.3251	36.4949	49.1404	25.1863	27.1745	25.9899	21.5803	74.0387	34.1668	23.4041	35.2673	38.2589	62.8964	58.5118	25.7331	27.1496	78.7259
ENSMUSG00000036372	23.0851	21.6985	26.2474	32.1809	20.6162	33.1808	48.623	39.2497	54.3276	25.1819	26.3004	27.6233	20.9064	56.7853	32.66	25.8415	27.5173	34.3621	43.4064	54.0957	27.4147	28.8875	60.8319
ENSMUSG00000055413	14.2364	13.7019	17.8271	14.8764	41.0933	46.7897	40.899	44.2325	51.5235	11.9799	10.5469	10.4694	9.97873	21.985	23.4762	18.9896	44.7182	43.9328	59.9822	19.412	19.0521	6.15192	9.0174
ENSMUSG00000022761	33.1712	32.9159	30.4885	33.5253	30.4301	32.064	38.243	42.338	39.2916	32.459	33.9509	35.5812	33.8454	38.2664	43.8312	36.9568	28.4355	37.9893	29.269	32.0276	28.0162	31.6295	33.0115
ENSMUSG00000036256	18.1117	15.4295	15.474	24.2935	35.7871	36.224	79.8758	66.2789	88.6107	16.199	17.5723	11.9802	11.2557	60.3081	11.2846	41.538	42.9384	61.1275	62.7827	16.1881	10.3283	9.53591	11.9418
ENSMUSG00000044502	28.6119	26.0878	31.5767	38.6401	33.9004	41.5274	42.006	40.673	42.7836	31.3419	35.6148	32.5069	26.9293	48.7958	30.1168	33.0917	29.3373	36.2285	49.9807	41.5748	29.6282	31.7418	46.0504
ENSMUSG00000059040	31.8327	31.7424	34.3248	43.1173	27.0729	25.3671	32.1438	33.5382	32.6462	34.3024	37.2297	39.6407	37.3314	19.9457	27.7821	24.7063	30.2079	29.3383	32.469	36.7419	40.0559	44.1901	37.7889
ENSMUSG00000044627	25.8858	25.8396	27.7796	31.6581	26.2099	30.092	40.368	39.3198	50.8387	28.141	30.3748	32.4271	25.2134	62.5873	40.4776	28.6516	30.1417	35.8324	48.6103	42.5267	27.7667	29.3001	43.5489
ENSMUSG00000002064	23.2097	21.7735	24.9317	30.5775	23.9365	28.1401	46.6234	43.9889	56.6757	23.9691	25.6726	24.6924	20.285	60.7125	33.4009	27.9992	23.9204	40.8111	43.1403	47.8181	26.9707	25.8247	46.0074
ENSMUSG00000003868	25.6507	24.5624	28.595	36.1309	29.3779	34.7336	45.2818	44.4787	51.276	27.2457	31.7509	28.0361	26.9865	50.2155	31.9937	26.4069	29.8337	37.6781	40.4617	50.4941	29.0253	30.482	50.0748
ENSMUSG00000030697	24.323	23.2249	26.1498	34.8193	28.1616	39.221	47.585	45.2417	55.7021	27.5031	29.8526	28.391	23.3001	59.5914	33.6778	26.3175	26.3801	36.9605	45.614	50.7748	28.0105	28.773	57.1837
ENSMUSG00000028670	25.171	23.9699	25.0473	28.7628	24.5164	33.8187	57.3246	55.499	66.1741	26.4621	27.7909	27.3191	24.5132	49.6969	37.1582	29.3887	24.0591	34.889	36.2697	54.5393	27.4112	28.5783	62.1982
ENSMUSG00000071074	29.4375	26.3163	28.5189	40.5858	28.5935	34.1413	49.5422	49.2094	55.4804	29.5875	32.5015	26.8551	24.3983	47.5382	37.2069	31.4129	21.2018	40.2798	28.2451	48.0803	29.7677	28.2335	44.8718
ENSMUSG00000033589	34.0212	34.0264	34.5194	40.3835	30.3655	30.1514	38.0258	38.5404	38.725	33.8151	34.5154	29.217	30.2658	33.6228	23.3701	25.1572	40.8255	39.8596	49.1294	47.0293	33.2705	27.7582	45.3118
ENSMUSG00000029062	30.7089	29.0071	31.3602	30.6666	39.8689	35.4622	30.6156	33.3824	36.9488	32.2508	32.7518	29.452	29.8434	32.0843	34.0373	29.4195	36.4267	46.0692	35.5202	43.5196	34.3478	33.0196	41.7701
ENSMUSG00000044786	27.4869	29.5831	51.4071	43.5315	21.4205	16.5302	18.7879	22.6515	17.1273	24.684	35.1371	31.2769	28.2424	25.8369	6.40516	15.3461	35.8616	20.9264	32.2728	64.3058	71.2934	56.2916	51.0474
ENSMUSG00000032116	35.0563	34.9026	41.2984	35.8425	34.3442	30.9355	24.9633	26.1707	22.3096	36.7554	38.2962	39.3763	38.4712	24.412	28.5383	31.5625	35.1533	29.0136	30.7417	26.5207	36.5139	37.4029	28.5821
ENSMUSG00000063268	20.9898	21.7347	42.9169	23.7379	28.5545	31.0192	79.9596	87.418	92.2363	11.7666	12.2452	15.1062	14.2289	30.4436	29.5659	41.5054	21.8443	36.3112	25.8743	74.7889	57.7719	14.9837	22.9524
ENSMUSG00000062937	30.7061	31.4475	35.5409	35.3152	27.238	27.8997	30.1552	26.9841	30.4312	35.1604	38.0084	38.2098	34.9624	42.0419	29.2224	28.1335	33.145	29.1438	39.7069	35.9012	33.4183	36.7106	37.2324
ENSMUSG00000040204	34.7596	34.4163	39.2846	36.7163	23.3885	22.0638	24.4318	22.2405	23.9412	35.0839	35.7794	37.1969	34.3855	28.0137	20.9286	23.9376	40.0936	26.6645	46.4621	30.2501	29.8194	34.7794	34.5851
ENSMUSG00000037003	30.2393	29.8859	32.182	29.2526	35.3466	32.6617	45.3534	48.0172	44.2646	29.967	31.3056	33.8266	39.9941	28.6663	34.7567	32.4486	23.4245	29.0682	18.3481	35.8669	32.6768	34.2065	34.4926
ENSMUSG00000090761	26.4392	26.7211	27.4912	34.2746	21.6069	21.0218	44.8624	54.4526	53.3036	30.2647	29.7341	28.6225	30.0658	63.1985	42.7959	23.9918	23.3547	31.6065	39.8267	55.0895	29.3293	28.2084	71.0062
ENSMUSG00000024997	29.6698	31.4422	35.5303	38.6446	29.3328	30.9221	29.0926	30.0529	30.8486	34.5269	37.7091	39.1823	32.4398	52.4559	37.7743	30.8468	35.2382	28.3371	52.1778	35.5462	30.978	35.3961	38.7247
ENSMUSG00000027406	27.847	26.3212	32.0826	36.5895	29.3632	30.5358	32.3034	34.151	40.3256	29.8166	33.0206	32.1681	28.9899	54.0198	37.6792	32.9534	32.7756	35.7103	43.2885	40.6825	29.1736	29.0957	36.9435
ENSMUSG00000022500	27.7734	26.7741	30.6186	36.0219	46.3252	44.0368	39.1919	40.0006	40.962	28.8781	35.3403	29.7288	27.9412	31.9999	32.0401	28.5772	31.173	39.4414	36.9309	31.7016	28.2609	24.5348	34.8668
ENSMUSG00000025499	25.9228	23.2637	26.501	36.9988	22.0753	28.5669	48.3185	45.7501	56.5679	25.3729	30.5425	25.6683	21.0337	66.8266	31.9938	26.857	31.4402	33.9585	62.2071	51.0972	27.6369	26.4314	53.4717
ENSMUSG00000020346	26.0269	25.7631	29.1654	30.0172	30.2792	34.4613	44.3665	46.3378	46.1857	26.2374	29.6987	27.0409	25.3829	36.86	28.79	27.4037	27.7814	37.9648	35.0793	43.6207	31.4311	31.6606	39.6363
ENSMUSG00000030704	31.536	32.5175	36.8958	34.6388	33.8744	27.7895	24.0548	20.7931	20.6288	36.4688	37.3914	36.3603	37.4212	22.9796	33.904	32.4386	35.5631	26.294	31.8825	23.0885	35.1997	36.7493	26.7351
ENSMUSG00000066551	31.1843	31.8012	40.3539	38.4589	24.7825	21.3669	29.1891	24.3768	26.0252	37.7366	38.9963	43.6909	37.6619	40.7763	33.445	34.3469	33.7876	25.3824	40.4666	34.9336	33.2853	34.2866	44.5458
ENSMUSG00000019920	37.4742	41.0536	41.6778	34.5135	35.2837	33.726	24.2065	23.444	24.12	37.611	37.6962	40.6118	40.4683	26.6094	34.1533	32.365	35.8832	24.0054	30.7574	22.1696	36.074	36.3878	25.4507
ENSMUSG00000020844	31.0568	28.543	31.2184	39.4613	32.8523	39.4864	41.2768	42.0168	43.9328	33.3547	36.1259	32.2971	26.9166	30.0383	19.9644	19.5726	26.5352	39.3799	41.4815	58.2477	35.6777	39.5933	58.1716
ENSMUSG00000028793	29.408	27.8952	43.7119	38.8568	44.7498	47.4284	36.6275	36.2722	31.9507	27.0635	32.406	27.8507	24.8282	22.7734	20.5785	25.7328	35.6447	40.5494	40.3836	40.8991	43.8102	26.8229	28.0923
ENSMUSG00000022204	24.5698	21.6716	27.6829	29.9763	25.2759	31.7426	33.0592	33.0478	40.7419	27.945	31.2577	31.6915	25.8613	53.6677	31.7652	23.3842	43.6134	44.9409	81.397	44.4358	25.1317	24.7809	45.6503
ENSMUSG00000024066	6.81327	6.97075	7.92443	5.4807	23.6033	23.0858	89.1245	105.211	88.8819	5.04472	5.21947	5.55854	5.36968	63.9584	115.967	92.5951	7.72092	18.017	5.83872	7.04776	11.1522	2.91024	2.42015
ENSMUSG00000026674	41.2704	47.1254	41.4308	24.8372	48.9216	41.6522	17.3815	17.771	14.5275	39.2893	36.2266	40.9309	50.8224	16.8311	27.2208	27.5627	38.2321	24.3739	23.4557	24.5906	46.3225	48.6431	27.5941
ENSMUSG00000044477	33.5631	31.416	33.3686	45.8269	41.4154	39.7954	35.759	37.4106	35.1836	33.0522	38.4773	30.7715	29.0271	33.5001	28.0126	27.5489	28.0636	38.6981	32.0322	38.5767	34.1427	31.042	38.8708
ENSMUSG00000022051	27.3506	28.1107	33.9211	30.3884	33.3646	30.4617	32.4743	27.6313	32.1237	30.0651	31.2302	36.4332	33.2357	24.8249	32.9922	26.9332	30.3823	31.9786	34.3863	28.5681	35.6432	35.5018	37.4601
ENSMUSG00000045427	33.8237	34.9589	43.0578	29.662	28.9444	26.9809	27.5514	30.1716	26.4472	32.3857	33.7161	36.0957	35.4505	26.6638	36.9349	38.5124	31.6207	28.4637	27.5633	25.0413	40.7259	30.8504	21.5491
ENSMUSG00000107383	24.6045	27.8415	36.9502	43.6575	30.4866	33.8114	30.7971	30.5086	34.45	28.9483	33.0682	28.471	27.2433	59.5292	32.5194	21.7451	32.1305	35.9266	51.3689	48.3791	31.513	28.8983	56.775
ENSMUSG00000035413	28.2903	27.0843	24.9558	38.6563	30.8903	32.6607	47.665	41.7866	42.6618	32.3383	36.2951	32.4812	26.3885	46.8463	33.4527	33.9953	26.2565	35.8377	37.968	32.5218	22.9399	26.2689	36.0706
ENSMUSG00000071649	25.744	25.2509	22.0037	30.8883	30.3461	39.9427	47.5558	51.5644	57.5347	25.5941	27.0823	24.6607	20.8669	60.7086	40.8792	30.7491	26.1156	39.6163	41.7213	47.8496	25.641	28.5901	50.0153
ENSMUSG00000075232	39.1451	38.9434	46.8332	37.5917	36.1373	31.6308	18.8249	18.9412	16.5631	45.3366	40.9792	46.0816	45.6294	21.3072	22.3531	23.1873	38.0188	27.2081	38.8082	25.571	38.4295	37.9268	29.8089
ENSMUSG00000041560	24.7631	22.8517	27.2443	35.9422	26.7235	32.7886	44.4358	42.289	53.6567	27.3938	32.387	26.3423	22.7687	57.0319	36.6269	21.6011	28.2417	38.4795	45.6258	52.707	29.3452	26.4368	54.7255
ENSMUSG00000000743	30.2125	29.1245	32.3413	35.7182	27.9297	33.6942	40.1424	42.2947	38.3349	30.0166	32.8401	33.4444	29.189	36.2632	35.4163	29.9553	24.4612	36.457	33.3955	40.1775	30.8801	32.026	39.4065
ENSMUSG00000020456	38.6315	38.2461	42.445	39.9976	27.561	27.2719	34.2607	38.2628	30.7854	35.0249	40.3116	37.7198	39.0544	33.6559	31.2673	34.7028	25.8182	28.21	22.2886	32.6103	33.4623	34.37	36.7911
ENSMUSG00000028673	21.9001	20.556	20.8805	29.7039	21.4206	24.0249	69.26	66.5084	84.4596	21.1639	23.6808	20.7419	17.5848	67.3882	43.0366	53.3788	23.226	40.9106	36.7595	34.8921	21.5799	18.9731	30.3035
ENSMUSG00000045294	32.7382	35.4704	69.1422	40.65	10.6441	9.75443	59.4358	60.4228	49.9651	50.9662	70.1692	71.9224	68.862	41.4978	27.6227	29.7288	10.675	20.0624	10.1676	26.0161	43.3508	42.2384	33.6948
ENSMUSG00000024072	30.9604	33.1998	35.083	34.0219	35.0924	32.7339	24.0863	23.3656	19.9107	37.1778	34.2773	32.8168	30.2828	28.748	29.5168	33.9186	39.4425	28.8948	46.9281	25.339	33.6504	30.8841	24.7712
ENSMUSG00000044927	29.3213	24.4081	23.7551	43.4055	27.0519	41.3997	48.5401	42.6291	57.8995	29.2635	32.7961	24.9521	18.5616	58.2467	30.9205	25.5727	24.8214	25.6208	51.9443	71.2229	29.3193	28.3763	67.1923
ENSMUSG00000036315	20.901	20.6395	22.8091	30.9954	24.3743	37.4206	46.5004	41.075	54.3859	22.6674	25.8669	23.9969	21.2125	71.0182	38.1295	27.3649	36.2033	34.4114	68.2509	48.1214	24.7903	25.4156	53.8852
ENSMUSG00000020917	41.5508	40.6684	47.8421	34.1198	25.2925	22.488	28.8276	31.4276	23.8451	41.9186	45.3924	57.2303	56.8273	19.7707	23.5774	22.5328	28.9828	24.1302	20.3721	23.9042	41.0485	45.4825	27.4412
ENSMUSG00000020897	32.7495	34.0836	31.7887	37.8288	21.8079	21.3526	35.0674	33.6076	30.1307	31.518	29.7713	29.7111	30.0093	30.3423	21.1054	30.0872	39.0992	32.3607	38.2735	31.4963	32.6039	32.4536	32.2874
ENSMUSG00000049881	26.6636	23.2398	32.2779	36.8119	33.4677	41.4629	32.5784	30.281	38.9166	29.9705	33.2798	33.8459	26.4603	43.7482	19.5898	20.2234	39.4804	52.4335	67.9087	45.8316	27.4018	25.6148	53.7788
ENSMUSG00000068823	34.1424	33.6848	38.2215	38.9826	35.7475	33.8271	27.4388	25.7913	28.6436	37.2437	37.8886	39.7381	34.6528	31.819	30.2087	27.559	32.2457	29.4667	34.5043	31.3993	34.0351	33.77	34.983
ENSMUSG00000006941	23.6864	23.5838	22.0752	28.5601	27.6628	31.4292	47.5087	44.8114	50.9011	26.4755	28.4197	29.9893	23.1238	57.8428	39.637	35.9452	37.8329	30.8537	62.2433	32.108	21.0976	25.655	39.2823
ENSMUSG00000039703	34.8772	33.589	36.2044	37.3795	34.1925	31.392	27.3071	26.8526	23.2454	33.1407	38.7105	34.8968	34.8419	24.169	23.8596	23.391	36.732	30.0209	35.3457	33.1414	36.9892	35.2091	33.748
ENSMUSG00000057531	15.7719	17.308	20.3004	25.313	34.0147	42.6159	58.773	57.4439	66.8983	19.3015	24.0649	23.3515	17.6246	73.0287	44.5154	29.9937	23.7564	35.8302	41.9214	32.4806	17.7447	18.5976	34.7654
ENSMUSG00000034781	29.2612	28.06	26.5298	34.2055	25.1212	28.1391	44.0784	43.4755	42.2111	27.2943	31.2445	28.9773	26.8376	38.8119	37.4081	38.2527	25.6374	28.7739	27.1778	34.324	29.8269	35.5902	34.5215
ENSMUSG00000005417	39.1204	38.7821	41.7559	40.9002	32.2147	30.8529	21.7617	23.2253	21.4458	34.4971	40.5703	36.3843	37.5576	20.8074	18.9639	19.3129	42.2611	36.8206	40.5713	38.0086	38.8138	37.3489	37.1954
ENSMUSG00000029686	35.0296	37.6297	42.7866	37.8071	33.1212	32.6907	25.1583	23.4257	24.134	38.7453	41.3051	42.2	39.5388	28.1774	28.5799	32.2194	34.0818	29.3809	33.4706	28.9252	33.834	35.8834	28.672
ENSMUSG00000040857	37.3637	34.2681	37.1705	37.7047	35.1316	34.3173	37.0227	35.8294	33.4928	33.9108	34.7745	34.2776	34.3882	29.626	29.0887	27.5934	31.4237	31.0983	26.5371	35.4409	35.9048	37.5359	31.1217
ENSMUSG00000020773	26.3803	23.162	26.9509	28.764	31.363	37.3776	57.5295	56.6965	60.1425	27.4175	24.8043	28.8806	26.4948	50.5125	36.3903	38.8073	24.2242	29.7357	30.1718	43.7456	24.0014	27.6456	39.048
ENSMUSG00000022010	31.9432	31.1659	27.7402	36.3136	43.6186	44.1788	38.422	35.4391	35.3475	32.0666	32.7798	27.9269	25.1767	35.6662	33.3347	35.5849	33.8692	35.2787	43.4622	25.6087	22.6837	25.2996	28.6518
ENSMUSG00000032803	34.5866	34.1396	41.2018	37.5166	31.3458	30.4128	24.6488	22.8457	22.1806	36.3165	37.7846	37.8148	34.653	43.6454	33.2819	31.4287	33.3046	25.3659	35.9703	33.6019	37.7178	38.1884	33.314
ENSMUSG00000075705	21.8038	20.96	24.2636	30.0736	20.1878	23.7933	57.4014	52.139	63.4133	21.6841	25.6771	25.4292	20.3906	62.6856	35.5131	29.9762	25.2641	31.9788	40.7245	52.0631	24.6509	24.914	53.0194
ENSMUSG00000023170	25.9487	26.8578	29.7211	39.5273	36.5574	35.2771	34.227	32.821	42.8367	29.5435	34.3173	28.6625	27.1908	34.7707	24.7675	20.587	31.0052	37.0795	34.6695	57.3665	34.7448	31.0695	54.687
ENSMUSG00000039886	25.0298	24.206	28.3785	37.18	22.6245	28.2273	54.0339	51.7191	59.308	26.5158	28.8214	24.6695	22.7851	75.1331	38.0734	37.1239	28.831	30.3791	45.2054	31.8432	19.4865	15.9969	35.2228
ENSMUSG00000036850	22.5387	21.2843	25.7801	30.762	22.7094	30.4506	48.1089	40.8279	57.6283	29.8986	26.4552	32.0876	21.5309	84.989	37.5595	30.4956	29.3255	36.4698	61.1481	40.4884	23.5438	25.1342	47.3072
ENSMUSG00000001663	1.76288	1.68267	1.30669	1.96632	2.75742	3.90219	139.914	123.477	171.565	1.79288	1.84337	1.65068	0.860899	146.544	119.403	66.9491	0.634142	9.36884	1.0458	2.46064	0.977324	1.13953	2.48129
ENSMUSG00000022742	50.1648	50.1802	51.431	41.2533	58.6987	51.1944	9.14948	9.4479	5.76435	54.8938	51.963	52.7592	51.1266	5.33816	7.95892	15.5279	41.423	22.4224	29.6224	21.4213	54.4018	45.7999	22.0487
ENSMUSG00000037278	27.8479	25.8604	34.7506	34.2929	16.6315	19.2319	52.3147	41.5107	52.1043	32.9589	38.0496	41.2457	36.5193	48.4855	23.179	23.6336	22.7796	23.2472	33.9586	38.1357	27.8913	30.7182	47.7138
ENSMUSG00000040415	20.1804	19.6316	22.2784	21.9449	36.2315	35.307	46.0679	54.5867	60.1359	23.2176	25.8986	24.2444	27.8212	46.985	62.8057	48.3147	25.816	48.7646	24.678	34.7449	24.1389	23.7355	38.8221
ENSMUSG00000030754	35.6476	35.9569	42.4228	36.8374	31.4573	31.164	22.5169	20.6732	19.8433	37.9725	39.1547	43.9325	41.1917	24.1068	26.0088	27.2942	32.4827	28.0399	31.3471	27.2555	37.3005	39.0814	29.3151
ENSMUSG00000060992	22.9294	21.1454	25.3866	31.705	20.0911	22.9986	42.5866	39.288	46.9206	24.0424	28.0826	26.016	23.6588	53.6996	37.9124	29.5023	25.5009	30.8072	40.722	46.6334	27.843	26.5981	50.6901
ENSMUSG00000024150	30.4724	28.965	31.9268	33.2173	27.4222	28.4088	34.0958	33.4004	32.531	31.2972	31.8918	31.9615	28.385	41.0387	33.3837	30.7778	27.0807	32.2407	33.0364	27.0027	28.708	30.5635	30.459
ENSMUSG00000070858	22.903	21.056	23.7123	36.4785	27.103	49.9998	62.3327	60.7229	83.5943	30.2764	29.1136	24.1514	20.4088	75.4222	32.3032	30.812	21.5085	28.6849	48.6322	51.8356	22.8921	22.2018	74.4
ENSMUSG00000037089	22.9382	20.9216	22.0305	30.3524	23.4238	27.854	56.996	54.1919	59.2191	23.85	26.4036	25.3345	22.5488	58.9999	40.7697	36.0509	19.6993	26.887	30.7863	34.327	21.1823	23.4931	40.4026
ENSMUSG00000028797	27.1409	26.5522	28.247	37.941	28.6223	31.8221	40.013	36.8342	45.345	26.2587	32.3839	29.6247	23.0942	44.8239	33.6035	28.5566	28.0169	33.9745	39.7159	44.0898	28.5463	28.5429	42.945
ENSMUSG00000036968	29.0247	27.5803	34.4651	38.3902	25.8841	24.7797	41.1046	42.201	45.9986	31.9257	31.6758	30.4168	27.6625	53.5302	42.7106	38.2616	24.6988	30.6657	27.7632	30.6456	25.7869	27.9105	29.6485
ENSMUSG00000028037	27.4757	30.3513	67.8529	26.7518	38.4257	33.0912	53.2907	51.875	57.7336	12.8149	12.7945	20.397	17.2553	10.9153	11.5496	29.8503	23.7816	30.058	22.9282	60.4526	83.1895	17.8032	19.9486
ENSMUSG00000022808	35.6183	38.4859	45.764	37.7393	28.1651	27.8838	24.1399	21.297	19.5848	39.8966	41.3516	44.6173	40.8281	23.1516	28.4837	24.6117	34.273	26.8332	34.3285	27.6865	38.6043	40.6209	29.8344
ENSMUSG00000044573	29.7932	29.6028	36.2546	38.9938	28.7057	26.7117	30.2402	26.8062	33.0773	34.8699	36.1323	38.3729	31.0184	45.8684	29.7496	29.7408	37.7296	28.9168	54.9752	35.3438	29.6226	29.3221	39.4623
ENSMUSG00000001445	29.5409	27.4644	32.7955	36.3486	31.6094	30.6505	36.0522	35.1911	37.1109	30.0652	32.947	29.3882	26.8232	36.8155	27.1223	28.6098	35.2159	37.3149	43.7668	40.8621	30.5829	26.4437	41.8209
ENSMUSG00000030281	15.0948	14.6029	14.6226	19.9263	18.4615	24.377	76.5688	75.9263	91.4145	15.9085	17.8262	16.2402	15.4202	89.2061	50.3354	35.8557	15.7897	21.9	27.2812	39.7538	18.2837	19.458	36.4634
ENSMUSG00000020225	23.0166	22.0323	25.6872	31.5731	28.1231	30.5751	41.9908	40.6459	49.92	24.5142	23.9972	21.025	16.8015	48.327	30.3943	32.9092	39.6729	39.8026	54.9543	31.9313	24.0424	16.3852	29.0033
ENSMUSG00000001098	37.5123	35.2553	35.2332	31.8502	27.7626	26.1885	26.7641	29.2498	19.9404	35.3925	37.2498	36.2007	38.1055	21.3171	38.6721	36.5854	32.5429	24.9491	21.6652	22.5242	33.6772	40.3077	21.1771
ENSMUSG00000032418	35.2871	35.2353	38.1832	39.2075	32.1309	31.7883	24.2847	23.2852	21.941	41.2845	44.1448	43.5788	37.3682	30.2135	26.0173	26.1909	34.3911	29.2744	38.7204	28.1176	31.4514	34.5132	35.2104
ENSMUSG00000062203	38.1851	37.7228	45.4605	37.9786	31.1988	29.4008	21.1568	19.2037	17.8569	40.1666	39.3989	43.0304	42.6821	29.0562	26.4583	27.5585	38.6258	25.8936	33.2845	25.2828	35.8885	39.2619	25.2351
ENSMUSG00000022553	25.9622	24.3018	26.285	36.2004	29.9369	31.3948	37.9995	40.1095	35.929	26.2439	30.1385	28.617	22.3981	37.5143	38.5511	25.4708	19.8454	29.3622	30.8334	34.0156	26.9784	25.9772	36.7194
ENSMUSG00000021072	34.1707	35.975	39.6294	32.2569	30.5813	28.4933	28.0543	26.126	25.8532	38.8878	37.3036	39.7185	36.7256	28.8577	29.0334	35.6767	36.3107	27.7941	36.4063	26.3657	33.9501	33.0114	27.9408
ENSMUSG00000002833	26.5288	24.9738	26.8853	28.7659	30.4758	28.4737	39.6737	40.7085	46.4398	26.5796	28.9936	24.7268	24.5827	41.2903	33.0256	26.1773	33.7331	44.1768	38.8943	46.4447	30.7374	28.5408	45.6959
ENSMUSG00000115338	22.857	21.1174	38.7889	33.91	31.8545	36.5335	44.0183	43.8592	57.9746	21.9219	22.5694	23.209	19.5452	34.6534	20.671	21.6565	24.8513	37.8014	43.4697	76.5981	51.2815	18.9162	47.7113
ENSMUSG00000066116	25.3642	21.9437	25.8057	32.2174	21.9983	44.8033	35.0164	25.9417	44.6737	27.3326	29.1181	32.8736	19.4127	62.8694	34.0382	14.0436	32.299	36.9574	57.3288	48.9328	22.7081	29.9592	42.9264
ENSMUSG00000022706	24.7175	23.8826	27.6213	34.1435	28.4352	31.4335	38.3475	35.3538	51.3454	28.0395	30.2608	30.9792	24.6605	60.3607	35.787	26.9509	29.2926	32.3532	52.9678	40.7598	23.974	26.4254	46.7961
ENSMUSG00000115049	25.0611	23.7541	25.5373	35.6097	32.6004	38.1666	47.8396	45.528	48.0818	32.8218	34.8999	22.2216	25.3485	49.8441	27.1797	24.1212	27.4628	41.1384	45.7006	49.5833	24.2634	28.0185	64.7499
ENSMUSG00000028249	33.2225	33.81	40.131	35.6232	30.0718	30.197	24.008	22.8204	22.6015	36.7758	34.3481	39.5098	33.7608	28.2522	28.9533	34.9912	37.6767	30.2629	43.2872	24.954	34.9075	32.9965	24.0708
ENSMUSG00000030286	27.9991	28.1336	30.9559	36.8248	27.8904	28.97	38.9599	40.1216	43.7516	30.5485	31.8546	31.9272	27.2419	45.1367	37.0405	31.3989	27.6478	29.3568	37.047	31.3328	28.2094	28.3993	31.342
ENSMUSG00000091498	34.4938	31.6624	35.1418	40.5063	22.1013	30.3548	26.1349	26.7655	28.599	32.2348	39.862	39.9562	34.4327	48.0145	32.1083	37.3561	32.0788	19.2708	48.3269	27.5682	29.1738	27.4212	22.5187
ENSMUSG00000014402	31.0968	31.0694	33.1818	40.4737	28.0996	28.9718	30.5612	28.1724	31.0431	32.3464	35.5514	34.0835	29.1437	37.5249	24.6801	23.9918	31.6424	33.546	48.2673	36.9026	31.9015	31.2428	41.3194
ENSMUSG00000023942	12.755	12.0929	12.6109	16.7826	18.5017	21.281	95.9529	89.6773	99.6854	13.1321	14.2272	14.5861	13.6659	80.7481	59.3879	48.7679	14.2819	38.4016	18.5475	25.2111	13.7701	19.9839	27.8718
ENSMUSG00000026628	20.829	21.638	37.5599	58.3564	109.094	112.704	18.2976	21.6871	21.4929	18.5362	55.881	19.4773	13.4144	9.9776	11.1751	9.94503	27.0695	42.1003	33.2209	29.7207	28.1447	12.5663	19.1225
ENSMUSG00000022098	33.931	32.9523	32.8026	33.7381	40.081	41.5395	25.8311	29.5536	29.8819	31.2597	32.6198	32.0336	35.2681	19.5935	20.8906	20.4824	30.7377	47.0788	30.468	41.3629	33.2958	34.3411	43.558
ENSMUSG00000000753	3.18006	3.42049	3.15364	5.30253	10.3469	10.5021	83.5901	71.3159	88.8401	4.1881	4.38227	5.56829	4.37453	67.2518	66.9478	53.1997	8.21509	22.362	11.57	12.6938	7.51572	7.69427	15.2235
ENSMUSG00000020946	35.4826	35.2163	39.4603	40.1864	34.5025	33.6192	26.8897	27.6494	25.4116	36.2289	39.2769	38.2771	36.8953	20.7584	21.734	27.1269	30.0318	34.268	32.7425	31.7611	37.2701	38.337	33.9439
ENSMUSG00000015094	22.7058	21.7222	22.2252	29.3712	30.5751	38.8878	44.3582	46.7361	53.5809	24.7714	27.1568	23.9816	20.1428	40.242	28.5369	19.6968	25.7375	39.0386	41.2628	45.74	24.8754	26.8345	49.4028
ENSMUSG00000023015	31.767	32.781	33.8148	37.9344	25.6752	24.6663	29.8293	27.3778	26.0063	29.9918	33.0292	30.6346	31.0648	30.7681	23.8301	29.8668	38.0525	28.462	38.6279	34.6893	32.9	32.6057	32.555
ENSMUSG00000024271	30.5325	31.4811	34.1077	34.0332	29.3909	30.3151	29.5711	28.7998	27.6313	33.6371	33.5852	36.7113	34.3822	34.885	33.4002	28.4477	30.6429	32.1533	32.6014	31.536	30.4975	34.7629	40.3365
ENSMUSG00000037049	28.2352	25.549	27.187	35.3257	23.2669	26.0068	52.0978	52.9852	53.4968	28.6459	30.7637	27.9137	25.1202	45.0134	35.6732	38.1895	23.3241	27.6119	31.3372	37.3829	26.0605	25.4965	33.667
ENSMUSG00000037152	20.1491	18.5154	20.0878	27.2953	19.5531	32.7441	46.8336	34.1475	50.46	24.7966	23.9717	24.9225	18.129	85.5435	34.9885	27.4951	31.5806	31.9126	70.5251	41.7213	21.3382	22.6055	50.6603
ENSMUSG00000035215	19.7196	18.1267	25.4546	25.3923	21.598	30.1665	48.1157	44.8126	64.5846	23.5917	25.5663	24.6139	22.0994	88.2412	41.6301	30.0422	28.1885	31.1646	57.0124	49.4432	24.1526	22.9874	64.7357
ENSMUSG00000032802	31.8505	30.5434	32.7726	45.5855	25.8839	29.1573	29.7064	29.4104	32.2006	32.2235	43.013	35.9889	31.495	43.9249	24.5071	30.2777	27.3682	32.0681	38.3063	32.8797	26.5342	27.4017	36.4298
ENSMUSG00000051518	20.513	18.5379	22.2242	28.6202	25.489	31.5194	45.8118	39.8068	54.1411	23.5464	23.5179	21.0757	18.9525	76.5875	31.6228	28.121	33.1266	33.0073	57.4861	40.3586	21.505	17.7828	41.4779
ENSMUSG00000020739	29.0926	29.8492	29.0639	34.1998	28.3708	29.1169	27.789	28.2977	29.322	29.91	32.2661	32.0254	29.6485	33.5316	25.6859	24.7106	32.7975	32.6661	37.7757	35.871	30.5344	33.2872	39.5068
ENSMUSG00000020664	31.3865	32.2316	36.7154	34.4793	38.5093	38.385	22.2169	20.5103	24.4649	37.0252	35.7085	36.7843	33.8818	38.8365	34.842	32.2862	36.925	27.452	44.117	26.3056	30.4449	30.4936	27.1112
ENSMUSG00000003161	30.4209	29.9737	33.5235	39.2519	25.1109	28.3872	40.781	36.9273	44.1724	32.2612	34.8249	35.6318	29.6124	46.903	34.0475	35.5907	27.5393	28.6962	37.855	36.3654	29.7041	28.6983	40.7834
ENSMUSG00000049940	26.9184	26.6352	28.338	31.0935	31.4596	29.4817	41.5437	40.4239	39.2896	28.5145	32.7004	28.3002	25.2267	49.2935	38.4173	37.9808	29.0362	29.8295	30.9443	31.0333	27.863	29.0836	30.6026
ENSMUSG00000006740	45.8376	50.8875	53.988	28.656	43.3525	37.1984	10.7263	10.8272	8.5714	45.4595	40.5038	47.9191	52.5832	12.3258	19.243	27.6423	40.9765	20.6124	28.2905	18.5623	47.0995	44.0627	20.9591
ENSMUSG00000061024	26.9277	26.9783	35.257	28.5627	42.6357	33.3501	30.4745	33.1478	26.4507	34.7078	35.8024	33.6911	34.4633	40.9056	38.3728	37.0828	45.799	34.2525	45.2554	19.7684	25.2419	29.2031	22.393
ENSMUSG00000032902	6.44596	6.63723	7.87899	5.79089	14.7388	13.2291	95.9564	89.6804	83.1103	9.00125	7.91428	10.1786	10.6637	69.1069	99.6312	81.8179	10.711	14.7733	10.0226	4.4826	5.84356	8.42839	6.4555
ENSMUSG00000068141	25.4644	24.845	32.7071	35.3424	25.6271	28.5705	35.1627	34.5439	41.6707	29.3866	30.3807	30.2099	29.2008	53.0097	28.6949	25.1771	32.3663	33.7346	51.2687	46.4388	30.8908	25.2461	49.1619
ENSMUSG00000027433	36.9166	37.6721	45.2688	35.8029	33.6121	31.8571	24.2654	24.758	21.0878	35.6519	38.4624	41.8531	41.6801	23.5719	25.6186	30.245	32.6702	29.1408	27.1188	25.0364	40.1618	34.1554	24.1218
ENSMUSG00000021764	20.6078	18.8895	22.7567	29.0308	24.1893	35.508	38.2166	33.5102	53.2649	23.8299	26.2875	25.5377	20.2622	72.6652	34.8552	23.3046	34.2386	32.7084	69.6771	44.3804	23.3116	20.2399	51.1196
ENSMUSG00000050989	34.4546	31.683	33.9714	36.3937	28.0057	29.7386	33.2612	33.5343	32.4919	31.761	35.8267	33.6464	35.139	26.7925	30.6068	24.4251	23.4946	28.0226	22.5458	36.622	33.2396	37.4771	42.9532
ENSMUSG00000028759	34.5181	34.6858	39.215	28.4226	29.4917	27.2992	28.3463	29.5159	21.8421	32.8761	31.1833	34.0372	35.8156	23.4213	34.6373	34.5804	30.4807	31.0877	23.5273	24.3586	36.3852	32.0819	20.7963
ENSMUSG00000081087	18.2505	20.0258	26.3741	33.2394	21.6449	39.7756	47.0781	34.4897	56.6104	23.9395	24.3844	26.8201	17.9938	94.1446	27.2439	16.6518	27.4377	32.5887	54.3804	62.8585	25.8564	30.7565	68.3227
ENSMUSG00000003660	37.9881	39.0712	42.2104	32.4269	31.8076	30.1902	26.9232	26.9603	22.1545	32.6437	36.2035	37.9779	41.9058	24.7804	30.0452	34.856	32.4281	23.8909	23	24.0173	35.8736	35.7147	23.7948
ENSMUSG00000029641	18.7388	18.9029	17.991	23.6129	20.5653	22.6884	66.1228	68.9506	74.7855	17.3746	19.2861	20.0238	13.6346	74.0411	79.4252	23.0864	5.99051	9.96032	8.38243	24.9051	11.6141	17.4635	24.6236
ENSMUSG00000031246	34.4972	35.8615	40.4541	33.094	31.41	29.0715	16.384	16.0014	16.7444	37.1057	35.4887	43.1228	36.7918	31.4348	30.763	37.0785	33.5672	28.7454	36.2817	25.1827	33.392	35.5172	26.4594
ENSMUSG00000020190	33.69	29.8964	33.0572	34.2348	23.1594	21.3637	42.9451	43.201	38.1019	30.237	33.075	37.183	34.6147	37.6301	37.4462	37.6505	19.7616	27.6909	20.1103	36.7357	32.7041	32.2386	41.8964
ENSMUSG00000040725	34.9519	33.7653	37.003	34.768	32.7711	27.4908	29.5013	28.2094	22.8575	31.5045	35.1791	35.5659	33.2	20.5892	31.9307	33.0248	32.4455	26.2894	23.9384	28.7018	36.3004	37.7834	27.678
ENSMUSG00000022463	33.5807	30.4629	39.0162	31.273	22.6102	20.6705	50.4303	53.2007	43.916	33.9754	39.2367	39.9513	43.643	30.0826	30.6618	25.101	18.2053	24.24	15.0901	30.4113	34.5465	34.7438	33.2191
ENSMUSG00000029377	11.4721	13.4575	15.5306	17.951	33.8089	28.4983	21.2072	22.6096	20.9394	10.9854	16.8043	8.56014	10.3182	42.8738	35.2783	33.1873	38.091	29.1686	25.735	7.44107	9.98308	11.868	5.56955
ENSMUSG00000003099	27.3018	24.9625	26.7927	32.8875	27.1673	28.4247	40.385	44.3526	40.5464	27.9542	28.646	28.1738	25.5225	46.4897	35.3119	41.2752	29.0212	32.9639	33.3559	29.9734	25.8362	27.8794	29.5575
ENSMUSG00000074656	29.616	29.9033	38.4127	37.2894	42.1001	39.7164	21.229	18.778	26.8147	36.2366	38.0867	40.4405	34.0657	33.729	22.7382	22.0759	40.5196	28.3176	52.1858	38.0926	35.5317	33.0214	42.8993
ENSMUSG00000000568	27.4716	27.5383	33.0264	32.7638	29.0259	25.9858	34.7206	33.1138	33.2368	33.8637	35.6975	36.3994	34.5601	43.1955	38.077	30.5664	28.3516	26.9939	29.6216	33.666	32.3222	35.6232	37.9615
ENSMUSG00000046865	24.1404	23.4792	30.444	32.2173	30.9008	36.3929	31.4777	30.9927	37.7851	27.4889	30.6195	31.4279	25.8056	53.5948	28.5151	20.1082	33.7263	34.5244	53.8128	48.6843	29.3804	31.7661	60.7273
ENSMUSG00000021484	25.9508	24.845	27.8586	28.4713	25.1392	28.3258	39.8698	40.3978	42.9348	24.3343	28.489	26.6185	25.0227	40.7796	33.2979	30.2268	23.4137	31.545	32.7587	37.4062	28.6924	27.9042	40.2463
ENSMUSG00000056429	33.3497	35.0457	38.7267	28.9461	39.2592	33.7497	32.238	34.043	30.0523	30.9227	31.6621	31.0053	34.6198	26.7172	34.6048	44.1592	38.2862	37.4258	29.8941	20.7997	31.5263	26.0872	19.6158
ENSMUSG00000033917	27.3038	25.0891	30.1313	36.8373	24.9359	28.826	36.7037	35.3731	41.3626	31.004	33.5065	29.7103	26.5005	44.9576	32.6332	27.232	33.6591	31.2932	48.544	35.832	27.0224	26.4443	35.4223
ENSMUSG00000020290	36.8376	40.4476	40.8873	31.0769	33.1687	31.3613	19.9524	18.3034	18.9235	38.4823	34.6089	38.9282	42.0631	23.1195	26.906	31.7784	37.2489	21.2774	31.074	22.6965	34.6893	35.6143	24.5024
ENSMUSG00000022992	30.6559	30.887	36.8269	32.3275	33.2656	30.2933	25.7656	26.9402	22.4048	30.0757	32.8391	33.1692	29.8847	28.723	26.7824	28.2895	32.6169	27.9926	34.2317	26.464	31.3368	29.1359	25.5058
ENSMUSG00000015652	21.5602	21.2343	27.3112	26.2501	40.6636	46.7434	55.1347	57.2663	61.2674	27.0061	26.4393	26.2421	24.0967	48.8493	32.5253	28.5744	34.1286	32.1042	48.2993	21.9657	17.975	18.3352	28.6792
ENSMUSG00000032115	30.8832	29.6941	34.1716	28.1269	23.7042	23.0708	24.9521	29.1302	24.5944	29.7363	33.334	31.3073	34.7889	17.8493	25.1846	18.8087	24.9345	24.0897	20.8379	35.7432	39.0554	42.649	36.3891
ENSMUSG00000019055	20.8123	20.1594	22.8227	25.2474	25.471	26.0536	58.8909	56.7079	56.6513	20.5277	23.9539	21.8349	21.1548	27.3253	35.8587	37.7295	17.8217	26.1762	17.0688	34.1508	29.4814	26.8694	35.4156
ENSMUSG00000002835	30.9694	28.8654	31.2535	28.0078	27.8892	25.7301	30.1647	33.2651	26.5058	27.8311	30.8432	30.9667	30.4209	24.5717	30.0784	33.1177	28.4715	31.1991	24.1727	28.7092	32.1288	33.8547	25.5908
ENSMUSG00000026305	38.0176	39.5422	45.2565	34.6063	39.4875	33.73	14.3212	14.3044	12.0409	39.7128	41.7021	42.5527	44.7224	18.4137	26.5093	27.5004	44.8798	27.6771	31.4607	25.0803	42.6969	48.3594	24.0953
ENSMUSG00000002147	32.3134	30.0117	35.1237	33.4374	31.7441	28.0248	35.7085	38.2466	33.3182	29.4483	31.9795	35.3259	36.1894	35.1191	41.6689	35.2993	28.5496	28.454	25.1205	27.2405	31.9322	30.8109	25.9214
ENSMUSG00000046032	26.8359	26.8984	32.0097	30.8557	31.242	28.0157	36.7953	33.5712	32.9422	28.1174	32.887	33.6915	28.3253	35.7935	37.3677	32.6506	35.3151	30.0925	36.4187	28.2385	27.3189	28.6154	32.2109
ENSMUSG00000029152	29.7101	28.617	33.5947	36.8068	31.8342	31.3858	30.1892	29.1288	34.4741	29.5612	34.6698	32.838	28.8859	37.3795	29.5337	27.9226	31.5201	30.5598	39.9568	36.6989	32.4648	28.8264	37.1895
ENSMUSG00000028879	29.9001	29.9434	31.2202	30.7931	28.2007	27.5777	29.4675	27.5658	26.9934	32.2611	30.5191	32.5553	29.9795	33.353	34.4816	33.8444	35.0522	27.0394	36.501	27.4732	31.4944	31.6782	27.6102
ENSMUSG00000001674	29.7459	29.9961	34.9404	32.1031	36.6525	34.5554	26.642	26.6985	30.3817	32.0546	34.4418	34.1249	33.4586	36.0671	28.4188	28.0387	37.2388	32.4828	40.4291	32.2723	29.4445	30.7276	34.1425
ENSMUSG00000031885	35.2066	36.682	36.2557	32.764	29.6086	27.9794	19.2135	18.344	15.7954	36.2957	35.7422	37.2006	35.767	21.2478	25.0489	28.6237	37.8121	26.5658	33.7046	20.3929	31.5087	33.5612	25.2063
ENSMUSG00000037851	38.7326	38.4759	39.4959	36.3284	50.8837	44.8548	18.1768	18.7316	15.1921	36.8996	41.9913	39.9316	41.5833	15.8086	22.4102	23.5057	34.3054	25.7511	25.6005	27.0306	39.1804	38.9974	30.8721
ENSMUSG00000002010	25.2754	23.8079	29.204	35.4826	22.7103	23.9076	36.6117	33.3151	39.0258	27.3958	29.1547	29.6047	25.4596	48.3936	32.2526	25.5587	27.139	26.9362	39.8047	42.2331	27.7385	27.8666	40.2807
ENSMUSG00000002105	29.7674	27.8747	28.1991	31.2881	23.2866	23.1938	40.7909	41.8738	44.4504	30.0416	30.4384	25.1162	28.6146	35.387	27.6758	22.413	29.7716	31.0068	33.0493	43.0504	29.4242	31.0363	44.2043
ENSMUSG00000015605	27.2093	26.4702	27.8053	30.636	28.5677	28.8585	31.7279	31.4348	29.0329	26.438	32.7905	22.4772	21.2284	33.5341	31.5226	25.9464	25.5855	24.8458	25.549	40.9519	35.1581	42.5025	42.9736
ENSMUSG00000046623	36.7562	35.6942	36.4679	47.4719	41.5768	49.0075	9.59861	9.72478	9.79012	30.7158	38.2535	27.235	23.5743	4.98493	0.812032	4.72383	38.7152	46.5558	48.1826	46.5943	33.3775	30.6147	46.1891
ENSMUSG00000063200	27.5019	25.405	34.812	34.0662	30.778	32.52	26.0053	22.03	32.3357	34.3522	35.2652	37.6086	31.2564	48.8309	25.3574	24.0996	38.4966	29.8567	58.0568	38.0088	31.0925	32.0359	40.9632
ENSMUSG00000022350	27.7154	28.796	32.3713	27.7544	36.9244	33.2759	39.0482	38.8215	34.2205	27.2141	29.8869	35.7349	36.655	42.7899	47.5218	56.7796	36.3592	32.4838	32.773	18.8496	23.8675	22.8946	19.4394
ENSMUSG00000024537	25.354	22.6774	24.7682	26.287	29.7984	34.4014	36.6335	34.0847	40.6454	28.1255	28.5498	27.1893	21.4809	53.6688	34.425	29.388	32.482	32.7237	49.4636	40.354	25.5928	26.083	50.8671
ENSMUSG00000022257	23.7782	23.2593	27.9719	30.1206	31.9513	31.1664	50.1167	45.9872	46.2138	26.9783	26.965	27.0601	24.4591	51.9003	41.6327	53.1608	27.8491	34.2886	35.2744	24.1816	23.9366	17.9827	27.9836
ENSMUSG00000050565	34.7019	36.6784	55.3041	34.5166	35.0058	32.109	28.3032	27.8014	24.6826	30.1397	29.2332	34.2974	34.9971	18.7529	20.1929	26.6151	35.1748	30.8321	36.4184	38.2026	53.7095	28.5542	25.106
ENSMUSG00000047370	26.4917	22.5156	36.6346	39.3824	33.7233	34.0544	36.3784	33.3773	37.9109	25.1158	29.1728	28.4241	19.4073	22.7527	22.8998	21.1949	36.878	40.2002	29.0365	39.5746	30.8693	27.3471	34.585
ENSMUSG00000054693	43.6793	47.4615	45.4716	32.2061	31.376	28.3685	17.9194	17.355	14.9913	43.333	40.7294	42.6359	46.2376	16.0848	21.7375	29.6575	31.3145	24.5023	23.0151	19.3714	41.6748	39.4145	23.4044
ENSMUSG00000022893	37.1914	38.0673	65.8547	44.2299	27.7915	24.7633	8.92035	9.62855	7.26441	44.782	83.9483	52.5216	61.3761	6.76004	11.3315	7.97384	17.9923	12.5385	10.5668	24.1551	51.6154	64.9746	25.1769
ENSMUSG00000054855	29.3743	28.6706	26.383	35.5667	50.9853	51.9185	22.0147	30.0274	32.8405	22.3661	24.006	16.8167	15.5941	34.3035	20.3059	17.4232	39.2144	40.148	53.5893	40.5512	27.2543	19.1529	24.8007
ENSMUSG00000016946	34.8393	33.815	34.0818	37.947	30.325	31.3191	26.1479	24.6076	22.3571	35.8073	37.9813	37.2184	36.0526	23.6785	25.8535	21.9941	28.627	27.801	31.1348	31.3615	35.7004	37.5159	36.4835
ENSMUSG00000030082	33.37	32.6789	36.7848	34.9075	25.216	22.8334	27.4821	28.8126	23.4394	31.2131	38.7287	35.7488	37.5106	18.469	25.0667	28.4043	25.4405	22.5217	19.792	31.3013	40.0566	43.0098	31.6424
ENSMUSG00000031299	40.8246	43.4677	48.256	37.4076	31.3765	29.2299	15.5389	15.5249	13.3633	44.6835	44.4172	49.9921	45.4516	15.4523	19.3618	24.988	35.7395	21.4876	28.3049	22.9975	38.6829	42.3001	24.4827
ENSMUSG00000032232	33.6391	34.7239	37.4872	23.6583	39.0965	32.7697	25.5487	29.6387	20.2873	30.734	34.8581	35.6474	41.1795	17.7098	32.7865	38.491	25.9506	26.5363	15.9921	21.9464	42.37	39.5729	24.852
ENSMUSG00000036114	21.6217	20.674	23.932	28.9751	19.1793	23.6482	50.3046	50.2886	70.9569	26.9648	22.4734	28.3859	24.4289	62.5933	29.0349	27.9055	22.2433	32.7931	50.0303	45.8845	24.3497	27.1216	64.2413
ENSMUSG00000045996	18.8918	18.717	22.5733	24.0748	20.5358	44.5757	33.5378	25.9079	44.0449	22.5584	24.6824	24.8526	20.7902	63.0814	32.8855	23.7068	39.7526	34.6594	69.0411	31.5258	21.0805	21.6467	38.0113
ENSMUSG00000019461	36.9506	34.5206	38.0549	46.5721	32.4451	32.1708	24.3036	25.9814	25.1588	37.5129	41.5582	36.1103	34.0276	21.7898	17.0602	14.5277	26.9945	32.2509	30.4165	51.7096	35.195	34.1088	50.6035
ENSMUSG00000078974	20.8886	18.172	21.4234	30.335	16.6986	29.1231	46.4562	33.5172	51.5787	23.3836	26.9365	28.4895	20.5079	57.3892	24.0086	17.7649	23.8507	28.7539	49.4571	51.5542	24.8617	30.1401	64.38
ENSMUSG00000047843	15.5015	13.3442	17.9407	22.7706	32.7602	39.5453	68.7459	64.7408	73.7125	19.9302	21.437	22.7299	16.9414	92.2351	46.1089	41.6812	26.7819	35.9365	55.2119	29.4961	14.9806	15.9925	39.865
ENSMUSG00000012114	33.3479	32.3085	38.3543	34.6188	29.2722	24.0405	31.8808	31.8113	27.2471	26.8436	34.4376	30.7378	33.6214	20.5216	27.1555	26.8936	32.0221	27.8492	24.0619	33.8183	37.2678	33.6111	31.6223
ENSMUSG00000095567	27.651	25.9594	35.2404	28.8299	32.2501	30.7902	32.0983	33.4549	33.0295	30.079	32.4938	34.075	34.8787	31.7809	29.3418	27.9628	31.5245	30.3209	31.1794	39.7175	33.1809	36.3292	40.5721
ENSMUSG00000033335	30.3881	29.3742	29.5421	36.3358	27.9781	28.5766	32.8435	34.0464	35.4194	27.0168	31.7074	27.259	26.2461	28.5621	30.3857	26.4955	30.3235	33.7492	29.2494	38.0672	31.845	30.5001	33.7343
ENSMUSG00000078249	29.2849	28.9336	43.9027	35.6928	23.0887	20.9752	42.9273	51.4972	41.0022	30.6493	33.7608	31.9914	34.5783	33.81	34.1813	34.3405	23.5538	32.9597	21.8961	31.6295	30.9136	27.0472	22.5339
ENSMUSG00000027803	32.2068	35.72	37.3836	31.6015	38.336	38.2219	21.1321	19.6564	19.2478	32.2783	35.896	33.2132	36.8512	22.2006	27.2259	28.4381	35.5988	29.4042	31.3846	20.5537	30.3839	31.8195	24.3653
[truncated: 51,827 more rows]

## Sheet: H1C1 XvsC read counts
gene_id	H1C1_C5	H1C1_C6	H1C1_X7	H1C1_X12	H1C1_X10
[truncated: 1,253 more rows]

[truncated: 3 more sheets: H1C1 P vs D read counts, H1C0 X vs C read counts, H0C1 X vs C read counts]
