# Supplementary material for: Impaired Integrated Stress Response and Mitochondrial Integrity Modulate Genotoxic Stress Impact and Lower the Threshold for Immune Signalling
Source: Int J Mol Sci. 2023 Mar 20;24(6):5891. doi: 10.3390/ijms24065891 (PMC10059776; doi:10.3390/ijms24065891)
Supplement: Supplementary file 1 [file ijms-24-05891-s001.zip › Supplementary Table S3 -GO Pathways.xlsx]

## Sheet: GO Biological Processes
H+C+: X-Ray vs Control			H1C1 (X7, X10, X12) vs H1C1 (C5, C6)
	Direction	adj.Pval	nGenes	Pathways	Genes
1	Down regulated	0.000462589	4	Amino acid import	Slc1a4 Slc7a11 Slc6a9 Slc7a1
2	Down regulated	0.000462589	4	Amino acid import across plasma membrane	Slc1a4 Slc7a11 Slc6a9 Slc7a1
3	Down regulated	0.00078045	4	L-alpha-amino acid transmembrane transport	Slc1a4 Slc7a11 Slc6a9 Slc7a1
4	Down regulated	0.00658183	2	Peripheral nervous system myelin maintenance	Ndrg1 Sh3tc2
5	Down regulated	0.00948537	4	Amino acid transport	Slc1a4 Slc7a11 Slc6a9 Slc7a1
6	Down regulated	0.0096594	4	Import across plasma membrane	Slc1a4 Slc7a11 Slc6a9 Slc7a1
7	Down regulated	0.0096594	3	L-amino acid transport	Slc1a4 Slc7a11 Slc7a1
8	Down regulated	0.0096594	2	Myelin maintenance	Ndrg1 Sh3tc2
9	Up regulated	0.00276218	9	Microtubule cytoskeleton organization involved in mitosis	Cdc20 Poc1a Aurka Cenpa Plk1 Tacc3 Psrc1 Dynlt1f Dynlt1b
10	Up regulated	0.00276218	39	Movement of cell or subcellular component	Acvrl1 Ddt Apoe Etv1 Stc1 Hspa8 Cenpv Scn1b Rgcc Efs Sh3bp1 Alox5 Tmeff2 S100a11 Efna3 Tekt2 Uchl1 Kif22 Srpx2 Il34 St14 Hoatz Apoa1 Robo3 Dchs1 Egr1 Ltb4r2 Mmp10 P2ry6 Tmsb4x Arhgef39 Ier2 Krt16 S100a8 Fgf18 Ptp4a3 Spint2 Prl2c2 2610528A11Rik
11	Up regulated	0.00276218	22	Mitotic cell cycle	Ube2c Cdc20 Btg2 Rgcc Cdkn1a Poc1a Pidd1 Aurka Brinp1 Cenpa Kif22 Plk1 Ccnb2 Tubb4b Tacc3 Eme1 Tuba1c Psrc1 Ccnf Rprm Dynlt1f Dynlt1b
12	Up regulated	0.00276218	37	Locomotion	Acvrl1 Ddt Apoe Etv1 Stc1 Cenpv Scn1b Adora2a Rgcc Efs Sh3bp1 Alox5 Tmeff2 S100a11 Efna3 Tekt2 Srpx2 Il34 St14 Hoatz Apoa1 Robo3 Dchs1 Egr1 Ltb4r2 Mmp10 P2ry6 Tmsb4x Arhgef39 Ier2 Krt16 S100a8 Fgf18 Ptp4a3 Spint2 Prl2c2 2610528A11Rik
13	Up regulated	0.00316436	8	Blood vessel endothelial cell migration	Acvrl1 Apoe Rgcc Sh3bp1 Srpx2 Apoa1 Fgf18 Prl2c2
14	Up regulated	0.00371319	12	Epithelial cell migration	Acvrl1 Apoe Stc1 Rgcc Sh3bp1 Srpx2 Apoa1 Ltb4r2 Krt16 Fgf18 Ptp4a3 Prl2c2
15	Up regulated	0.00371319	7	Regulation of blood vessel endothelial cell migration	Acvrl1 Apoe Rgcc Sh3bp1 Srpx2 Fgf18 Prl2c2
16	Up regulated	0.00371319	12	Epithelium migration	Acvrl1 Apoe Stc1 Rgcc Sh3bp1 Srpx2 Apoa1 Ltb4r2 Krt16 Fgf18 Ptp4a3 Prl2c2
17	Up regulated	0.00373055	12	Tissue migration	Acvrl1 Apoe Stc1 Rgcc Sh3bp1 Srpx2 Apoa1 Ltb4r2 Krt16 Fgf18 Ptp4a3 Prl2c2
18	Up regulated	0.00398558	10	Endothelial cell migration	Acvrl1 Apoe Stc1 Rgcc Sh3bp1 Srpx2 Apoa1 Fgf18 Ptp4a3 Prl2c2
19	Up regulated	0.00398558	32	Cell motility	Acvrl1 Ddt Apoe Stc1 Cenpv Rgcc Efs Sh3bp1 Alox5 Tmeff2 S100a11 Tekt2 Srpx2 Il34 St14 Hoatz Apoa1 Dchs1 Egr1 Ltb4r2 Mmp10 P2ry6 Tmsb4x Arhgef39 Ier2 Krt16 S100a8 Fgf18 Ptp4a3 Spint2 Prl2c2 2610528A11Rik
20	Up regulated	0.00398558	32	Localization of cell	Acvrl1 Ddt Apoe Stc1 Cenpv Rgcc Efs Sh3bp1 Alox5 Tmeff2 S100a11 Tekt2 Srpx2 Il34 St14 Hoatz Apoa1 Dchs1 Egr1 Ltb4r2 Mmp10 P2ry6 Tmsb4x Arhgef39 Ier2 Krt16 S100a8 Fgf18 Ptp4a3 Spint2 Prl2c2 2610528A11Rik
H+C+: Proton vs Control			H1C1 (P55, P56, P57, P58) vs H1C1 (D49, D51, D52, D53)
	Direction	adj.Pval	nGenes	Pathways	Genes
1	Up regulated	1.06e-21	18	Cellular response to interferon-beta	Gbp3 Gbp2 Ifit1 Ifi206 Ifi209 Ifnb1 Gm12185 Iigp1 Gm5431 Ifi208 Gm4841 Ifi214 Gm4951 Ifit3 Igtp Ifi47 Tgtp2 Gbp6
2	Up regulated	9.73e-21	62	Defense response	Oas1h Itga2 Dhx58 Ccl4 Rsad2 Bdkrb2 Sla Il33 Dnase1l3 Alox5 Il6 Ifih1 Zbp1 Gbp3 Gbp2 Ppbp Oasl2 Irf5 Usp18 Oas2 Ifit1 Cxcl10 Ccl5 Slfn8 Isg15 Vnn1 Ifi206 Ddx60 Batf2 Gbp7 Ltb4r2 Oasl1 Ifi209 Ccrl2 Ifnb1 Gm12185 Klre1 Trim30b Krt16 Iigp1 Trim30d Gapdh Gm5431 Trim5 Ifit3b Muc5b Ifi208 Gm4841 H2bc23 Sp110 Ifi214 Ifna4 Gm4951 Ifit3 Trim30c Igtp Ifi47 Tgtp2 Ifit1bl1 Gbp4 Gbp6 Gbp5
3	Up regulated	1.26e-20	63	Immune response	Oas1h Cd274 Dhx58 Ccl4 Rsad2 Bdkrb2 Rgcc Sla Nckap1l Il33 Dnase1l3 Alox5 Il6 Ifih1 Zbp1 Ifi44 Gbp3 Gbp2 Ppbp Oasl2 Irf5 Usp18 Oas2 Ifit1 Cxcl10 Ccl5 Slfn8 Isg15 Vnn1 Ifi206 Ddx60 Tnfsf10 Batf2 Gbp7 Milr1 Oasl1 Ifi209 Ccrl2 Phf11a Ifnb1 Klre1 Trim30b Krt16 Iigp1 Trim30d Gapdh Nfam1 Trim5 Xcr1 Ifit3b Muc5b Ifi208 H2bc23 Sp110 Ifi214 Ifna4 Ifit3 Trim30c Tgtp2 Ifit1bl1 Gbp4 Gbp6 Gbp5
4	Up regulated	2.14e-20	18	Response to interferon-beta	Gbp3 Gbp2 Ifit1 Ifi206 Ifi209 Ifnb1 Gm12185 Iigp1 Gm5431 Ifi208 Gm4841 Ifi214 Gm4951 Ifit3 Igtp Ifi47 Tgtp2 Gbp6
5	Up regulated	1.92e-19	49	Defense response to other organism	Oas1h Dhx58 Ccl4 Rsad2 Sla Il33 Il6 Ifih1 Zbp1 Gbp3 Gbp2 Oasl2 Irf5 Usp18 Oas2 Ifit1 Cxcl10 Ccl5 Slfn8 Isg15 Vnn1 Ifi206 Ddx60 Batf2 Gbp7 Oasl1 Ifi209 Ifnb1 Klre1 Trim30b Krt16 Iigp1 Trim30d Gapdh Trim5 Ifit3b Muc5b Ifi208 H2bc23 Sp110 Ifi214 Ifna4 Ifit3 Trim30c Tgtp2 Ifit1bl1 Gbp4 Gbp6 Gbp5
6	Up regulated	2.6e-18	43	Cellular response to cytokine stimulus	Ccl4 Il33 Il6 Ccdc3 Zbp1 Gbp3 Gbp2 Ppbp Oasl2 Irf5 Usp18 Oas2 Gstt2 Ifit1 Cxcl10 Ccl5 Isg15 Ifi206 Gbp7 Oasl1 Ifi209 Ccrl2 Ifit2 Ifnb1 Gm12185 Iigp1 Gapdh Gm5431 Xcr1 Ifit3b Ifi208 Gm4841 Ifi214 Ifna4 Gm4951 Ifit3 Igtp Ifi47 Tgtp2 Ifit1bl1 Gbp4 Gbp6 Gbp5
7	Up regulated	3.87e-18	55	Response to external biotic stimulus	Oas1h Cd274 Dhx58 Ccl4 Cmpk2 Rsad2 Sla Il33 Il6 Ifih1 Zbp1 Ifi44 Gbp3 Gbp2 Ppbp Oasl2 Irf5 Usp18 Oas2 Ifit1 Cxcl10 Ccl5 Slfn8 Isg15 Fer1l6 Vnn1 Ifi206 Ddx60 Batf2 Gbp7 Oasl1 Ifi209 Ifit2 Ifnb1 Klre1 Trim30b Krt16 Iigp1 Trim30d Gapdh Trim5 Ifit3b Muc5b Ifi208 H2bc23 Sp110 Ifi214 Ifna4 Ifit3 Trim30c Tgtp2 Ifit1bl1 Gbp4 Gbp6 Gbp5
8	Up regulated	3.87e-18	41	Innate immune response	Oas1h Dhx58 Ccl4 Rsad2 Sla Ifih1 Zbp1 Gbp3 Gbp2 Oasl2 Irf5 Usp18 Oas2 Ifit1 Cxcl10 Ccl5 Isg15 Vnn1 Ifi206 Gbp7 Oasl1 Ifi209 Ifnb1 Klre1 Trim30b Krt16 Iigp1 Trim30d Gapdh Trim5 Ifi208 H2bc23 Sp110 Ifi214 Ifit3 Trim30c Tgtp2 Ifit1bl1 Gbp4 Gbp6 Gbp5
9	Up regulated	3.87e-18	55	Response to other organism	Oas1h Cd274 Dhx58 Ccl4 Cmpk2 Rsad2 Sla Il33 Il6 Ifih1 Zbp1 Ifi44 Gbp3 Gbp2 Ppbp Oasl2 Irf5 Usp18 Oas2 Ifit1 Cxcl10 Ccl5 Slfn8 Isg15 Fer1l6 Vnn1 Ifi206 Ddx60 Batf2 Gbp7 Oasl1 Ifi209 Ifit2 Ifnb1 Klre1 Trim30b Krt16 Iigp1 Trim30d Gapdh Trim5 Ifit3b Muc5b Ifi208 H2bc23 Sp110 Ifi214 Ifna4 Ifit3 Trim30c Tgtp2 Ifit1bl1 Gbp4 Gbp6 Gbp5
10	Up regulated	4.49e-18	45	Response to cytokine	Cd274 Ccl4 Il33 Il6 Ccdc3 Ifih1 Zbp1 Gbp3 Gbp2 Ppbp Oasl2 Irf5 Usp18 Oas2 Gstt2 Ifit1 Cxcl10 Ccl5 Isg15 Ifi206 Gbp7 Oasl1 Ifi209 Ccrl2 Ifit2 Ifnb1 Gm12185 Iigp1 Gapdh Gm5431 Xcr1 Ifit3b Ifi208 Gm4841 Ifi214 Ifna4 Gm4951 Ifit3 Igtp Ifi47 Tgtp2 Ifit1bl1 Gbp4 Gbp6 Gbp5
11	Up regulated	5e-18	57	Biological process involved in interspecies interaction between organisms	Tmprss2 Oas1h Nectin4 Cd274 Dhx58 Ccl4 Cmpk2 Rsad2 Sla Il33 Il6 Ifih1 Zbp1 Ifi44 Gbp3 Gbp2 Ppbp Oasl2 Irf5 Usp18 Oas2 Ifit1 Cxcl10 Ccl5 Slfn8 Isg15 Fer1l6 Vnn1 Ifi206 Ddx60 Batf2 Gbp7 Oasl1 Ifi209 Ifit2 Ifnb1 Klre1 Trim30b Krt16 Iigp1 Trim30d Gapdh Trim5 Ifit3b Muc5b Ifi208 H2bc23 Sp110 Ifi214 Ifna4 Ifit3 Trim30c Tgtp2 Ifit1bl1 Gbp4 Gbp6 Gbp5
12	Up regulated	1.01e-15	73	Response to external stimulus	Oas1h Itga2 Cd274 Dhx58 Ccl4 Cmpk2 Rsad2 Slc6a4 Sla Nckap1l Cdkn1a Il33 Cyp26a1 Dnase1l3 Alox5 Il6 Ifih1 Zbp1 Ifi44 Gbp3 Gbp2 Sgip1 Dpysl5 Ppbp Oasl2 Irf5 Usp18 Robo3 Oas2 Strc Ifit1 Cxcl10 Ccl5 Slfn8 Isg15 Fer1l6 Vnn1 Ifi206 Ddx60 Cntnap2 Batf2 Gbp7 Oasl1 Ifi209 Ccrl2 Ifit2 Rnf152 Ifnb1 Klre1 Trim30b Krt16 Iigp1 Trim30d Gapdh Trim5 Xcr1 Ifit3b Muc5b Ifi208 Adgrv1 H2bc23 Sp110 Ifi214 Ifna4 Ifit3 …
13	Up regulated	1.37e-15	70	Immune system process	Oas1h Itga2 Cd274 Dhx58 Heatr9 Ccl4 Rsad2 Pecam1 Bdkrb2 Rgcc Sla Nckap1l Cdkn1a Il33 Dnase1l3 Alox5 Il6 Ifih1 Zbp1 Ifi44 Gbp3 Gbp2 Ppbp Oasl2 Irf5 Usp18 Oas2 Lmo2 Ifit1 Cxcl10 Ccl5 Slfn8 Isg15 Vnn1 Ifi206 Ddx60 Tnfsf10 Batf2 Gbp7 Milr1 Oasl1 Ifi209 Ccrl2 Phf11a Ifnb1 Klre1 Trim30b Krt16 Iigp1 Trim30d Gapdh Nfam1 H4c1 Trim5 Xcr1 Hsh2d Ifit3b Muc5b Ifi208 H2bc23 Sp110 Ifi214 Ifna4 Ifit3 Trim30c Tgt…
14	Up regulated	1.8e-15	24	Defense response to symbiont	Oas1h Dhx58 Rsad2 Il33 Il6 Ifih1 Zbp1 Oasl2 Irf5 Oas2 Ifit1 Cxcl10 Ccl5 Slfn8 Isg15 Ddx60 Oasl1 Ifnb1 Trim5 Ifit3b Ifna4 Ifit3 Ifit1bl1 Gbp4
15	Up regulated	6.49e-15	26	Response to virus	Oas1h Dhx58 Rsad2 Il33 Il6 Ifih1 Zbp1 Oasl2 Irf5 Oas2 Ifit1 Cxcl10 Ccl5 Slfn8 Isg15 Ddx60 Oasl1 Ifit2 Ifnb1 Trim5 Ifit3b Ifna4 Ifit3 Tgtp2 Ifit1bl1 Gbp4
H+C-: X-Ray vs Control			H1C0 (X20, X21, X22) vs H1C0 (C13, C16, C18)
	Direction	adj.Pval	nGenes	Pathways	Genes
1	Down regulated	0.00111994	46	Cell surface receptor signaling pathway	Il12rb1 Apoe Efna2 Il7r Srsf1 Wif1 Sema3g Gdf10 Snai2 Slc1a1 Itga8 P2rx3 Bmp2 Tnik Postn Rspo1 Cxcl15 Dlx5 Gas2 Dkk3 Stx1b Chrdl1 Hpgd Sorbs2 Apoa1 Pygo1 Gdpd5 Shank1 Plcl2 Pdk2 Grin3a Ltbp4 Itga1 Nrep Il17re Clec14a Palm3 Gng7 Gli2 Rspo2 Csf2ra Insyn1 Agtr2 Trabd2b Zfp950 Foxd1
2	Down regulated	0.00111994	71	System development	Hoxd12 Apoe Efna2 Il7r Pvalb Srsf1 Havcr2 Nrcam Hexb Sema3g Enpp2 Snai2 Hsd17b4 Slc1a1 Mfsd8 Gsta3 Nfasc Itga8 Bmp2 Tnik Postn Mycl Cxcl15 Foxp2 Dlx5 Adamts9 Gas2 Pde3b Syt3 Stx1b Smarca1 3830403N18Rik Srpx2 Chrdl1 Hpgd Sorbs2 Apoa1 Fez1 Fa2h Pygo1 Tbr1 Gdpd5 Prtg Lrrn3 Dchs1 Foxq1 Shank1 Plcl2 Grin3a Hnrnpu Lrrc17 Itga1 Nrep Col27a1 Clec14a Tet1 Gli2 Prokr1 Lrrc4 Amigo1 Rspo2 Spink5 Mfap2 Cracr2…
3	Down regulated	0.00141077	43	Nervous system development	Apoe Efna2 Srsf1 Nrcam Hexb Sema3g Enpp2 Slc1a1 Mfsd8 Nfasc Itga8 Bmp2 Tnik Postn Mycl Foxp2 Dlx5 Syt3 Stx1b Smarca1 Srpx2 Chrdl1 Fez1 Fa2h Tbr1 Gdpd5 Prtg Lrrn3 Dchs1 Shank1 Grin3a Itga1 Nrep Tet1 Gli2 Lrrc4 Amigo1 Rspo2 Spink5 Agtr2 Marcks Dio3 Foxd1
4	Down regulated	0.00141077	35	Neurogenesis	Apoe Efna2 Srsf1 Nrcam Hexb Sema3g Enpp2 Slc1a1 Mfsd8 Nfasc Bmp2 Tnik Postn Mycl Dlx5 Syt3 Stx1b Smarca1 Chrdl1 Fez1 Fa2h Tbr1 Gdpd5 Prtg Dchs1 Shank1 Grin3a Itga1 Nrep Tet1 Gli2 Amigo1 Rspo2 Dio3 Foxd1
5	Down regulated	0.00358491	16	Cell surface receptor signaling pathway involved in cell-cell signaling	Apoe Wif1 Snai2 P2rx3 Bmp2 Tnik Rspo1 Dlx5 Dkk3 Stx1b Pygo1 Shank1 Gli2 Rspo2 Insyn1 Trabd2b
6	Down regulated	0.00358491	19	Cell part morphogenesis	Apoe Efna2 Nrcam Sema3g Enpp2 Nfasc Tnik Postn Dlx5 Syt3 Fez1 Tbr1 Prtg Shank1 Itga1 Tet1 Gli2 Amigo1 Foxd1
7	Down regulated	0.00371498	24	Cell morphogenesis	Apoe Efna2 Il7r Nrcam Hexb Sema3g Enpp2 Nfasc Itga8 Tnik Postn Dlx5 Gas2 Syt3 Apoa1 Tbr1 Prtg Dchs1 Shank1 Itga1 Tet1 Gli2 Amigo1 Foxd1
8	Down regulated	0.00403851	18	Plasma membrane bounded cell projection morphogenesis	Apoe Efna2 Nrcam Sema3g Enpp2 Nfasc Tnik Postn Dlx5 Syt3 Tbr1 Prtg Shank1 Itga1 Tet1 Gli2 Amigo1 Foxd1
9	Down regulated	0.00403851	44	Anatomical structure morphogenesis	Hoxd12 Apoe Efna2 Il7r Nrcam Hexb Sema3g Enpp2 Snai2 Slc1a1 Nfasc Itga8 Bmp2 Tnik Postn Foxp2 Dlx5 Adamts9 Gas2 Pde3b Syt3 Srpx2 Hpgd Apoa1 Fez1 Adamts15 Tbr1 Prtg Dchs1 Foxq1 Shank1 Itga1 Col27a1 Clec14a Tet1 Gli2 Amigo1 Rspo2 Mfap2 Agtr2 Zfp950 Fjx1 Dio3 Foxd1
10	Down regulated	0.00403851	18	Cell projection morphogenesis	Apoe Efna2 Nrcam Sema3g Enpp2 Nfasc Tnik Postn Dlx5 Syt3 Tbr1 Prtg Shank1 Itga1 Tet1 Gli2 Amigo1 Foxd1
11	Down regulated	0.0042508	29	Neuron differentiation	Apoe Efna2 Nrcam Sema3g Mfsd8 Nfasc Bmp2 Tnik Postn Mycl Dlx5 Syt3 Stx1b Smarca1 Chrdl1 Fez1 Tbr1 Gdpd5 Prtg Shank1 Grin3a Itga1 Nrep Tet1 Gli2 Amigo1 Rspo2 Dio3 Foxd1
12	Down regulated	0.0057671	39	Cell development	Apoe Efna2 Nrcam Hexb Sema3g Enpp2 Snai2 Hsd17b4 Mfsd8 Nfasc Itga8 Bmp2 Tnik Postn Dlx5 Syt3 Stx1b 3830403N18Rik Sorbs2 Apoa1 Fez1 Fa2h Pygo1 Tbr1 Gdpd5 Prtg Shank1 Grin3a Hnrnpu Itga1 Nrep Col27a1 Tet1 Gli2 Catsperz Amigo1 Agtr2 Dio3 Foxd1
13	Down regulated	0.00650016	4	Negative regulation of steroid biosynthetic process	Apoe Snai2 Bmp2 Dkk3
14	Down regulated	0.00650016	19	Cellular component morphogenesis	Apoe Efna2 Nrcam Sema3g Enpp2 Nfasc Tnik Postn Dlx5 Syt3 Fez1 Tbr1 Prtg Shank1 Itga1 Tet1 Gli2 Amigo1 Foxd1
15	Down regulated	0.00650016	2	Thyroid hormone catabolic process	Dio2 Dio3
16	Up regulated	9.16e-14	33	Response to external biotic stimulus	Htra1 Slpi Dhx58 Ccl4 Cmpk2 Rsad2 Acod1 Trem2 Irf7 Cfh Zbp1 Oas3 Oas2 Isg15 Lrg1 Ifi206 Trim14 Fmo1 Oasl1 Ifnb1 Ifitm6 Ifit3b Ifi208 Oas1g H2-T23 Sp110 Ifna4 Slfn2 Ifi213 Ifit3 Ly6a Tgtp1 Ifna5
17	Up regulated	9.16e-14	34	Biological process involved in interspecies interaction between organisms	Htra1 Slpi Dhx58 Ccl4 Cmpk2 Rsad2 Acod1 Ly6e Trem2 Irf7 Cfh Zbp1 Oas3 Oas2 Isg15 Lrg1 Ifi206 Trim14 Fmo1 Oasl1 Ifnb1 Ifitm6 Ifit3b Ifi208 Oas1g H2-T23 Sp110 Ifna4 Slfn2 Ifi213 Ifit3 Ly6a Tgtp1 Ifna5
18	Up regulated	9.16e-14	33	Response to other organism	Htra1 Slpi Dhx58 Ccl4 Cmpk2 Rsad2 Acod1 Trem2 Irf7 Cfh Zbp1 Oas3 Oas2 Isg15 Lrg1 Ifi206 Trim14 Fmo1 Oasl1 Ifnb1 Ifitm6 Ifit3b Ifi208 Oas1g H2-T23 Sp110 Ifna4 Slfn2 Ifi213 Ifit3 Ly6a Tgtp1 Ifna5
19	Up regulated	1.9e-12	27	Defense response to other organism	Htra1 Slpi Dhx58 Ccl4 Rsad2 Trem2 Irf7 Cfh Zbp1 Oas3 Oas2 Isg15 Ifi206 Trim14 Oasl1 Ifnb1 Ifitm6 Ifit3b Ifi208 Oas1g H2-T23 Sp110 Ifna4 Ifi213 Ifit3 Tgtp1 Ifna5
20	Up regulated	1.9e-12	16	Defense response to symbiont	Htra1 Dhx58 Rsad2 Irf7 Zbp1 Oas3 Oas2 Isg15 Oasl1 Ifnb1 Ifitm6 Ifit3b Oas1g Ifna4 Ifit3 Ifna5
21	Up regulated	6.4e-12	17	Response to virus	Htra1 Dhx58 Rsad2 Irf7 Zbp1 Oas3 Oas2 Isg15 Oasl1 Ifnb1 Ifitm6 Ifit3b Oas1g Ifna4 Ifit3 Tgtp1 Ifna5
22	Up regulated	6.6e-12	23	Innate immune response	Slpi Dhx58 Ccl4 Rsad2 Trem2 Irf7 Cfh Zbp1 Oas3 Oas2 Isg15 Ifi206 Trim14 Oasl1 Ifnb1 Ifitm6 Ifi208 Oas1g H2-T23 Sp110 Ifi213 Ifit3 Tgtp1
23	Up regulated	7.88e-12	32	Immune response	Htra1 Slpi Dhx58 Ccl4 Rsad2 Acod1 Trem2 Irf7 Cfh Il1rn Zbp1 Oas3 Oas2 Isg15 Ifi206 Csf3 Tnfsf10 Trim14 Oasl1 Phf11a Ifnb1 Ifitm6 Ifit3b Ifi208 Oas1g H2-T23 Sp110 Ifna4 Ifi213 Ifit3 Tgtp1 Ifna5
24	Up regulated	1.16e-11	11	Negative regulation of viral process	Slpi Rsad2 Ly6e Oas3 Oas2 Isg15 Trim14 Oasl1 Ifnb1 Ifitm6 Oas1g
25	Up regulated	7.21e-11	44	Response to organic substance	Pax9 Gstm7 Htra1 Aplp1 Hap1 Chrd Slpi Ccl4 Sema6a Cmpk2 Acod1 Ly6e Thpo Trem2 Cacna1h Irf7 Cfh Il1rn Zbp1 Col1a2 Oas3 Oas2 Isg15 Lrg1 Ifi206 Csf3 Tnfsf10 Fmo1 Pla2g5 Oasl1 Ifnb1 Scd4 Ifitm6 Ifit3b Ifi208 Ifna4 Ifi213 Bglap3 Ifit3 Fibin Ly6a Ifi47 Tgtp1 Ly6c1
26	Up regulated	7.36e-11	30	Defense response	Htra1 Slpi Dhx58 Ccl4 Rsad2 Acod1 Trem2 Irf7 Cfh Il1rn Zbp1 Oas3 Oas2 Isg15 Ifi206 Trim14 Oasl1 Ifnb1 Ifitm6 Ifit3b Ifi208 Oas1g H2-T23 Sp110 Ifna4 Ifi213 Ifit3 Ifi47 Tgtp1 Ifna5
27	Up regulated	8.14e-11	9	Negative regulation of viral genome replication	Slpi Rsad2 Oas3 Oas2 Isg15 Oasl1 Ifnb1 Ifitm6 Oas1g
28	Up regulated	3.48e-10	23	Response to cytokine	Ccl4 Thpo Trem2 Irf7 Cfh Il1rn Zbp1 Oas3 Oas2 Isg15 Ifi206 Csf3 Pla2g5 Oasl1 Ifnb1 Ifitm6 Ifit3b Ifi208 Ifna4 Ifi213 Ifit3 Ifi47 Tgtp1
29	Up regulated	1.59e-09	21	Cellular response to cytokine stimulus	Ccl4 Thpo Trem2 Irf7 Il1rn Zbp1 Oas3 Oas2 Isg15 Ifi206 Csf3 Oasl1 Ifnb1 Ifitm6 Ifit3b Ifi208 Ifna4 Ifi213 Ifit3 Ifi47 Tgtp1
30	Up regulated	2.13e-09	11	Regulation of viral life cycle	Slpi Rsad2 Ly6e Oas3 Oas2 Isg15 Trim14 Oasl1 Ifnb1 Ifitm6 Oas1g
H-C+: X-Ray vs Control			H0C1 (X33, X35) vs H0C1 (C28, C30)
	Direction	adj.Pval	nGenes	Pathways	Genes
1	Down regulated	0.00217573	2	Centrosome cycle	Plk4 Haus1
2	Down regulated	0.00217573	2	Microtubule organizing center organization	Plk4 Haus1
3	Down regulated	0.00955638	2	Non-membrane-bounded organelle assembly	Plk4 Haus1
4	Up regulated	3.98e-14	16	Defense response	Rsad2 Apod Zbp1 Gbp3 Gbp2 Ifit1 Cxcl10 Oasl1 Iigp1 Ifit3b Gm4841 Sp110 Ifit3 Ifit1bl1 Gbp6 Gbp5
5	Up regulated	8.24e-14	14	Defense response to other organism	Rsad2 Zbp1 Gbp3 Gbp2 Ifit1 Cxcl10 Oasl1 Iigp1 Ifit3b Sp110 Ifit3 Ifit1bl1 Gbp6 Gbp5
6	Up regulated	8.24e-14	13	Innate immune response	Rsad2 Zbp1 Gbp3 Gbp2 Ifit1 Cxcl10 Oasl1 Iigp1 Sp110 Ifit3 Ifit1bl1 Gbp6 Gbp5
7	Up regulated	1.01e-13	15	Response to external biotic stimulus	Cmpk2 Rsad2 Zbp1 Gbp3 Gbp2 Ifit1 Cxcl10 Oasl1 Iigp1 Ifit3b Sp110 Ifit3 Ifit1bl1 Gbp6 Gbp5
8	Up regulated	1.01e-13	15	Response to other organism	Cmpk2 Rsad2 Zbp1 Gbp3 Gbp2 Ifit1 Cxcl10 Oasl1 Iigp1 Ifit3b Sp110 Ifit3 Ifit1bl1 Gbp6 Gbp5
9	Up regulated	1.05e-13	13	Cellular response to cytokine stimulus	Zbp1 Gbp3 Gbp2 Ifit1 Cxcl10 Oasl1 Iigp1 Ifit3b Gm4841 Ifit3 Ifit1bl1 Gbp6 Gbp5
10	Up regulated	1.35e-13	7	Cellular response to interferon-beta	Gbp3 Gbp2 Ifit1 Iigp1 Gm4841 Ifit3 Gbp6
11	Up regulated	1.91e-13	15	Biological process involved in interspecies interaction between organisms	Cmpk2 Rsad2 Zbp1 Gbp3 Gbp2 Ifit1 Cxcl10 Oasl1 Iigp1 Ifit3b Sp110 Ifit3 Ifit1bl1 Gbp6 Gbp5
12	Up regulated	3.67e-13	13	Response to cytokine	Zbp1 Gbp3 Gbp2 Ifit1 Cxcl10 Oasl1 Iigp1 Ifit3b Gm4841 Ifit3 Ifit1bl1 Gbp6 Gbp5
13	Up regulated	4.51e-13	7	Response to interferon-beta	Gbp3 Gbp2 Ifit1 Iigp1 Gm4841 Ifit3 Gbp6
14	Up regulated	1.34e-11	14	Immune response	Rsad2 Zbp1 Gbp3 Gbp2 Ifit1 Cxcl10 Oasl1 Iigp1 Ifit3b Sp110 Ifit3 Ifit1bl1 Gbp6 Gbp5
15	Up regulated	2.01e-10	8	Defense response to symbiont	Rsad2 Zbp1 Ifit1 Cxcl10 Oasl1 Ifit3b Ifit3 Ifit1bl1
16	Up regulated	2.12e-10	15	Immune system process	Rsad2 Apod Zbp1 Gbp3 Gbp2 Ifit1 Cxcl10 Oasl1 Iigp1 Ifit3b Sp110 Ifit3 Ifit1bl1 Gbp6 Gbp5
17	Up regulated	1.14e-09	10	Response to bacterium	Cmpk2 Gbp3 Gbp2 Ifit1 Cxcl10 Iigp1 Sp110 Ifit3 Gbp6 Gbp5
18	Up regulated	1.26e-09	8	Response to virus	Rsad2 Zbp1 Ifit1 Cxcl10 Oasl1 Ifit3b Ifit3 Ifit1bl1

## Sheet: GO Molecular Component
H+C+: X-Ray vs Control			H1C1 (X7, X10, X12) vs H1C1 (C5, C6)
	Direction	adj.Pval	nGenes	Pathways	Genes
1	Down regulated	0.000246253	4	L-amino acid transmembrane transporter activity	Slc1a4 Slc7a11 Slc6a9 Slc7a1
2	Down regulated	0.000984227	6	GTP binding	Gbp9 Rasl11a Rab39b Gucy1a2 Tubb3 F830016B08Rik
3	Down regulated	0.000984227	6	Guanyl nucleotide binding	Gbp9 Rasl11a Rab39b Gucy1a2 Tubb3 F830016B08Rik
4	Down regulated	0.000984227	6	Guanyl ribonucleotide binding	Gbp9 Rasl11a Rab39b Gucy1a2 Tubb3 F830016B08Rik
5	Down regulated	0.00142829	5	GTPase activity	Gbp9 Rasl11a Rab39b Tubb3 F830016B08Rik
H+C+: Proton vs Control			H1C1 (P55, P56, P57, P58) vs H1C1 (D49, D51, D52, D53)
	Direction	adj.Pval	nGenes	Pathways	Genes
1	Up regulated	2.45e-05	15	GTPase activity	Gnb3 Gbp3 Gbp2 Gbp7 Gm12185 Iigp1 Gm5431 Gm4841 Gm4951 Igtp Ifi47 Tgtp2 Gbp4 Gbp6 Gbp5
2	Up regulated	7.36e-05	8	Double-stranded RNA binding	Oas1h Dhx58 Ifih1 Zbp1 Oasl2 Oas2 Ddx60 Oasl1
3	Up regulated	0.000136707	4	2 -5 -oligoadenylate synthetase activity	Oas1h Oasl2 Oas2 Oasl1
4	Up regulated	0.000697756	14	GTP binding	Gbp3 Gbp2 Gbp7 Gm12185 Iigp1 Gm5431 Gm4841 Gm4951 Igtp Ifi47 Tgtp2 Gbp4 Gbp6 Gbp5
5	Up regulated	0.000910182	14	Guanyl nucleotide binding	Gbp3 Gbp2 Gbp7 Gm12185 Iigp1 Gm5431 Gm4841 Gm4951 Igtp Ifi47 Tgtp2 Gbp4 Gbp6 Gbp5
6	Up regulated	0.000910182	14	Guanyl ribonucleotide binding	Gbp3 Gbp2 Gbp7 Gm12185 Iigp1 Gm5431 Gm4841 Gm4951 Igtp Ifi47 Tgtp2 Gbp4 Gbp6 Gbp5
7	Up regulated	0.00217879	10	Cytokine activity	Ccl4 Fam3b Il33 Il6 Ppbp Cxcl10 Ccl5 Tnfsf10 Ifnb1 Ifna4
8	Up regulated	0.00272118	17	Nucleoside-triphosphatase activity	Dhx58 Gnb3 Ifih1 Gbp3 Gbp2 Gbp7 Gm12185 Iigp1 Gm5431 Gm4841 Gm4951 Igtp Ifi47 Tgtp2 Gbp4 Gbp6 Gbp5
9	Up regulated	0.00328367	11	Cytokine receptor binding	Ccl4 Il33 Il6 Ppbp Cxcl10 Ccl5 Tnfsf10 Ccrl2 Ifnb1 Ifna4 Prl2c2
10	Up regulated	0.00430833	17	Pyrophosphatase activity	Dhx58 Gnb3 Ifih1 Gbp3 Gbp2 Gbp7 Gm12185 Iigp1 Gm5431 Gm4841 Gm4951 Igtp Ifi47 Tgtp2 Gbp4 Gbp6 Gbp5
11	Up regulated	0.00430833	17	Hydrolase activity, acting on acid anhydrides	Dhx58 Gnb3 Ifih1 Gbp3 Gbp2 Gbp7 Gm12185 Iigp1 Gm5431 Gm4841 Gm4951 Igtp Ifi47 Tgtp2 Gbp4 Gbp6 Gbp5
12	Up regulated	0.00430833	2	CCR1 chemokine receptor binding	Ccl4 Ccl5
13	Up regulated	0.00435271	4	Adenylyltransferase activity	Oas1h Oasl2 Oas2 Oasl1
14	Up regulated	0.00450768	36	Identical protein binding	Ckmt1 Vwf Nectin4 Ccl4 Pecam1 Slc6a4 Gfap Col2a1 Ifih1 Hdc Zbp1 Gbp3 Gbp2 Gabrr1 Irf5 Srpx2 Lmo2 Trim69 Ccl5 Ifi206 Tnfsf10 Ifi209 Klre1 Actn2 Trim30b Iigp1 Trim30d Gapdh Trim5 Ifit3b Ifi208 H2bc23 Ifit3 Trim30c Ugt1a7c Gbp5
15	Up regulated	0.00673144	5	Chemokine receptor binding	Ccl4 Ppbp Cxcl10 Ccl5 Ccrl2
H+C-: X-Ray vs Control			H1C0 (X20, X21, X22) vs H1C0 (C13, C16, C18)
	Direction	adj.Pval	nGenes	Pathways	Genes
1	Down regulated	0.00480156	26	Transcription cis-regulatory region binding	Snai2 Mycl Foxp2 Dlx5 Zfp583 Tbr1 Foxq1 Hnrnpu Gli2 Zfp940 Zfp85 2610008E11Rik Zfp932 4930522L14Rik Zfp951 Gm4924 Zfp976 Zfp950 Foxd1 Zfp931 Gm14418 Gm14410 Gm14305 Gm5141 Zfp799 Gm2004
2	Down regulated	0.00480156	26	RNA polymerase II transcription regulatory region sequence-specific DNA binding	Snai2 Mycl Foxp2 Dlx5 Zfp583 Tbr1 Foxq1 Hnrnpu Gli2 Zfp940 Zfp85 2610008E11Rik Zfp932 4930522L14Rik Zfp951 Gm4924 Zfp976 Zfp950 Foxd1 Zfp931 Gm14418 Gm14410 Gm14305 Gm5141 Zfp799 Gm2004
3	Down regulated	0.00480156	22	RNA polymerase II cis-regulatory region sequence-specific DNA binding	Snai2 Mycl Foxp2 Dlx5 Zfp583 Tbr1 Foxq1 Hnrnpu Gli2 Zfp940 Zfp85 Zfp932 4930522L14Rik Zfp951 Zfp976 Zfp950 Foxd1 Gm14418 Gm14410 Gm14305 Gm5141 Gm2004
4	Down regulated	0.00480156	26	DNA-binding transcription factor activity, RNA polymerase II-specific	Hoxd12 Snai2 Mycl Foxp2 Dlx5 Zfp583 Tbr1 Foxq1 Gli2 Zfp940 Zfp85 2610008E11Rik Zfp932 4930522L14Rik Zfp951 Gm4924 Zfp976 Zfp950 Foxd1 Zfp931 Gm14418 Gm14410 Gm14305 Gm5141 Zfp799 Gm2004
5	Down regulated	0.00480156	26	Transcription regulatory region nucleic acid binding	Snai2 Mycl Foxp2 Dlx5 Zfp583 Tbr1 Foxq1 Hnrnpu Gli2 Zfp940 Zfp85 2610008E11Rik Zfp932 4930522L14Rik Zfp951 Gm4924 Zfp976 Zfp950 Foxd1 Zfp931 Gm14418 Gm14410 Gm14305 Gm5141 Zfp799 Gm2004
6	Down regulated	0.00480156	26	DNA-binding transcription factor activity	Hoxd12 Snai2 Mycl Foxp2 Dlx5 Zfp583 Tbr1 Foxq1 Gli2 Zfp940 Zfp85 2610008E11Rik Zfp932 4930522L14Rik Zfp951 Gm4924 Zfp976 Zfp950 Foxd1 Zfp931 Gm14418 Gm14410 Gm14305 Gm5141 Zfp799 Gm2004
7	Down regulated	0.00480156	2	Thyroxine 5 -deiodinase activity	Dio2 Dio3
8	Down regulated	0.00480156	2	Thyroxine 5-deiodinase activity	Dio2 Dio3
9	Down regulated	0.00480156	58	Cation binding	Apoe Slc1a6 Pvalb Havcr2 Rps27a Adcy2 Sucla2 Enpp2 Snai2 Slc1a1 Cdk15 Efcab2 Itga8 Fbln7 Postn Asphd2 Foxp2 Adamts9 Zfp583 Pde3b Apoa1 Ablim3 Adamts15 Fa2h Pygo1 Dchs1 Atp13a4 Grin3a Ltbp4 Itga1 Col27a1 Pcdhb20 Tet1 Gli2 Zfp940 Zfp85 2610008E11Rik Cracr2a mt-Co2 Zfp932 Mkrn3 Trabd2b Nt5dc2 Smpd5 4930522L14Rik Zfp951 Gm4924 Pcdhb22 Zfp976 Zfp950 Zfp931 Gm14418 Gm14410 Gm14305 Gm5141 Zfp799 Gm2004 …
10	Down regulated	0.00480156	28	Sequence-specific DNA binding	Hoxd12 Snai2 Mycl Foxp2 Dlx5 Zfp583 Tbr1 Foxq1 Hnrnpu Tet1 Gli2 Zfp940 Zfp85 2610008E11Rik Zfp932 4930522L14Rik Zfp951 Gm4924 Zfp976 Zfp950 Foxd1 Zfp931 Gm14418 Gm14410 Gm14305 Gm5141 Zfp799 Gm2004
11	Down regulated	0.00480156	56	Metal ion binding	Apoe Slc1a6 Pvalb Havcr2 Rps27a Adcy2 Sucla2 Enpp2 Snai2 Slc1a1 Cdk15 Efcab2 Itga8 Fbln7 Postn Asphd2 Foxp2 Adamts9 Zfp583 Pde3b Ablim3 Adamts15 Fa2h Pygo1 Dchs1 Atp13a4 Ltbp4 Itga1 Col27a1 Pcdhb20 Tet1 Gli2 Zfp940 Zfp85 2610008E11Rik Cracr2a mt-Co2 Zfp932 Mkrn3 Trabd2b Nt5dc2 Smpd5 4930522L14Rik Zfp951 Gm4924 Pcdhb22 Zfp976 Zfp950 Zfp931 Gm14418 Gm14410 Gm14305 Gm5141 Zfp799 Gm2004 Gm28043
12	Down regulated	0.00480156	4	Cell adhesion mediator activity	Nrcam Nfasc Prtg Itga1
13	Down regulated	0.00527916	22	Cis-regulatory region sequence-specific DNA binding	Snai2 Mycl Foxp2 Dlx5 Zfp583 Tbr1 Foxq1 Hnrnpu Gli2 Zfp940 Zfp85 Zfp932 4930522L14Rik Zfp951 Zfp976 Zfp950 Foxd1 Gm14418 Gm14410 Gm14305 Gm5141 Gm2004
14	Down regulated	0.00527916	2	High-affinity glutamate transmembrane transporter activity	Slc1a6 Slc1a1
15	Down regulated	0.00527916	2	Glutamate:sodium symporter activity	Slc1a6 Slc1a1
16	Up regulated	1.19e-05	4	2 -5 -oligoadenylate synthetase activity	Oas3 Oas2 Oasl1 Oas1g
17	Up regulated	2.61e-05	5	Signaling receptor inhibitor activity	Ly6e Il1rn Igsf1 Ly6a Ly6c1
18	Up regulated	3.07e-05	13	Signaling receptor regulator activity	Ccl4 Sema6a Ly6e Thpo Il1rn Igsf1 Csf3 Tnfsf10 Ifnb1 Ifna4 Ly6a Ly6c1 Ifna5
19	Up regulated	3.67e-05	6	Double-stranded RNA binding	Dhx58 Zbp1 Oas3 Oas2 Oasl1 Oas1g
20	Up regulated	0.000207962	8	Cytokine activity	Ccl4 Thpo Il1rn Csf3 Tnfsf10 Ifnb1 Ifna4 Ifna5
21	Up regulated	0.00032639	4	Adenylyltransferase activity	Oas3 Oas2 Oasl1 Oas1g
22	Up regulated	0.000328757	19	Signaling receptor binding	Gstm7 Aplp1 Hap1 Ccl4 Sema6a Ly6e Thpo Il1rn Igsf1 Isg15 Lrg1 Csf3 Tnfsf10 Ifnb1 H2-T23 Ifna4 Ly6a Ly6c1 Ifna5
23	Up regulated	0.000481676	3	Acetylcholine receptor inhibitor activity	Ly6e Ly6a Ly6c1
24	Up regulated	0.000746036	8	Cytokine receptor binding	Ccl4 Il1rn Lrg1 Csf3 Tnfsf10 Ifnb1 Ifna4 Ifna5
25	Up regulated	0.00095038	3	Acetylcholine receptor binding	Ly6e Ly6a Ly6c1
26	Up regulated	0.00138852	3	Neurotransmitter receptor regulator activity	Ly6e Ly6a Ly6c1
27	Up regulated	0.0024048	21	Identical protein binding	Gstm7 Htra1 Aplp1 Hap1 Ccl4 Sema6a Khdrbs3 Cfh Hdc Zbp1 Col1a2 Ifi206 Tnfsf10 Cdsn Trim14 Cldn23 Ifit3b Ifi208 Ifi213 Ifit3 Fibin
28	Up regulated	0.0028979	9	Receptor ligand activity	Ccl4 Sema6a Thpo Il1rn Csf3 Tnfsf10 Ifnb1 Ifna4 Ifna5
29	Up regulated	0.00290411	9	Signaling receptor activator activity	Ccl4 Sema6a Thpo Il1rn Csf3 Tnfsf10 Ifnb1 Ifna4 Ifna5
H-C+: X-Ray vs Control			H0C1 (X33, X35) vs H0C1 (C28, C30)
	Direction	adj.Pval	nGenes	Pathways	Genes
1	Up regulated	3.68e-06	6	GTPase activity	Gbp3 Gbp2 Iigp1 Gm4841 Gbp6 Gbp5
2	Up regulated	5.86e-06	6	GTP binding	Gbp3 Gbp2 Iigp1 Gm4841 Gbp6 Gbp5
3	Up regulated	5.86e-06	6	Guanyl nucleotide binding	Gbp3 Gbp2 Iigp1 Gm4841 Gbp6 Gbp5
4	Up regulated	5.86e-06	6	Guanyl ribonucleotide binding	Gbp3 Gbp2 Iigp1 Gm4841 Gbp6 Gbp5
5	Up regulated	6.56e-05	6	Pyrophosphatase activity	Gbp3 Gbp2 Iigp1 Gm4841 Gbp6 Gbp5
6	Up regulated	6.56e-05	6	Hydrolase activity, acting on acid anhydrides	Gbp3 Gbp2 Iigp1 Gm4841 Gbp6 Gbp5
7	Up regulated	6.56e-05	6	Nucleoside-triphosphatase activity	Gbp3 Gbp2 Iigp1 Gm4841 Gbp6 Gbp5
8	Up regulated	0.000894996	6	RNA binding	Zbp1 Ifit1 Oasl1 Ifit3b Ifit3 Ifit1bl1
9	Up regulated	0.000894996	8	Carbohydrate derivative binding	Cmpk2 Gbp3 Gbp2 Cxcl10 Iigp1 Gm4841 Gbp6 Gbp5
10	Up regulated	0.00144815	7	Purine ribonucleoside triphosphate binding	Cmpk2 Gbp3 Gbp2 Iigp1 Gm4841 Gbp6 Gbp5
11	Up regulated	0.00145001	7	Purine nucleotide binding	Cmpk2 Gbp3 Gbp2 Iigp1 Gm4841 Gbp6 Gbp5
12	Up regulated	0.00145001	7	Ribonucleotide binding	Cmpk2 Gbp3 Gbp2 Iigp1 Gm4841 Gbp6 Gbp5
13	Up regulated	0.00145001	7	Purine ribonucleotide binding	Cmpk2 Gbp3 Gbp2 Iigp1 Gm4841 Gbp6 Gbp5
14	Up regulated	0.00145001	8	Small molecule binding	Cmpk2 Apod Gbp3 Gbp2 Iigp1 Gm4841 Gbp6 Gbp5
15	Up regulated	0.00247973	7	Nucleotide binding	Cmpk2 Gbp3 Gbp2 Iigp1 Gm4841 Gbp6 Gbp5
